# Supplementary material for: Physiological and Metabolic Changes in Tamarillo (Solanum betaceum) during Fruit Ripening
Source: Molecules. 2023 Feb 14;28(4):1800. doi: 10.3390/molecules28041800 (PMC9966127; doi:10.3390/molecules28041800)
Supplement: Supplementary file 1 [file molecules-28-01800-s001.zip]

Archive with 1 entries (1 files):
- molecules-2173013-supplementary -final.xlsx
