# Supplementary material for: Physiological and Metabolic Changes in Tamarillo (Solanum betaceum) during Fruit Ripening
Source: Molecules. 2023 Feb 14;28(4):1800. doi: 10.3390/molecules28041800 (PMC9966127; doi:10.3390/molecules28041800)
Supplement: Supplementary file 1 [file molecules-28-01800-s001.zip › molecules-2173013-supplementary -final.xlsx]

## Sheet: Table S1 
Table S1 Total metabolites identified in this study
ID	Metabolite	Metab ID	KEGG Pathway ID	KEGG Pathway Description	KEGG Compound ID	Mode	KEGG Compound First Category	KEGG Compound Second Category	KEGG Pathway First Category	KEGG Pathway Second Category	M/Z	Adducts	Formula	Retention time	RSD	Fragmentation Score	Theoretical Fragmentation Score	Mass Error	CAS ID	GR_1	GR_2	GR_3	GR_4	GR_5	GR_6	BR_1	BR_2	BR_3	BR_4	BR_5	BR_6	TU_1	TU_2	TU_3	TU_4	TU_5	TU_6	MA_1	MA_2	MA_3	MA_4	MA_5	MA_6	OM_1	OM_2	OM_3	OM_4	OM_5	OM_6
pos_10	Oleamide	metab_1	-	-	C19670	pos	-	-	-	-	282.279	M+H, M+Na, 2M+H, M+NH4, M+H-H2O	C18H35NO	6.921	0.0171385	84.5	0	0.036399	301-02-0	8.0887	8.1198	8.1153	8.1286	8.1192	8.1513	8.0987	8.1226	8.1	8.1208	8.0426	8.0238	8.037	8.0591	8.0377	8.0153	8.0929	8.058	7.9837	8.0235	8.0041	7.9507	8.0097	7.9817	8.0114	8.0118	8.0734	8.0053	8.0494	8.0398
pos_1001	3-(5-Methoxy-4-oxocyclohex-2-en-1-yl)prop-2-enoic acid	metab_4	-	-	-	pos	-	-	-	-	161.06	M+H-2H2O, M+H	C10H12O4	3.5059	0.010201	0	61	0.754933	-	5.5555	5.5595	5.5725	5.5396	5.5824	5.5518	5.4727	5.4662	5.459	5.468	5.4953	5.4983	5.6692	5.6598	5.6781	5.6495	5.6343	5.643	5.7427	5.7609	5.7727	5.7623	5.7442	5.7631	5.6868	5.7016	5.6657	5.6855	5.6764	5.7031
pos_1002	Cinnamaldehyde	metab_5	map01100;map00940;map01110	Metabolic pathways;Phenylpropanoid biosynthesis;Biosynthesis of secondary metabolites	C00903	pos	-	-	Metabolism;Metabolism;Metabolism	Global and overview maps;Biosynthesis of other secondary metabolites;Global and overview maps	133.065	M+H-H2O, M+H	C9H8O	3.5059	0.00624431	74.5	0	1.53715	104-55-2	5.0019	5.0021	4.9742	4.9447	4.9862	4.9245	5.1552	5.1447	5.1412	5.1458	5.1647	5.1633	5.2878	5.2746	5.2917	5.28	5.2534	5.2689	5.4035	5.4176	5.4458	5.4501	5.4246	5.4355	5.3449	5.3619	5.3381	5.3638	5.3591	5.3638
pos_1010	Paeonol	metab_14	-	-	C10712	pos	-	-	-	-	167.07	M+H-H2O, M+H	C9H10O3	3.4023	0.0466977	49	0	0.972562	552-41-0	4.8336	4.8275	4.7695	4.7985	4.8291	4.8596	4.7329	4.7678	4.7452	4.6949	4.7465	4.7934	4.7831	4.7824	4.7807	4.798	4.7216	4.793	5.3223	5.0052	5.024	5.0367	5.3054	4.9684	4.8932	4.901	4.9387	4.9922	4.9077	4.946
pos_1018	3-(3,4-Dihydroxyphenyl)lactic acid	metab_22	-	-	C01207	pos	-	-	-	-	438.14	M+ACN+H, 2M+ACN+H	C9H10O5	3.1886	0.0584823	0	59.2	0.110246	23028-17-3	4.9679	5.0333	4.9723	4.9587	5.0669	5.0123	3.8955	3.8384	3.6434	3.8338	3.8642	3.9352	4.7186	4.5533	4.7637	4.6978	4.6122	4.7457	5.1539	5.2704	5.3079	5.313	5.0981	5.2466	4.3872	4.3398	4.5639	4.6597	4.5262	4.5469
pos_1019	Dopaxanthin	metab_23	map01110;map00965	Biosynthesis of secondary metabolites;Betalain biosynthesis	C08543	pos	-	-	Metabolism;Metabolism	Global and overview maps;Biosynthesis of other secondary metabolites	408.144	M+NH4, M+ACN+Na	C18H18N2O8	3.1886	0.0574843	0	35.1	8.87805	71199-31-0	5.1186	5.0806	5.0638	5.0296	5.1082	5.0578	5.2046	5.1208	5.1232	5.1357	5.1278	5.088	4.8959	4.9528	4.8778	4.8872	4.9117	4.9462	4.9663	4.9559	5.0337	4.9822	4.878	4.9702	5.3576	5.3979	5.3302	5.3181	5.3342	5.3011
pos_1021	Isosyringinoside	metab_26	-	-	-	pos	-	-	-	-	552.229	M+NH4, M+Na	C23H34O14	3.1726	0.0631645	72	0	0.696184	152686-85-6	5.435	5.4007	5.4432	5.3615	5.4238	5.4077	5.4778	5.5133	5.5094	5.4892	5.4928	5.4752	5.6083	5.5936	5.6238	5.532	5.5703	5.6039	5.7626	5.8586	5.8814	5.8928	5.8791	5.8461	5.7367	5.7341	5.7558	5.7179	5.7152	5.7461
pos_1023	6-Methylcoumarin	metab_28	-	-	-	pos	-	-	-	-	193.086	M+H, M+CH3OH+H	C10H8O2	3.1726	0.0396109	48.1	0	1.31495	92-48-8	4.6489	4.6668	4.6886	4.6328	4.7148	4.6292	4.7437	4.7353	4.7102	4.7454	4.686	4.7051	4.8335	4.8344	4.8469	4.8365	4.8222	4.8174	5.048	5.0981	5.0696	5.0995	5.1193	5.093	5.0092	5.0493	5.0183	5.0107	4.9889	4.991
pos_103	Borapetoside	metab_35	-	-	-	pos	-	-	-	-	556.239	M+NH4, M+Na, M+H-H2O	C26H34O12	3.8247	0.0173369	0	53	0.690399	-	6.1686	6.1073	6.1403	6.1361	6.1208	6.1094	5.4865	5.5208	5.5255	5.4794	5.5635	5.5329	5.4347	5.4089	5.4128	5.3592	5.3458	5.4479	5.0183	4.9805	5.0438	4.9364	4.9919	4.9128	5.0898	5.1278	5.1211	5.1978	5.1361	5.1023
pos_1040	Gln Ile	metab_47	-	-	-	pos	-	-	-	-	260.161	M+H-H2O, M+H	C11H21N3O4	3.0128	0.0272923	80.6	0	0.449408	-	5.0727	5.0358	5.0704	5.0564	5.0803	5.0357	4.9157	4.9138	4.9233	4.919	4.9149	4.9525	4.9132	4.9193	4.9044	4.8925	4.8911	4.9255	5.2552	5.1805	5.2189	5.2433	5.2494	5.2313	4.8491	4.8421	4.8712	4.8371	4.8205	4.8547
pos_1042	Leucocyanidin	metab_49	map01100;map00941;map01110	Metabolic pathways;Flavonoid biosynthesis;Biosynthesis of secondary metabolites	C05906	pos	-	-	Metabolism;Metabolism;Metabolism	Global and overview maps;Biosynthesis of other secondary metabolites;Global and overview maps	307.081	M+H, M+CH3OH+H	C15H14O7	2.9331	0.0277052	0	57.9	-0.0337505	93527-39-0	4.8349	4.7286	4.7591	4.7867	4.8348	4.7539	4.5609	4.2857	4.188	4.4803	4.5609	4.537	4.6402	4.6279	4.6169	4.6687	4.5457	4.6253	6.0945	4.9749	4.9997	5.0301	5.0748	4.9994	4.688	4.7	4.8138	4.8011	4.7524	4.7707
pos_1046	Taisho	metab_53	-	-	-	pos	-	-	-	-	407.152	M+NH4, M+CH3OH+H	C17H19N5O4S	2.8619	0.03823	0	63.5	7.3548	-	4.8397	4.7753	4.8728	4.7087	4.7933	4.9138	5.4478	5.4179	5.4547	5.4818	5.4195	5.4505	5.6889	5.681	5.7085	5.7227	5.7056	5.6893	5.538	5.8576	5.852	5.8489	5.7694	5.8566	5.6457	5.7474	5.7634	5.7519	5.7455	5.7316
pos_1053	Glucosyringic acid	metab_61	-	-	-	pos	-	-	-	-	378.139	M+NH4, M+CH3OH+H	C15H20O10	2.8541	0.016723	0	35.1	0.00256967	-	5.6291	5.6	5.6114	5.5883	5.6292	5.5844	5.7901	5.7701	5.7947	5.7955	5.8059	5.8289	5.9639	5.9511	6.0033	5.9619	5.943	5.9378	6.0805	6.1151	6.1065	6.1141	6.0754	6.112	5.9988	6.0298	6.0208	6.0064	5.9921	6.0237
pos_1057	Diethyl 2,3,4-trimethyl-2,3-dihydropyridine-5,6-dicarboxylate	metab_65	-	-	-	pos	-	-	-	-	268.154	M+H-H2O, M+H	C14H21NO4	2.8541	0.0125437	0	42.3	0.335013	-	3.9876	3.9894	4.0436	4.1466	4.0844	4.1603	4.8904	5.1517	5.0786	4.9619	5.1019	5.1223	5.2673	5.2291	5.2812	5.233	5.1525	5.1931	5.5774	5.5374	5.5419	5.5828	5.7844	5.5944	5.3836	5.4922	5.4184	5.4193	5.4014	5.379
pos_1058	Lucerastat	metab_66	-	-	-	pos	-	-	-	-	220.154	M+H-H2O, M+H	C10H21NO4	2.8541	0.0327535	0	38.8	0.605152	-	5.3142	5.2812	5.3406	5.262	5.2884	5.2715	4.8967	4.6157	4.6637	4.7525	4.8274	4.8001	4.9221	4.9123	4.9549	4.9229	4.867	4.8753	4.6077	4.6866	4.6774	4.5877	4.5629	4.6492	4.2184	4.0742	4.032	4.2137	4.3183	4.1265
pos_1062	Neohesperidose	metab_71	-	-	C08244	pos	-	-	-	-	349.111	M+NH4, M+Na	C12H22O10	2.8221	0.0556878	0	61.8	0.148004	17074-02-1	4.5361	4.6724	4.6762	4.572	4.5408	4.5325	5.0258	4.945	4.8439	5.0039	4.9346	4.9385	5.1621	5.1547	5.0951	5.068	5.1444	5.1467	5.1778	5.3107	5.3513	5.3004	5.2393	5.3545	5.0358	4.9203	4.921	5.045	5.0153	4.8936
pos_1084	L-alpha-amino-epsilon-keto-pimelate	metab_95	-	-	-	pos	-	-	-	-	153.041	M+H-2H2O, 2M+ACN+H	C7H10NO5-	2.8221	0.0340803	0	30.6	-6.31933	-	5.224	5.2144	5.22	5.2068	5.1515	5.2188	5.6507	5.6383	5.6044	5.6795	5.6653	5.661	5.7394	5.7418	5.7423	5.6922	5.7017	5.7344	5.6429	5.6979	5.6991	5.6908	5.6623	5.7095	5.7424	5.7467	5.7258	5.7568	5.7378	5.7333
pos_1087	8-Epiloganic acid	metab_97	-	-	-	pos	-	-	-	-	399.126	M+NH4, M+Na	C16H24O10	2.7901	0.00876613	0	55.8	0.341531	-	5.1568	5.1829	5.1896	5.1348	5.1701	5.2349	5.2041	5.134	5.1512	5.1723	5.1847	5.1332	5.282	5.212	5.2281	5.1983	5.2128	5.2224	5.0839	5.212	5.1976	5.1417	5.2106	5.1872	5.5167	5.4971	5.4775	5.5375	5.5348	5.5147
pos_1099	5-(Hydroxymethyl)-4-methoxy-2(5H)-furanone	metab_110	-	-	-	pos	-	-	-	-	145.05	M+H-H2O, M+H	C6H8O4	0.4018	0.234562	40.2	0	0.91993	-	6.9595	6.9998	7.0181	7.0024	7.0107	7.0305	7.0317	7.0578	7.1126	7.1045	7.0746	7.0942	7.0943	7.0559	7.0701	7.0399	7.0439	7.0528	7.0713	7.0944	7.0988	7.1064	7.1116	7.1286	7.1091	7.1152	7.1449	7.1538	7.1772	7.1697
pos_11	(+)-Abscisic Acid	metab_111	map01100;map00906;map01110;map04075	Metabolic pathways;Carotenoid biosynthesis;Biosynthesis of secondary metabolites;Plant hormone signal transduction	C06082	pos	-	-	Metabolism;Metabolism;Metabolism;Environmental Information Processing	Global and overview maps;Metabolism of terpenoids and polyketides;Global and overview maps;Signal transduction	247.133	M+H-H2O, M+Na, M+NH4, M+H, M+H-2H2O	C15H20O4	5.946	0.0352171	71.2	0	0.405108	21293-29-8	6.3215	6.3071	6.3274	6.3075	6.3503	6.287	6.3163	6.2657	6.2607	6.2229	6.23	6.2334	6.2802	6.2668	6.2809	6.2308	6.247	6.2168	6.1295	6.1883	6.1864	6.1935	6.1333	6.1693	6.2355	6.2459	6.1742	6.226	6.1632	6.221
pos_110	5-(6-hydroxy-6-methyloctyl)furan-2(5H)-one	metab_112	-	-	-	pos	-	-	-	-	209.154	M+H-H2O, M+H, M+H-2H2O	C13H22O3	4.0635	0.00521071	58.1	0	0.623879	-	5.9841	5.9594	5.969	5.946	5.9906	5.9331	6.0016	6.0167	6.0247	5.9763	6.0531	6.0528	6.0612	6.0628	6.0897	6.0354	6.0248	6.0371	6.0895	6.1066	6.1072	6.1072	6.1098	6.0897	6.1605	6.1859	6.1466	6.1875	6.1561	6.1577
pos_1110	Pipecolic Acid	metab_124	map01100;map00960;map00310;map01110	Metabolic pathways;Tropane, piperidine and pyridine alkaloid biosynthesis;Lysine degradation;Biosynthesis of secondary metabolites	C00408	pos	-	-	Metabolism;Metabolism;Metabolism;Metabolism	Global and overview maps;Biosynthesis of other secondary metabolites;Amino acid metabolism;Global and overview maps	147.113	M+H, M+NH4	C6H11NO2	0.8174	0.0322573	35.6	0	0.95924	3105-95-1;535-75-1	6.418	6.4126	6.4364	6.4117	6.4313	6.4255	6.4372	6.4426	6.448	6.4523	6.4513	6.4439	6.3232	6.3186	6.3211	6.3223	6.3311	6.3203	6.2704	6.2835	6.2763	6.288	6.2615	6.2705	6.542	6.5373	6.5378	6.5371	6.5395	6.523
pos_1116	3-Pyridinamine	metab_130	-	-	-	pos	-	-	-	-	112.087	M+H, M+NH4	C5H6N2	0.8095	0.00524305	43.4	0	4.71426	-	6.9823	6.9586	6.9957	6.9704	6.9997	6.9755	6.9386	6.9359	6.9354	6.9348	6.9346	6.9355	6.9025	6.9047	6.9065	6.9043	6.8988	6.8962	6.9053	6.9297	6.9325	6.9391	6.8928	6.9399	6.9339	6.9454	6.9346	6.9228	6.9327	6.9179
pos_112	4-Oxo-1-(3-pyridyl)-1-butanone	metab_134	map01100;map00760	Metabolic pathways;Nicotinate and nicotinamide metabolism	C19567	pos	-	-	Metabolism;Metabolism	Global and overview maps;Metabolism of cofactors and vitamins	146.06	M+H-2H2O, M+Na, M+H-H2O	C9H9NO2	3.6178	0.00499415	0	38.4	0.743693	76014-80-7	4.7203	4.7489	4.7703	4.7193	4.7551	4.7414	5.0122	5.0101	4.9971	5.0008	5.0342	4.997	5.1926	5.2095	5.1827	5.1709	5.17	5.1547	5.5055	5.1807	5.1382	5.1389	5.3628	5.2021	5.2239	5.2628	5.2317	5.27	5.2734	5.2399
pos_115	Isoketocamphoric acid	metab_167	-	-	-	pos	-	-	-	-	217.107	M+H, M+NH4, M+Na	C10H16O5	4.5566	0.245251	0	51.5	0.91591	-	5.7076	5.7788	5.6938	5.7722	5.7463	5.7405	5.7315	5.7686	5.728	5.7447	5.7125	5.7283	5.6837	5.6779	5.6625	5.6716	5.6729	5.6965	5.595	5.6659	5.6374	5.6396	5.6542	5.6228	5.6897	5.6752	5.6837	5.7655	5.7068	5.6585
pos_117	(+)-Cycloolivil	metab_189	-	-	-	pos	-	-	-	-	399.141	M+H-2H2O, M+Na, M+H-H2O	C20H24O7	4.6918	0.0180973	0	58.8	0.140054	-	4.634	6.8703	6.6691	4.7838	5.3188	6.2239	3.6526	3.5488	3.5692	3.273	2.4388	3.9553	3.3005	3.5719	3.8894	4.2087	3.6272	3.6275	5.6544	3.7763	3.9006	4.0308	2.4914	3.8826	3.9745	3.9165	3.6108	3.6101	3.3411	3.7648
pos_1199	O-Desmethyldiltiazem	metab_221	-	-	-	pos	-	-	-	-	445.12	M+2Na-H	C21H24N2O4S	0.6419	0.00905286	0	67.7	8.11414	-	6.6444	6.6477	6.6415	6.6185	6.6369	6.651	6.6225	6.6157	6.599	6.609	6.6023	6.5866	6.5792	6.5754	6.5654	6.5813	6.5747	6.5733	6.5115	6.5537	6.5468	6.5457	6.5255	6.5388	6.5661	6.5533	6.574	6.554	6.5756	6.5341
pos_120	(1S,2S,4S,5S)-2,4-Thujanediol 4-O-beta-D-Glucopyranoside	metab_223	-	-	-	pos	-	-	-	-	355.173	M+Na, M+K, M+NH4	C16H28O7	4.9544	0.0080173	0	33.2	-0.308108	240495-81-2	3.7311	3.6714	3.8154	3.216	3.3354	3.1782	4.6907	4.7147	4.8174	4.6356	4.7152	4.8487	5.9224	5.9085	5.938	5.919	5.8744	5.8682	6.4914	6.465	6.4952	6.4797	6.5202	6.4771	6.2836	6.3006	6.282	6.2932	6.2711	6.2798
pos_1201	8-Hydroxy-5,6-octadienoic acid	metab_225	-	-	-	pos	-	-	-	-	121.065	M+H-2H2O	C8H12O3	0.6738	0.0049631	0	37.7	2.35759	-	6.9781	6.9697	6.9851	6.9711	6.9829	6.9881	6.9724	6.9726	6.9663	6.9679	6.9634	6.9568	6.947	6.9524	6.9535	6.9604	6.9621	6.9624	6.8941	6.9368	6.9195	6.9288	6.9201	6.9336	6.9569	6.9457	6.9612	6.9566	6.9582	6.93
pos_1235	L-Histidine	metab_262	map01100;map01110;map00340;map02010;map01230;map00970;map00410	Metabolic pathways;Biosynthesis of secondary metabolites;Histidine metabolism;ABC transporters;Biosynthesis of amino acids;Aminoacyl-tRNA biosynthesis;beta-Alanine metabolism	C00135	pos	Peptides	Amino acids	Metabolism;Metabolism;Metabolism;Environmental Information Processing;Metabolism;Genetic Information Processing;Metabolism	Global and overview maps;Global and overview maps;Amino acid metabolism;Membrane transport;Global and overview maps;Translation;Metabolism of other amino acids	156.077	M+H	C6H9N3O2	0.8254	0.0237374	97.3	0	1.24148	71-00-1	6.4174	6.3831	6.4264	6.3875	6.41	6.4176	6.4353	6.4413	6.4419	6.4412	6.4413	6.4193	6.2412	6.2134	6.2381	6.2435	6.2374	6.2242	6.004	6.0398	6.0251	6.0719	6.0005	6.0339	6.4086	6.4057	6.4099	6.3771	6.4006	6.376
pos_124	3,4-Di-O-caffeoylquinic acid	metab_267	-	-	C10468	pos	-	-	-	-	517.134	M+H, M+Na, M+H-H2O	C25H24O12	5.2876	0.00815671	0	46.6	0.483038	57378-72-0;14534-61-3	3.3918	3.3918	3.3979	3.3776	3.3989	3.3924	3.3768	3.3698	3.3747	3.3756	3.3806	3.3845	3.3864	3.3911	3.3848	3.3802	3.374	3.3732	4.7486	5.4311	4.8661	4.9112	6.3748	5.3114	3.4115	3.4159	3.4251	5.7876	3.4162	5.6744
pos_1244	Raluridine	metab_272	-	-	-	pos	-	-	-	-	287.021	M+Na	C9H10ClFN2O4	0.8412	0.0104886	0	36.8	2.17421	-	5.5141	5.5097	5.5158	5.484	5.4957	5.516	5.2359	5.2491	5.2352	5.2463	5.2312	5.2041	5.2086	5.2115	5.2848	5.2977	5.2492	5.2626	5.1732	5.1412	5.1296	5.0873	5.2172	5.0835	5.1382	5.1719	5.1396	5.1919	5.1647	5.2297
pos_1254	Laminine	metab_283	-	-	-	pos	-	-	-	-	189.16	M+H	C9H20N2O2	0.8729	0.0138664	44	0	0.926974	-	5.4905	5.4599	5.4858	5.4683	5.4802	5.4838	5.5465	5.5283	5.5179	5.5582	5.548	5.5245	5.4563	5.4859	5.4835	5.4894	5.4685	5.5038	5.4106	5.4085	5.3647	5.3635	5.4087	5.4077	5.5306	5.5368	5.5515	5.545	5.5411	5.5458
pos_127	R-10-Hydroxywarfarin	metab_300	-	-	-	pos	-	-	-	-	357.133	M+H, M+CH3OH+H, M+H-H2O	C19H16O5	5.6047	0.0687059	0	40	-0.446847	-	3.8797	5.9861	5.6321	3.951	4.7008	5.6006	3.2256	3.8252	3.8716	3.582	4.0298	4.0315	3.8838	3.808	3.5485	3.6089	3.2228	3.8128	5.0178	3.2994	3.2957	3.4923	3.2822	3.7157	3.9404	4.1774	3.9059	3.3689	3.962	3.9443
pos_13	Rosmarinate	metab_333	map01100;map00350	Metabolic pathways;Tyrosine metabolism	C01850	pos	-	-	Metabolism;Metabolism	Global and overview maps;Amino acid metabolism	743.159	M+H, M+2Na-H, M+NH4, 2M+Na, 2M+NH4	C18H16O8	5.3831	0.0908535	78.1	0	0.361019	20283-92-5;20283-92-5;537-15-5	3.5461	3.5461	3.5523	3.5319	3.5532	3.5467	3.5368	3.5241	3.529	3.5299	3.535	3.5388	3.5408	3.5454	3.5391	3.5345	3.5283	3.5275	4.3566	5.1094	3.6012	3.6563	6.3906	3.8934	3.5658	3.5702	3.5794	5.505	3.5705	5.175
pos_131	PA(20:5(5Z,8Z,11Z,14Z,17Z)/PGJ2)	metab_344	-	-	-	pos	-	-	-	-	773.432	M+H-H2O, M+H, M+H-2H2O	C43H65O10P	5.7158	0.0120247	0	34.2	-8.53372	-	6.8271	6.8288	6.8309	6.8052	6.8325	6.8223	6.5827	6.5736	6.5686	6.548	6.5883	6.608	6.7298	6.6786	6.7244	6.7451	6.7122	6.6931	7.162	7.1522	7.1596	7.1708	7.2811	7.1871	6.8374	6.8648	6.8376	6.8682	6.8461	6.8937
pos_1311	Flavonol 3-O-D-glucoside	metab_345	-	-	C03946	pos	-	-	-	-	445.087	M+2Na-H	C21H20O8	0.9445	0.0127061	0	31.9	-1.0631	-	5.0726	4.8314	5.0707	5.103	5.1306	4.9105	5.8301	5.8265	5.7683	5.8355	5.8551	5.8238	5.803	5.8092	5.8351	5.8439	5.8014	5.8245	5.9052	5.9917	5.9899	5.9866	5.9219	6.0406	5.9549	5.9727	5.9809	5.9165	5.9611	5.9058
pos_1321	Tuliposide B	metab_354	-	-	C08570	pos	-	-	-	-	317.083	M+Na	C11H18O9	0.9604	0.0268114	0	43.6	-5.69749	19870-33-8	5.1127	5.1466	5.1052	5.0597	5.1398	5.1683	4.562	4.7028	4.7737	4.5536	4.5131	4.0516	4.1607	4.619	4.6234	4.5269	4.7849	4.8985	5.2072	5.2393	5.2389	5.2388	5.2256	5.1955	5.7015	5.7075	5.7418	5.7683	5.7706	5.7492
pos_1322	Uridine 2'-phosphate	metab_355	-	-	C03031	pos	-	-	-	-	366.071	M+ACN+H	C9H13N2O9P	0.9604	0.0182615	0	39.5	3.38765	131-83-9	4.1067	3.9157	3.9218	4.425	3.9228	4.589	5.6371	5.6935	5.7033	5.6922	5.7097	5.7064	5.6516	5.6688	5.6705	5.7142	5.6569	5.6766	5.8513	5.9329	5.9259	5.9331	5.853	5.9364	6.1308	6.1642	6.1838	6.1077	6.1437	6.0849
pos_1339	Diflunisal glucuronide ester	metab_372	-	-	-	pos	-	-	-	-	465.041	M+K	C19H16F2O9	1.0076	0.0414987	0	68	3.14138	-	5.9916	5.9299	5.9836	5.9477	6.0107	5.9572	5.9399	5.9202	5.9522	5.9951	5.9834	5.9962	5.9848	5.9657	5.94	5.9395	5.9318	5.9828	5.8142	5.8549	5.8203	5.9084	5.776	5.832	5.3193	5.4016	5.3699	5.4291	5.2746	5.3481
pos_134	PA(PGJ2/20:5(5Z,8Z,11Z,14Z,17Z))	metab_373	-	-	-	pos	-	-	-	-	773.432	M+H-2H2O, M+H, M+H-H2O	C43H65O10P	5.9857	0.0121705	0	34.7	-8.42974	-	6.8943	6.8938	6.8892	6.9126	6.9344	6.8983	6.7926	6.7762	6.8054	6.7944	6.7879	6.8015	6.9242	6.9032	6.9203	6.8923	6.9052	6.895	7.1229	7.1625	7.179	7.162	7.252	7.1961	7.2196	7.2232	7.2295	7.2635	7.2319	7.3501
pos_1340	Peonidin 3-(6''-acetyl-glucoside)	metab_374	-	-	-	pos	-	-	-	-	528.124	M+Na	C24H25O12+	1.0076	0.0204853	0	57.2	-0.353965	-	4.753	4.822	4.6703	4.8659	4.6713	5.1825	6.3614	6.3531	6.3363	6.3419	6.3735	6.3366	6.3681	6.3625	6.3124	6.35	6.3225	6.352	6.4831	6.5646	6.5533	6.5704	6.5071	6.5751	6.7478	6.7507	6.7395	6.7199	6.7518	6.6818
pos_1342	4-Nitroquinoline N-Oxide	metab_376	-	-	C03474	pos	-	-	-	-	381.079	2M+H	C9H6N2O3	1.0155	0.00412903	31.1	0	-9.61574	56-57-5	8.5262	8.5013	8.5254	8.515	8.5255	8.5069	8.6932	8.6847	8.6933	8.6909	8.6987	8.7051	8.7879	8.7821	8.7871	8.7804	8.7687	8.7706	8.6949	8.7158	8.7317	8.7285	8.6993	8.7214	8.6315	8.6437	8.6265	8.6355	8.6362	8.6332
pos_1347	Kaempferol 3-neohesperidoside-7-(2''-p-coumaryllaminaribioside)	metab_381	-	-	-	pos	-	-	-	-	533.155	M+2H	C48H56O27	1.0234	0.0411316	0	44	-4.55183	-	5.2666	4.6384	5.2098	5.4102	4.9648	5.094	6.0863	6.1245	6.145	6.1365	6.1126	6.1104	6.2904	6.2767	6.2632	6.3074	6.342	6.3002	6.0134	6.1068	6.1418	6.1719	6.0303	6.1204	6.0019	6.0176	5.9725	5.9435	5.9962	6.021
pos_1358	2,3-Diaminopyridine	metab_393	-	-	-	pos	-	-	-	-	110.072	M+H	C5H7N3	1.0627	0.00795477	66.2	0	4.20431	-	6.0737	6.0824	6.0844	6.0693	6.0952	6.0789	6.1768	6.1868	6.1906	6.1869	6.1795	6.1903	6.013	6.0312	6.0147	6.0324	6.0178	6.0197	5.8337	5.8777	5.8708	5.8588	5.8031	5.8659	6.2994	6.2785	6.2718	6.2728	6.2829	6.2676
pos_1362	Choline Phosphate	metab_398	map01100;map00564	Metabolic pathways;Glycerophospholipid metabolism	C00588	pos	-	-	Metabolism;Metabolism	Global and overview maps;Lipid metabolism	184.073	M+H	C5H14NO4P	1.0705	0.0186533	49.5	0	0.814992	3616-04-4;107-73-3	5.9782	5.9709	5.9679	5.9715	6.005	5.9886	6.0136	5.9949	6.0009	6.0071	6.0048	6.007	5.9889	5.997	6.0035	6.0221	5.9992	5.9886	5.8695	5.9005	5.8937	5.8943	5.8878	5.9034	6.2223	6.2355	6.23	6.2378	6.2311	6.2304
pos_1368	L-allo-threonine	metab_404	map01100;map00260	Metabolic pathways;Glycine, serine and threonine metabolism	C05519	pos	-	-	Metabolism;Metabolism	Global and overview maps;Amino acid metabolism	120.066	M+H	C4H9NO3	1.0859	0.0198707	59.6	0	3.1568	28954-12-3;24830-94-2	5.9817	5.9642	5.9833	5.9643	5.9959	5.9892	5.7707	5.7765	5.7772	5.7799	5.7879	5.7958	5.8152	5.8251	5.8218	5.8261	5.826	5.8221	5.5795	5.5694	5.57	5.5817	5.5859	5.5713	5.3023	5.3551	5.3317	5.362	5.3419	5.3385
pos_137	Calcidiol	metab_406	map01100;map01110;map00100	Metabolic pathways;Biosynthesis of secondary metabolites;Steroid biosynthesis	C01561	pos	-	-	Metabolism;Metabolism;Metabolism	Global and overview maps;Global and overview maps;Lipid metabolism	383.331	M+H-H2O, M+H, M+H-2H2O	C27H44O2	6.0495	0.00195899	0	61.6	0.704427	19356-17-3	6.763	6.7733	6.7571	6.7612	6.805	6.7705	6.3003	6.2927	6.3049	6.2793	6.2995	6.3058	6.6018	6.5774	6.6211	6.5645	6.5563	6.5673	7.2778	7.3371	7.3308	7.3208	7.4654	7.3492	6.9673	6.9886	6.9965	7.0603	6.9741	7.0293
pos_1371	5-Aminoimidazole ribonucleotide	metab_408	map00730;map01100;map01110;map00230;map01240	Thiamine metabolism;Metabolic pathways;Biosynthesis of secondary metabolites;Purine metabolism;Biosynthesis of cofactors	C03373	pos	-	-	Metabolism;Metabolism;Metabolism;Metabolism;Metabolism	Metabolism of cofactors and vitamins;Global and overview maps;Global and overview maps;Nucleotide metabolism;Global and overview maps	337.089	M+ACN+H	C8H14N3O7P	1.0937	0.00531811	0	33.5	-4.28815	25635-88-5	5.9774	5.9525	5.9781	5.9937	5.9633	5.9532	6.1326	6.1002	6.116	6.0896	6.1406	6.1516	6.3575	6.3428	6.3616	6.3541	6.3281	6.3348	6.6321	6.647	6.6677	6.6604	6.6714	6.6559	6.4871	6.51	6.4874	6.5135	6.5055	6.509
pos_1374	Pyroglutamic Acid	metab_410	map01100;map00480	Metabolic pathways;Glutathione metabolism	C01879	pos	Peptides	Amino acids	Metabolism;Metabolism	Global and overview maps;Metabolism of other amino acids	130.05	M+H	C5H7NO3	1.1095	0.01369	88.7	0	1.83351	98-79-3	7.5735	7.5663	7.5863	7.5719	7.5915	7.5861	7.5	7.4965	7.5023	7.507	7.5064	7.5091	7.4776	7.4839	7.4856	7.4822	7.4751	7.4806	7.4528	7.4801	7.4846	7.4825	7.4847	7.4817	7.6592	7.6557	7.6474	7.6548	7.6543	7.6502
pos_1377	Trigonelline	metab_413	map00760	Nicotinate and nicotinamide metabolism	C01004	pos	-	-	Metabolism	Metabolism of cofactors and vitamins	138.055	M+H	C7H7NO2	1.1254	0.00938409	46.2	0	1.03207	535-83-1	7.2499	7.242	7.2573	7.242	7.26	7.2549	7.2067	7.2073	7.2088	7.2075	7.2123	7.2101	7.2126	7.2191	7.2191	7.2174	7.2081	7.2149	7.1893	7.2216	7.2266	7.226	7.2445	7.2255	7.0973	7.0936	7.0854	7.0954	7.0914	7.0896
pos_1390	Kaempferol 3-[2''-(p-coumaroylglucosyl)rhamnoside]	metab_428	-	-	-	pos	-	-	-	-	371.102	M+2H	C36H36O17	1.2118	0.00944851	0	54.6	-7.65051	107190-70-5	5.8258	5.8236	5.8747	5.8264	5.8401	5.8871	6.2761	6.2855	6.2713	6.2725	6.2955	6.2675	6.3164	6.3078	6.2966	6.3489	6.3059	6.3374	6.2587	6.3464	6.3428	6.3616	6.3056	6.3706	6.3177	6.3048	6.3345	6.2824	6.331	6.2741
pos_1406	2-Amino-2-methyl-1-propanol	metab_444	-	-	-	pos	-	-	-	-	72.0814	M+H-H2O	C4H11NO	1.2829	0.0461316	0	64	7.43238	-	6.0701	6.0612	6.0834	6.0541	6.0699	6.0606	5.8239	5.8212	5.8133	5.8281	5.8287	5.8205	5.651	5.6513	5.6844	5.677	5.6464	5.6559	5.5182	5.5267	5.5565	5.5597	5.5665	5.5854	5.412	5.4365	5.4137	5.37	5.2976	5.3123
pos_1407	Dipropyl sulfide	metab_445	-	-	-	pos	-	-	-	-	119.09	M+H	C6H14S	1.2829	0.00642355	0	58.1	7.77206	111-47-7	5.741	5.7315	5.7448	5.7177	5.7625	5.7514	5.3562	5.3526	5.331	5.3257	5.3701	5.3575	4.8893	4.9613	4.9629	4.969	4.9289	4.9419	4.7174	4.5796	4.6289	4.4709	4.6392	4.5806	3.3254	3.5968	2.7937	2.785	3.112	3.6409
pos_1417	Furfural	metab_456	map01100	Metabolic pathways	C14279	pos	-	-	Metabolism	Global and overview maps	97.029	M+H	C5H4O2	1.3304	0.00992707	43.6	0	5.91375	1998-01-01	6.1496	6.1456	6.1558	6.1314	6.1486	6.1521	6.2959	6.3014	6.3001	6.3373	6.3204	6.3205	6.42	6.4435	6.4369	6.4413	6.4465	6.4464	6.3796	6.4279	6.4414	6.4345	6.4345	6.4459	6.4259	6.4256	6.4217	6.4429	6.4407	6.4264
pos_1420	Cytidine	metab_460	map00240;map01100;map02010	Pyrimidine metabolism;Metabolic pathways;ABC transporters	C00475	pos	Nucleic acids	Nucleosides	Metabolism;Metabolism;Environmental Information Processing	Nucleotide metabolism;Global and overview maps;Membrane transport	244.093	M+H	C9H13N3O5	1.3304	0.00294496	50.6	0	0.49644	65-46-3	6.322	6.3172	6.3171	6.2966	6.3323	6.3241	6.4408	6.436	6.4493	6.4517	6.4567	6.4512	6.5073	6.4939	6.5215	6.5064	6.4854	6.4898	6.6066	6.6131	6.6243	6.631	6.6518	6.6212	6.7738	6.7733	6.7691	6.7787	6.7781	6.7889
pos_1423	2-Amino-3-methylpentanal	metab_463	-	-	-	pos	-	-	-	-	98.097	M+H-H2O	C6H13NO	1.3384	0.0122692	0	33.7	4.7816	-	5.7989	5.7973	5.8108	5.7788	5.8232	5.8104	5.7416	5.7502	5.7521	5.7368	5.7465	5.7409	5.7588	5.7678	5.7698	5.7728	5.7328	5.7467	5.6944	5.7183	5.7365	5.7324	5.7485	5.7286	5.8384	5.8347	5.8459	5.8417	5.8473	5.8362
pos_1445	Ticarcillin	metab_487	-	-	C07139	pos	-	-	-	-	407.031	M+Na	C15H16N2O6S2	1.497	0.0126291	0	51.2	-9.05034	34787-01-4	7.4453	7.4184	7.4402	7.422	7.4466	7.4246	7.3802	7.3763	7.3855	7.3737	7.3807	7.3853	7.2886	7.2916	7.3002	7.2856	7.2634	7.2775	7.2685	7.255	7.277	7.2826	7.2744	7.2739	7.237	7.2562	7.2327	7.2347	7.2369	7.2175
pos_1448	N-Butanoyl-DL-Homoserine Lactone	metab_489	-	-	-	pos	-	-	-	-	189.124	M+NH4	C8H13NO3	1.5846	0.00232518	30.9	0	0.932685	-	5.6441	5.6338	5.6378	5.6367	5.6537	5.6761	5.5008	5.5072	5.505	5.5011	5.5122	5.5138	5.5313	5.5669	5.5419	5.5063	5.5125	5.5369	5.72	5.725	5.7304	5.731	5.7927	5.7151	5.285	5.352	5.3663	5.3609	5.3531	5.3424
pos_1450	Tetraphyllin B	metab_492	-	-	-	pos	-	-	-	-	638.214	2M+ACN+Na	C12H17NO7	1.6085	0.0309395	0	32.5	-4.79233	34323-07-4	6.4553	6.4893	6.4662	6.4672	6.5029	6.4633	6.5448	6.514	6.5366	6.5416	6.5402	6.5398	6.6874	6.6614	6.6813	6.6471	6.6623	6.6569	6.7499	6.7546	6.7631	6.755	6.7086	6.7419	6.6581	6.6859	6.6714	6.6591	6.6693	6.6414
pos_1452	Heteroxanthin	metab_494	map01100;map01110;map00232	Metabolic pathways;Biosynthesis of secondary metabolites;Caffeine metabolism	C16353	pos	-	-	Metabolism;Metabolism;Metabolism	Global and overview maps;Global and overview maps;Biosynthesis of other secondary metabolites	323.2	M+2Na	C40H56O4	1.6324	0.0297169	0	66.6	6.65611	29488-00-4;552-62-5	5.3059	5.1929	5.1864	5.1445	5.1941	5.1712	5.8199	5.8228	5.8204	5.8024	5.8431	5.8398	5.5987	5.5792	5.6389	5.5925	5.5242	5.5248	4.4214	4.4285	4.3258	4.4894	3.9537	4.489	5.5065	5.505	5.4946	5.4296	5.4816	5.4426
pos_1473	Pseudouridine	metab_517	map00240;map01100	Pyrimidine metabolism;Metabolic pathways	C02067	pos	-	-	Metabolism;Metabolism	Nucleotide metabolism;Global and overview maps	245.077	M+H	C9H12N2O6	1.9434	0.00474782	0	39.8	0.645611	1445-07-4	5.9702	5.9584	5.9617	5.9326	5.9278	5.9656	5.9522	5.9666	5.9482	5.9511	5.9588	5.9763	5.9296	5.9243	5.9329	5.9071	5.9164	5.9175	6.0185	6.0422	6.0324	6.025	6.0123	6.0273	6.0686	6.0662	6.0709	6.0671	6.0697	6.0618
pos_1475	Adipate semialdehyde	metab_519	map01100	Metabolic pathways	C06102	pos	-	-	Metabolism	Global and overview maps	95.0497	M+H-2H2O	C6H10O3	1.9673	0.0174662	0	41.8	4.50599	928-81-4	5.8366	5.8495	5.8609	5.8262	5.8543	5.8659	5.8393	5.8262	5.822	5.8519	5.8362	5.8125	5.7735	5.781	5.7679	5.7681	5.7897	5.7792	5.7044	5.7561	5.7329	5.7313	5.7569	5.7383	5.7608	5.7289	5.722	5.7655	5.7525	5.7298
pos_1490	4-Methylbenzaldehyde	metab_536	map01100	Metabolic pathways	C06758	pos	-	-	Metabolism	Global and overview maps	121.065	M+H	C8H8O	2.0873	0.00882073	0	45.5	2.82653	104-87-0	7.3489	7.3676	7.3732	7.346	7.3613	7.3922	7.3477	7.3384	7.3342	7.3656	7.3447	7.3251	7.3301	7.346	7.3183	7.3445	7.3582	7.3609	7.3124	7.3602	7.3545	7.3459	7.3597	7.3548	7.3465	7.3321	7.3347	7.3362	7.3407	7.3393
pos_1495	L-Isoleucine	metab_541	map01100;map01110;map00280;map00290;map01210;map00960;map02010;map01230;map00966;map00460;map00970	Metabolic pathways;Biosynthesis of secondary metabolites;Valine, leucine and isoleucine degradation;Valine, leucine and isoleucine biosynthesis;2-Oxocarboxylic acid metabolism;Tropane, piperidine and pyridine alkaloid biosynthesis;ABC transporters;Biosynthesis of amino acids;Glucosinolate biosynthesis;Cyanoamino acid metabolism;Aminoacyl-tRNA biosynthesis	C00407	pos	Peptides	Amino acids	Metabolism;Metabolism;Metabolism;Metabolism;Metabolism;Metabolism;Environmental Information Processing;Metabolism;Metabolism;Metabolism;Genetic Information Processing	Global and overview maps;Global and overview maps;Amino acid metabolism;Amino acid metabolism;Global and overview maps;Biosynthesis of other secondary metabolites;Membrane transport;Global and overview maps;Biosynthesis of other secondary metabolites;Metabolism of other amino acids;Translation	132.102	M+H	C6H13NO2	2.1273	0.00268433	87.3	0	1.64774	1509-34-8;73-32-5	7.8728	7.8557	7.8775	7.8527	7.8772	7.8632	7.7465	7.7386	7.7446	7.7426	7.7487	7.7542	7.5456	7.537	7.5338	7.5154	7.506	7.5162	7.2469	7.2383	7.2501	7.2416	7.2644	7.2444	7.1863	7.1967	7.1762	7.191	7.1845	7.1818
pos_1496	Phaseic acid	metab_542	map00906	Carotenoid biosynthesis	C09707	pos	-	-	Metabolism	Metabolism of terpenoids and polyketides	325.103	M+2Na-H	C15H20O5	2.1273	0.0180549	0	54.5	3.53334	24394-14-7	4.9704	4.998	4.9869	4.855	4.9292	4.954	5.2993	5.346	5.3102	5.3457	5.3733	5.3103	5.489	5.4412	5.4422	5.4172	5.4296	5.4155	5.6106	5.6338	5.6387	5.6476	5.6177	5.6421	5.7012	5.6692	5.7007	5.6642	5.661	5.6465
pos_15	P-CHLOROPHENYLALANINE	metab_546	-	-	-	pos	-	-	-	-	200.047	M+H, 2M+H, 2M+K, M+Na, M+H-H2O	C9H10ClNO2	3.3235	0.00532681	94.5	0	0.991889	101365-03-1	8.0926	8.1028	8.1057	8.0887	8.1097	8.1245	8.0965	8.0985	8.1028	8.1156	8.0926	8.087	8.0897	8.0911	8.0966	8.1003	8.0985	8.0944	8.0078	8.0422	8.0419	8.043	8.0367	8.0414	8.0732	8.0863	8.0845	8.0856	8.0766	8.0833
pos_1518	5'-O-beta-D-Glucosylpyridoxine	metab_566	-	-	C03996	pos	-	-	-	-	332.134	M+H	C14H21NO8	2.3913	0.0166395	0	86.3	-0.170504	-	6.5774	6.5782	6.5557	6.5442	6.5612	6.5572	6.4915	6.483	6.4841	6.4806	6.5008	6.4882	6.6149	6.631	6.624	6.5818	6.5956	6.5883	6.7591	6.7886	6.805	6.776	6.8355	6.7835	6.6705	6.6783	6.6387	6.684	6.6719	6.6433
pos_1527	1-Methylguanine	metab_576	-	-	C04152	pos	-	-	-	-	166.072	M+H	C6H7N5O	2.4794	0.0125636	54.3	0	0.917772	938-85-2	5.3795	5.3623	5.3799	5.3579	5.3855	5.4003	5.35	5.3473	5.3538	5.355	5.3461	5.336	5.4049	5.4233	5.4478	5.4087	5.4089	5.3952	5.4924	5.5046	5.5332	5.4944	5.5659	5.5053	5.5382	5.5472	5.5227	5.5462	5.5371	5.5452
pos_1529	1-Methylguanosine	metab_578	-	-	C04545	pos	-	-	-	-	298.115	M+H	C11H15N5O5	2.4874	0.0258856	81.9	0	0.212266	2140-65-0	5.4482	5.4251	5.4124	5.3528	5.4214	5.3681	5.4827	5.4485	5.4561	5.4586	5.5121	5.4565	5.5363	5.5568	5.5799	5.4988	5.4978	5.5157	5.5372	5.5811	5.5979	5.551	5.5813	5.5373	5.7141	5.7204	5.7042	5.7164	5.7015	5.7055
pos_1530	Fructosyl valine	metab_580	-	-	-	pos	-	-	-	-	321.166	M+ACN+H	C11H21NO7	2.4953	0.0358193	0	31.7	0.0371816	-	5.5342	5.4727	5.4818	5.4723	5.4814	5.4471	5.5737	5.5734	5.577	5.5574	5.5605	5.5484	5.247	5.2155	5.2835	5.2234	5.1364	5.139	4.8703	4.7826	4.783	4.7818	4.8133	4.742	5.122	5.1763	5.1992	5.1275	5.2136	5.1662
pos_1535	Aminocarb	metab_585	-	-	C11071	pos	-	-	-	-	241.155	M+CH3OH+H	C11H16N2O2	2.5192	0.00496512	0	36.6	0.467611	2032-59-9	6.0637	6.0217	6.0197	6.0382	6.0555	6.005	6.0258	6.0226	6.017	6.0099	6.0208	6.0262	6.0535	6.0618	6.0791	6.0425	6.0485	6.0346	6.1237	6.1041	6.1301	6.1187	6.1326	6.1173	6.106	6.1343	6.096	6.1151	6.1216	6.1105
pos_1538	Ile Thr	metab_588	-	-	-	pos	-	-	-	-	233.15	M+H	C10H20N2O4	2.5352	0.018979	59.5	0	0.357854	-	4.7383	4.7172	4.7506	4.731	4.6766	4.6752	5.0071	4.9904	4.9969	4.9905	5.021	5.0132	5.2451	5.2602	5.2703	5.2103	5.2019	5.2192	5.5592	5.5741	5.6026	5.5269	5.6177	5.5895	5.0138	5.0088	4.926	5.0233	5.0186	4.9766
pos_154	LysoPE(18:2(9Z,12Z)/0:0)	metab_590	-	-	-	pos	-	-	-	-	478.293	M+H, M+Na, M+2Na-H	C23H44NO7P	6.6438	0.0197552	0	75.4	-0.191198	85046-18-0	5.7486	5.7613	5.7648	5.7647	5.7647	5.7944	5.8855	5.8857	5.861	5.8727	5.9134	5.9257	5.6999	5.7126	5.7393	5.6639	5.664	5.654	5.9314	5.3081	5.3305	5.1568	5.0604	5.0554	5.1585	5.2577	5.0144	5.465	5.0046	5.2436
pos_1540	Cytosine	metab_591	map00240;map01100	Pyrimidine metabolism;Metabolic pathways	C00380	pos	Nucleic acids	Bases	Metabolism;Metabolism	Nucleotide metabolism;Global and overview maps	112.051	M+H	C4H5N3O	2.5431	0.0132228	74.3	0	3.99957	71-30-7	5.2074	5.2441	5.2167	5.2135	5.2337	5.243	5.3697	5.3421	5.3245	5.3777	5.3537	5.3492	5.413	5.4211	5.4105	5.3685	5.3926	5.3778	5.4157	5.4742	5.4837	5.4244	5.4583	5.4783	5.6162	5.6259	5.5907	5.6396	5.6318	5.5976
pos_1546	Genipin	metab_596	-	-	C09780	pos	-	-	-	-	227.092	M+H	C11H14O5	2.559	0.0119192	0	52.6	0.517924	6902-77-8	5.1216	5.1134	5.1393	5.1279	5.1244	5.1171	5.0455	5.0452	4.9863	5.0441	5.0221	5.0794	5.045	5.075	5.0833	5.0249	5.0466	5.0668	5.0632	5.1079	5.1443	5.0979	5.1532	5.1056	5.105	5.1443	5.0891	5.1632	5.1208	5.1167
pos_1549	Indole-3-acetaldehyde	metab_599	map01100;map00380	Metabolic pathways;Tryptophan metabolism	C00637	pos	-	-	Metabolism;Metabolism	Global and overview maps;Amino acid metabolism	160.076	M+H	C10H9NO	2.5749	0.0175875	36.4	0	0.727981	2591-98-2	4.5066	4.5549	4.5808	4.5136	4.5817	4.5187	4.8235	4.8804	4.8496	4.8453	4.8625	4.8644	4.7819	4.7441	4.7876	4.7639	4.7342	4.7687	5.8756	4.7365	4.7815	4.7193	4.764	4.7422	5.1726	5.1923	5.1906	5.2005	5.1655	5.1813
pos_155	LysoPA(18:3(9Z,12Z,15Z)/0:0)	metab_600	-	-	-	pos	-	-	-	-	455.217	M+Na, M+2Na-H, M+H	C21H37O7P	6.6914	0.0649631	0	74	-0.202599	-	5.7508	5.851	5.8699	5.7871	5.8076	5.8376	5.2709	5.091	4.9871	4.9814	5.1143	4.9896	5.6936	5.7263	5.76	5.7059	5.7049	5.6225	5.7326	5.9409	5.9687	5.8609	6.2577	5.9555	5.3199	5.3562	5.2923	5.2956	5.2317	5.4335
pos_1550	3'-Adenylic Acid	metab_601	map01100;map00230	Metabolic pathways;Purine metabolism	C01367	pos	-	-	Metabolism;Metabolism	Global and overview maps;Nucleotide metabolism	348.07	M+H	C10H14N5O7P	2.5749	0.0167488	88.7	0	-0.218796	84-21-9	4.6644	4.5843	4.7607	4.7194	4.6601	4.6177	5.556	5.5372	5.5328	5.5174	5.5655	5.5598	5.5014	5.4811	5.5172	5.4855	5.4595	5.4735	5.2797	5.2586	5.2374	5.2715	5.3592	5.2791	5.4312	5.4472	5.4042	5.4336	5.4138	5.4218
pos_1551	Dextran	metab_602	map00500	Starch and sucrose metabolism	C00372	pos	-	-	Metabolism	Carbohydrate metabolism	568.188	M+ACN+Na	C18H32O16	2.5749	0.00837432	0	89.5	5.73614	9004-54-0	6.0479	5.9981	6.0524	6.0365	6.0656	6.0461	6.1649	6.149	6.1436	6.1289	6.1877	6.181	6.2343	6.2206	6.2208	6.2112	6.2005	6.1947	6.219	6.2304	6.2662	6.2643	6.2759	6.2628	6.2335	6.251	6.2176	6.2501	6.2264	6.227
pos_1552	Moreollin	metab_603	-	-	-	pos	-	-	-	-	296.153	M+2H	C35H42O8	2.5989	0.00563678	0	42.9	5.13211	55221-73-3	5.3441	5.2935	5.3038	5.3225	5.3431	5.3237	5.3661	5.3757	5.3163	5.3719	5.3641	5.4067	5.2119	5.1866	5.0986	5.1279	5.0989	5.1583	4.9535	5.024	4.9779	5.0135	4.7961	5.0152	4.9529	4.9809	4.934	4.9924	5.0321	4.8867
pos_1571	Nicotinamide riboside	metab_624	map01100;map00760	Metabolic pathways;Nicotinate and nicotinamide metabolism	C03150	pos	-	-	Metabolism;Metabolism	Global and overview maps;Metabolism of cofactors and vitamins	278.087	M+Na	C11H15N2O5+	2.7104	0.0143825	0	45.9	-0.352738	1341-23-7	5.4902	5.4356	5.4706	5.4283	5.4498	5.4353	5.5659	5.5139	5.5362	5.5695	5.5584	5.6068	5.6063	5.6224	5.6004	5.5706	5.5999	5.5729	5.4722	5.5039	5.511	5.4779	5.4812	5.5146	5.389	5.3879	5.3546	5.3839	5.358	5.3358
pos_158	[3-[2-Aminoethoxy(hydroxy)phosphoryl]oxy-2-hydroxypropyl] hexadecanoate	metab_633	-	-	-	pos	-	-	-	-	454.293	M+H, M+Na, M+2Na-H	C21H44NO7P	6.7629	0.0102887	0	82.1	0.0948647	-	5.7739	5.8174	5.8004	5.7841	5.7913	5.8214	6.2045	6.1839	6.1981	6.204	6.1781	6.1892	6.1975	6.2046	6.1893	6.1762	6.1785	6.1935	6.0638	6.0764	6.0351	6.0804	5.6145	6.0283	6.0297	6.0033	6.038	5.9964	5.964	5.9272
pos_1582	Methyl salicylate O-[rhamnosyl-(1->6)-glucoside]	metab_636	-	-	-	pos	-	-	-	-	478.192	M+NH4	C20H28O12	2.7422	0.0618216	0	82.6	0.317874	-	5.1634	5.1642	5.059	5.1	5.1018	5.1124	5.0676	4.9575	5.0073	5.0283	5.0554	5.0299	5.3123	5.2102	5.2522	5.2244	5.2314	5.1709	5.255	5.3607	5.2943	5.277	5.3743	5.3441	5.0742	5.1521	5.0635	5.1743	5.136	5.0779
pos_1593	Losartan	metab_648	-	-	C07072	pos	-	-	-	-	461.127	M+K	C22H23ClN6O	2.7741	0.0330764	0	86.5	3.41688	114798-26-4	4.9353	4.9863	4.9601	4.8738	4.8132	4.945	5.2091	5.1704	5.1908	5.2053	5.227	5.1992	5.4323	5.3724	5.4047	5.4087	5.3517	5.3806	5.314	5.353	5.3167	5.3516	5.3148	5.3534	5.3119	5.3109	5.3048	5.2876	5.3483	5.3317
pos_1595	Tetrahydrodipicolinate	metab_650	map01100;map01110;map00300;map01230;map00261	Metabolic pathways;Biosynthesis of secondary metabolites;Lysine biosynthesis;Biosynthesis of amino acids;Monobactam biosynthesis	C03972	pos	-	-	Metabolism;Metabolism;Metabolism;Metabolism;Metabolism	Global and overview maps;Global and overview maps;Amino acid metabolism;Global and overview maps;Biosynthesis of other secondary metabolites	343.114	2M+H	C7H9NO4	2.7821	0.0126439	0	31.3	-0.0389601	4226-22-6	4.9969	4.9286	4.9543	5.0463	5.0256	4.8263	5.0632	5.1505	5.1577	5.0087	5.0795	5.1062	5.0653	5.0438	5.1582	5.0918	4.9748	5.0342	5.2997	5.1694	5.2095	5.3262	5.3144	5.1673	5.1026	5.2314	5.1399	5.1163	5.1174	5.1412
pos_1596	4,5-seco-dopa	metab_651	map00965	Betalain biosynthesis	C17758	pos	-	-	Metabolism	Biosynthesis of other secondary metabolites	481.106	2M+Na	C9H11NO6	2.7821	0.0242972	0	51.6	-1.14688	-	5.7386	5.7041	5.7526	5.6898	5.7403	5.7109	6.0113	5.9213	6.011	5.991	6.0209	6.0053	6.0922	6.0868	6.0837	6.0507	6.0418	6.0518	6.0889	6.1015	6.1109	6.1042	6.0206	6.1164	6.181	6.2091	6.1867	6.1841	6.1924	6.1627
pos_16	Hydroxysyringaresinol	metab_655	-	-	-	pos	-	-	-	-	365.084	M+K, 2M+Na, M+Na, M+NH4, M+H	C15H18O9	3.2445	0.0216831	0	37.5	0.298664	-	3.3328	3.1462	3.3127	3.1319	3.1533	3.1468	4.8282	4.8573	4.8584	4.8342	4.8587	4.8112	4.7303	4.703	4.6673	4.6069	4.6345	4.6609	5.9343	5.9836	5.9562	5.9777	6.4504	6.1405	4.6532	4.6855	4.6625	4.944	4.7407	4.8032
pos_160	Sclareol oxide	metab_656	map00904;map01110	Diterpenoid biosynthesis;Biosynthesis of secondary metabolites	C09183	pos	-	-	Metabolism;Metabolism	Metabolism of terpenoids and polyketides;Global and overview maps	280.264	M+H, M+NH4, M+H-H2O	C18H30O	6.8103	0.0193834	0	39.3	0.0693134	515-03-7	7.7159	7.7902	7.7631	7.799	7.7371	7.7684	7.7614	7.6905	7.7223	7.771	7.6071	7.5955	7.6844	7.6695	7.6376	7.543	7.7264	7.6378	7.6764	7.6063	7.6219	7.5345	7.6182	7.5445	7.6185	7.6562	7.714	7.6108	7.6323	7.6943
pos_1606	(S)-2-Acetolactate	metab_663	map01100;map01110;map00770;map00650;map01210;map00290;map01230;map00660	Metabolic pathways;Biosynthesis of secondary metabolites;Pantothenate and CoA biosynthesis;Butanoate metabolism;2-Oxocarboxylic acid metabolism;Valine, leucine and isoleucine biosynthesis;Biosynthesis of amino acids;C5-Branched dibasic acid metabolism	C06010	pos	-	-	Metabolism;Metabolism;Metabolism;Metabolism;Metabolism;Metabolism;Metabolism;Metabolism	Global and overview maps;Global and overview maps;Metabolism of cofactors and vitamins;Carbohydrate metabolism;Global and overview maps;Amino acid metabolism;Global and overview maps;Carbohydrate metabolism	115.039	M+H-H2O	C5H8O4	2.8141	0.024341	0	43.7	3.17793	71698-08-3	5.4351	5.4531	5.4691	5.4278	5.4393	5.4583	5.5762	5.559	5.5612	5.5796	5.578	5.5873	5.7921	5.7808	5.7853	5.7684	5.7704	5.7862	5.8018	5.887	5.8916	5.8783	5.8611	5.8913	5.8242	5.8316	5.814	5.8475	5.8439	5.8277
pos_1611	3-Carbamoyl-2-phenylpropionic acid	metab_669	-	-	C16591	pos	-	-	-	-	436.175	2M+NH4	C10H11NO4	2.8141	0.052974	0	57.3	8.32041	139262-66-1	4.5823	4.4054	4.7672	4.5122	3.9975	4.5773	4.8087	4.6191	4.8005	4.9327	4.849	4.8949	5.6808	5.6764	5.6959	5.6753	5.6393	5.6328	5.9435	5.9912	5.9878	5.9992	5.9433	5.9859	5.98	5.9989	5.9423	5.9805	5.9639	5.9598
pos_1613	Genipic acid	metab_671	-	-	-	pos	-	-	-	-	167.07	M+H-H2O	C9H12O4	2.8301	0.0229134	0	40.6	0.832951	6902-76-7	4.7053	4.6416	4.6623	4.5915	4.5728	4.6255	4.763	4.7075	4.7345	4.7529	4.8101	4.7285	4.8306	4.8271	4.8557	4.7865	4.7742	4.7768	4.9116	4.9966	4.9773	4.9879	5.1041	5.0024	4.8729	4.9407	4.8856	4.9362	4.8876	4.9354
pos_1616	4-Thiouridine	metab_674	-	-	-	pos	-	-	-	-	538.128	2M+NH4	C9H12N2O5S	2.8301	0.0184116	0	49	0.565182	-	5.5456	5.4637	5.4697	5.4484	5.5252	5.4618	5.5065	5.4469	5.4027	5.4744	5.5285	5.5683	5.5926	5.534	5.5719	5.5372	5.5258	5.555	5.399	5.4763	5.491	5.4994	5.4605	5.4633	5.258	5.2663	5.2738	5.2381	5.2794	5.2108
pos_162	Alpha-Ionone	metab_678	-	-	C12286	pos	-	-	-	-	210.185	M+H-H2O, M+NH4, M+H	C13H20O	6.8103	0.0361482	0	48	0.781526	127-41-3	5.2601	5.3116	5.2898	5.3321	5.2335	5.3298	5.2956	5.2055	5.2824	5.3141	5.155	5.1191	5.2756	5.2861	5.2014	5.1644	5.3156	5.2044	5.2344	5.2028	5.1861	5.156	5.2172	5.1636	5.1712	5.2243	5.3226	5.1872	5.2157	5.3219
pos_1626	Nopalinic acid	metab_685	-	-	C01683	pos	-	-	-	-	227.103	M+H-2H2O	C10H18N2O6	2.846	0.0345626	0	36.4	0.383899	63409-16-5	3.9596	4.0468	4.452	4.4429	4.543	4.3811	4.7786	4.766	4.7721	4.7763	4.6866	4.6905	4.8863	4.9506	5.0127	4.9594	4.9286	4.9629	5.1003	5.2412	5.2079	5.2317	5.2389	5.2199	5.0758	5.1509	5.1257	5.0943	5.0874	5.1488
pos_1637	5-Amino-2-methylbenzenesulfonic acid	metab_697	-	-	-	pos	-	-	-	-	188.038	M+H	C7H9NO3S	2.8697	0.0335741	49.2	0	0.7912	-	4.7977	4.685	4.7269	4.7148	4.8267	4.7145	4.8954	4.8988	4.9738	4.9064	4.9425	4.9693	4.897	4.9484	4.9937	5.0343	4.95	4.9287	5.018	4.9885	4.9932	5.0438	5.0596	4.9952	4.8223	4.9319	4.9056	4.854	4.8809	4.9273
pos_1643	(E)-Casimiroedine	metab_702	-	-	C10577	pos	-	-	-	-	481.204	M+ACN+Na	C21H27N3O6	2.8777	0.0142719	0	66.3	-3.37511	5853-02-01	6.5827	6.3962	6.4151	6.5256	6.5465	6.3887	6.3659	6.4986	6.5246	6.3473	6.3557	6.4943	6.3333	6.3284	6.4691	6.4127	6.3046	6.3137	6.3272	6.209	6.2036	6.3722	6.4273	6.2096	6.3654	6.4916	6.4848	6.4	6.4138	6.4445
pos_1644	Glycine, N-[1-(phenylacetyl)-L-prolyl]-	metab_703	-	-	-	pos	-	-	-	-	323.16	M+CH3OH+H	C15H18N2O4	2.8857	0.0632716	0	32.7	-0.0152451	-	5.4831	5.6822	5.6794	5.4922	5.5186	5.655	5.52	5.3273	5.3879	5.5521	5.5141	5.3882	5.246	5.2044	5.1248	5.018	5.2349	5.1635	4.6464	4.829	4.7865	4.6953	4.6247	4.827	5.0041	4.8891	4.8371	4.995	4.9771	4.8738
pos_165	LysoPE(0:0/18:1(11Z))	metab_708	-	-	-	pos	-	-	-	-	480.309	M+Na, M+2Na-H, M+H	C23H46NO7P	6.7549	0.0227174	0	64.3	1.00633	-	6.1339	6.1517	6.1635	6.1676	6.1397	6.1416	6.44	6.3968	6.4469	6.4323	6.4187	6.4268	6.3716	6.3341	6.3359	6.3342	6.3439	6.3069	6.0647	6.0842	6.1052	6.1153	5.5018	6.0603	6.1662	6.1546	6.1316	6.1193	6.1174	6.0634
pos_1659	Ala-phe	metab_718	-	-	-	pos	-	-	-	-	237.124	M+H	C12H16N2O3	2.9251	0.0299478	46.5	0	0.727252	3061-90-3	4.6761	4.634	4.6325	4.6235	4.7001	4.5863	4.5042	4.5095	4.538	4.5364	4.5525	4.5467	4.6783	4.6071	4.6255	4.6049	4.5715	4.6594	5.0442	4.9859	5.0381	5.0379	5.1232	5.0051	4.3797	4.4891	4.3994	4.4309	4.4873	4.439
pos_1668	Janthitrem E	metab_728	-	-	-	pos	-	-	-	-	324.669	M+2Na	C37H49NO6	2.9491	0.0203929	0	45.7	6.64454	90986-50-8	5.1544	5.157	5.1347	5.1663	5.194	5.1663	4.7401	4.7041	4.7943	4.736	4.7825	4.7629	4.7757	4.663	4.8539	4.6795	4.6757	4.7484	4.5099	4.5524	4.4216	4.6075	4.519	4.6119	4.6956	4.7826	4.7857	4.5132	4.7728	4.7476
pos_167	LysoPA(16:0/0:0)	metab_730	-	-	C04036	pos	-	-	-	-	433.233	M+H-H2O, M+Na, M+2Na-H	C19H39O7P	6.9527	0.147413	0	75.9	0.29004	-	4.7465	4.8832	4.7453	4.5262	4.688	4.8521	4.2903	3.8135	4.381	4.3363	3.9753	4.2075	5.3744	5.334	5.4194	5.3852	5.3606	5.3682	5.6688	5.8001	5.8131	5.8218	5.8461	5.8599	5.5088	5.5085	5.5772	5.5069	5.546	5.4236
pos_1676	Anisomycin	metab_736	-	-	C11281	pos	-	-	-	-	283.165	M+NH4	C14H19NO4	2.973	0.0114117	57	0	0.552722	22862-76-6	4.709	4.6552	4.6146	4.739	4.6731	4.6227	5.2672	5.2454	5.2902	5.2568	5.265	5.2965	5.3277	5.3107	5.3393	5.3132	5.2833	5.3038	5.4293	5.4512	5.4731	5.4563	5.7491	5.5267	5.2142	5.2501	5.1888	5.2413	5.2195	5.1623
pos_168	PA(18:3(9Z,12Z,15Z)/16:0)	metab_740	map01100;map00564;map01110;map00561;map04070	Metabolic pathways;Glycerophospholipid metabolism;Biosynthesis of secondary metabolites;Glycerolipid metabolism;Phosphatidylinositol signaling system	C00416	pos	Lipids	Phospholipids	Metabolism;Metabolism;Metabolism;Metabolism;Environmental Information Processing	Global and overview maps;Lipid metabolism;Global and overview maps;Lipid metabolism;Signal transduction	693.447	M+NH4, M+Na, M+2Na-H	C37H67O8P	7.0237	0.187697	0	72	0.175385	-	6.6111	6.5978	6.664	6.6482	6.657	6.6342	6.6868	6.2169	6.1493	6.0839	6.1141	6.0105	6.5813	6.7527	6.7395	6.7663	6.7954	6.7728	6.7164	6.705	6.9274	6.893	6.9043	6.8994	6.7086	6.8595	6.8532	6.9486	6.8788	6.8944
pos_1680	Caffeic acid 3-glucoside	metab_741	-	-	C10431	pos	-	-	-	-	325.092	M+H-H2O	C15H18O9	2.9888	0.01224	0	62.2	0.160549	24959-81-7	4.3922	4.333	4.3024	4.4328	4.3603	4.3583	4.6665	4.6531	4.6677	4.5652	4.6055	4.6527	4.9114	4.9219	4.9651	4.955	4.8932	4.9338	5.5624	5.5828	5.5957	5.6183	5.7474	5.6264	4.9234	4.9205	4.9528	4.9728	4.9211	4.9745
pos_1682	(+/-)-Furaneol	metab_743	-	-	-	pos	-	-	-	-	129.055	M+H	C6H8O3	2.9968	0.0326544	50.4	0	1.90422	-	4.5943	4.5693	4.5963	4.59	4.5921	4.5208	5.0533	5.0778	5.0741	5.0451	5.0677	5.1255	5.6503	5.656	5.6719	5.6813	5.6499	5.6549	5.9747	5.982	6.006	6.0172	5.9842	6.0063	5.9483	5.9602	5.9634	5.9353	5.9476	5.952
pos_1686	Stachyoside A	metab_747	-	-	-	pos	-	-	-	-	590.209	M+ACN+Na	C21H34O15	2.9968	0.00837435	0	60.3	5.81456	131862-10-7	5.3267	5.235	5.2871	5.2764	5.3163	5.2632	5.4932	5.5272	5.5545	5.4926	5.5401	5.546	5.5266	5.5687	5.588	5.5378	5.5288	5.5471	5.5135	5.5987	5.5833	5.6017	5.5507	5.5913	5.6957	5.7158	5.7132	5.7327	5.7248	5.6528
pos_169	Geranylcitronellol	metab_751	-	-	-	pos	-	-	-	-	310.31	M+H, M+NH4, M+H-H2O	C20H36O	7.0788	0.0202952	0	45	-0.215184	36237-66-8	7.1179	7.1348	7.13	7.1376	7.1072	7.1705	7.0586	7.2026	7.1236	7.0783	7.0294	7.0813	7.0721	7.0978	7.0849	7.1497	7.1422	7.2087	6.8858	7.1482	7.0246	7.1174	7.0139	7.0149	7.0114	7.0075	7.1245	7.0021	7.0621	6.9939
pos_1702	Arg Val Leu	metab_766	-	-	-	pos	-	-	-	-	387.271	M+H	C17H34N6O4	3.0528	0.0349612	74.6	0	0.0476356	-	4.9499	4.9725	4.935	4.9381	4.9854	4.9868	4.8063	4.7772	4.8208	4.8151	4.9042	4.8328	5.0789	5.0909	5.1182	5.0527	5.0628	5.0526	5.1326	5.1866	5.2126	5.2091	5.4414	5.2617	4.3645	4.5301	4.4624	4.4117	4.376	4.4314
pos_1732	Partricin A	metab_798	-	-	-	pos	-	-	-	-	564.301	M+2H	C59H86N2O19	3.1248	0.028831	0	92.2	4.68453	-	3.8581	3.5856	3.9159	3.5714	3.5927	3.5922	4.542	4.1943	4.1494	3.5694	3.8312	4.3778	4.4632	4.5627	4.4568	3.9858	4.6033	4.4258	5.0649	5.192	5.2128	5.2025	5.6831	5.1923	4.5398	4.714	4.4418	4.7056	4.559	4.5498
pos_1736	Glutaral	metab_802	-	-	C12518	pos	-	-	-	-	264.119	2M+ACN+Na	C5H8O2	3.1326	0.0246791	0	31.1	-6.59575	111-30-8	4.6715	4.6557	4.6481	4.623	4.6865	4.6059	3.5307	3.3383	3.5632	3.1619	2.8457	3.719	3.1875	2.5303	3.2676	3.0069	3.0987	3.172	5.8105	5.6902	5.718	5.7109	5.6184	5.6859	3.6163	3.9601	3.5221	3.518	3.4802	3.4852
pos_1738	5-(4'-hydroxyphenyl)-gamma-valerolactone 4'-glucuronide	metab_804	-	-	-	pos	-	-	-	-	386.145	M+NH4	C17H20O9	3.1326	0.0481155	0	41.2	0.0596195	-	4.6797	4.477	4.4924	4.5285	4.6145	4.4735	4.7564	4.7845	4.8555	4.7564	4.7549	4.8425	5.1823	5.1962	5.1809	5.1757	5.1399	5.1248	4.9977	4.9732	4.9804	4.9898	4.9423	4.9545	5.1603	5.2557	5.1947	5.1746	5.1894	5.1786
pos_174	PE(18:3(9Z,12Z,15Z)/18:3(6Z,9Z,12Z))	metab_806	map01100;map00564;map01110;map00563;map04136	Metabolic pathways;Glycerophospholipid metabolism;Biosynthesis of secondary metabolites;Glycosylphosphatidylinositol (GPI)-anchor biosynthesis;Autophagy - other	C00350	pos	Lipids	Phospholipids	Metabolism;Metabolism;Metabolism;Metabolism;Cellular Processes	Global and overview maps;Lipid metabolism;Global and overview maps;Glycan biosynthesis and metabolism;Transport and catabolism	736.491	M+H, M+Na, M+2Na-H	C41H70NO8P	7.2523	0.0864949	0	85.7	0.157767	-	6.2863	6.3347	6.3676	6.3157	6.3291	6.3266	6.4661	6.5282	6.5055	6.4663	6.4909	6.5031	6.0981	6.1188	6.0787	6.0503	6.0899	6.06	4.7861	5.2851	5.08	5.3282	1.5899	5.147	4.4598	1.5728	4.5916	1.5733	1.5731	1.5708
pos_1745	Shikimic acid	metab_812	map01100;map00400;map01110;map01230;map01240	Metabolic pathways;Phenylalanine, tyrosine and tryptophan biosynthesis;Biosynthesis of secondary metabolites;Biosynthesis of amino acids;Biosynthesis of cofactors	C00493	pos	-	-	Metabolism;Metabolism;Metabolism;Metabolism;Metabolism	Global and overview maps;Amino acid metabolism;Global and overview maps;Global and overview maps;Global and overview maps	139.039	M+H-2H2O	C7H10O5	3.1566	0.0229402	0	56.5	1.00999	138-59-0	4.0696	4.0829	4.0058	4.0392	4.1171	4.1095	4.0214	4.0222	3.9312	4.0529	4.0928	3.9922	4.1415	4.2017	4.2569	4.2006	4.1823	4.1996	5.8917	4.2774	4.222	4.2542	4.3319	4.2772	4.2485	4.165	4.2115	4.1595	4.1647	4.2853
pos_1747	Astilbin	metab_814	-	-	C17449	pos	-	-	-	-	451.123	M+H	C21H22O11	3.1646	0.0357029	0	70	-1.35044	29838-67-3	3.4044	3.4044	3.4106	3.3902	3.4115	3.405	3.3895	3.3824	3.3873	3.3882	3.3933	3.3971	4.2535	3.4037	4.2641	4.2025	3.941	3.4014	6.0171	4.6683	4.841	4.7036	4.7055	4.7742	4.7174	4.7392	4.6648	4.6698	4.6208	4.6603
pos_1748	Cisapride	metab_815	-	-	C06910	pos	-	-	-	-	488.17	M+Na	C23H29ClFN3O4	3.1646	0.0302308	0	44.2	-5.34626	81098-60-4	4.8318	4.7733	4.7369	4.8316	4.7957	4.7463	5.115	5.1026	5.1883	5.1148	5.1234	5.161	5.4928	5.5092	5.5069	5.4248	5.4387	5.472	5.9193	5.8728	5.8759	5.9009	5.892	5.8656	5.6296	5.7079	5.6423	5.677	5.6374	5.641
pos_1750	Ile Val	metab_818	-	-	-	pos	-	-	-	-	231.17	M+H	C11H22N2O3	3.1806	0.0157885	45.7	0	0.603422	-	5.1308	5.1063	5.1142	5.1036	5.1179	5.1275	5.1115	5.1122	5.1039	5.133	5.1388	5.1244	5.1874	5.1602	5.1926	5.1554	5.1643	5.1682	5.6757	5.6204	5.6327	5.6426	5.7319	5.6593	5.1514	5.1714	5.1122	5.1425	5.1337	5.1568
pos_1751	Hypoglycin B	metab_819	-	-	C08280	pos	-	-	-	-	253.118	M+H-H2O	C12H18N2O5	3.1806	0.0131106	0	68.4	0.305377	502-37-4	4.7254	4.7245	4.7306	4.6988	4.7573	4.6816	4.701	4.7094	4.6638	4.6695	4.652	4.7081	4.8506	4.9051	4.8725	4.899	4.8763	4.8638	5.2344	5.2225	5.2079	5.2466	5.1582	5.2087	4.756	4.8275	4.7504	4.7456	4.75	4.7287
pos_1758	4,6-O-Ethylidene-D-glucose	metab_826	-	-	-	pos	-	-	-	-	435.147	2M+Na	C8H14O6	3.2046	0.0391327	0	42.9	0.331409	-	3.4263	3.4263	3.4324	3.4121	3.4363	3.4269	4.446	4.5795	4.6022	4.5592	4.4699	4.5499	5.4358	5.3556	5.3912	5.3728	5.3388	5.3783	5.8612	5.9132	5.9196	5.9203	5.8167	5.8824	5.8663	5.8717	5.8833	5.8636	5.8296	5.8499
pos_176	4-Hydroxynonenal	metab_828	-	-	C21642	pos	-	-	-	-	139.112	M+H-H2O, M+H, M+H-2H2O	C9H16O2	7.386	0.0143527	0	33.2	0.84107	75899-68-2	6.8702	6.8597	6.8689	6.8502	6.8629	6.8665	6.8449	6.8232	6.8153	6.819	6.7944	6.7934	6.7959	6.797	6.7849	6.7872	6.7914	6.7886	6.7233	6.7726	6.759	6.7488	6.7579	6.75	6.8045	6.7889	6.7864	6.7983	6.7925	6.7862
pos_1766	Junipediol A 8-Glucoside	metab_835	-	-	-	pos	-	-	-	-	378.176	M+NH4	C16H24O9	3.2286	0.0287237	30.8	0	0.416246	-	3.2516	3.5373	3.5096	3.2373	3.478	3.2522	3.8815	3.6286	4.1058	4.0449	3.9833	3.4732	4.5678	4.5621	4.4381	4.4043	4.5653	4.5633	5.1994	5.2738	5.2533	5.22	5.3129	5.2316	5.0208	4.9608	4.9777	4.9828	4.9899	5.0112
pos_1767	Homovanillin	metab_836	map01100;map00350	Metabolic pathways;Tyrosine metabolism	C05581	pos	-	-	Metabolism;Metabolism	Global and overview maps;Amino acid metabolism	167.07	M+H	C9H10O3	3.2445	0.0360643	0	34	0.701691	5703-24-2	4.7372	4.7276	4.7345	4.7105	4.7698	4.7554	4.9546	4.9187	4.9082	4.9743	4.9363	4.9464	4.8784	4.8337	4.8463	4.8126	4.8806	4.851	4.9335	4.9698	4.9548	4.9778	4.941	4.9695	5.0952	5.047	5.083	5.1025	5.0868	5.0996
pos_177	Glucocerebrosides	metab_839	-	-	-	pos	-	-	-	-	736.534	M+H-H2O, M+Na, M+H	C40H75NO9	7.4567	0.00448389	78.6	0	0.302084	-	7.6718	7.6361	7.6774	7.6499	7.673	7.6887	7.6005	7.6329	7.6186	7.6557	7.6291	7.6147	7.7004	7.697	7.6556	7.6928	7.6333	7.6701	7.4768	7.5809	7.5784	7.5625	7.4619	7.5889	7.6229	7.5816	7.6213	7.5469	7.6252	7.5204
pos_1770	1-Naphthylamine	metab_840	-	-	C14790	pos	-	-	-	-	144.081	M+H	C10H9N	3.2524	0.00976854	54.5	0	1.09241	134-32-7	5.7113	5.6687	5.6924	5.681	5.6885	5.6938	5.4991	5.497	5.517	5.5009	5.5085	5.5357	5.3558	5.328	5.3441	5.3341	5.326	5.3227	5.3854	5.077	5.0894	5.1043	5.1686	5.0814	5.2735	5.2997	5.278	5.3166	5.3045	5.3331
pos_1771	1,5-Naphthalenediamine	metab_841	-	-	C19463	pos	-	-	-	-	159.092	M+H	C10H10N2	3.2524	0.00858468	51.7	0	0.788909	2243-62-1	5.5003	5.4969	5.4997	5.4808	5.5133	5.5067	5.3084	5.282	5.2994	5.3106	5.3038	5.3189	5.1466	5.1336	5.1304	5.0964	5.1156	5.1235	5.1743	4.8291	4.8315	4.8721	4.963	4.862	5.1123	5.0819	5.0693	5.1281	5.0891	5.1065
pos_1772	Queuine	metab_842	-	-	C01449	pos	-	-	-	-	319.151	M+ACN+H	C12H15N5O3	3.2524	0.0219983	0	55.5	-0.134326	72496-59-4	6.0351	6.004	6.0393	6.0043	6.0197	6.0613	5.8029	5.806	5.7921	5.8223	5.8053	5.8177	5.9017	5.9042	5.9023	5.8635	5.874	5.8688	6.1089	6.0683	6.0572	6.0352	6.1854	6.0402	5.8362	5.8414	5.84	5.962	5.8461	5.9956
pos_1773	L-Tryptophane	metab_843	map01100;map01110;map00260;map01240;map01210;map00998;map01230;map00966;map00970;map00400;map00380	Metabolic pathways;Biosynthesis of secondary metabolites;Glycine, serine and threonine metabolism;Biosynthesis of cofactors;2-Oxocarboxylic acid metabolism;Biosynthesis of various secondary metabolites - part 2;Biosynthesis of amino acids;Glucosinolate biosynthesis;Aminoacyl-tRNA biosynthesis;Phenylalanine, tyrosine and tryptophan biosynthesis;Tryptophan metabolism	C00078	pos	Peptides	Amino acids	Metabolism;Metabolism;Metabolism;Metabolism;Metabolism;Metabolism;Metabolism;Metabolism;Genetic Information Processing;Metabolism;Metabolism	Global and overview maps;Global and overview maps;Amino acid metabolism;Global and overview maps;Global and overview maps;Biosynthesis of other secondary metabolites;Global and overview maps;Biosynthesis of other secondary metabolites;Translation;Amino acid metabolism;Amino acid metabolism	409.187	2M+H	C11H12N2O2	3.2524	0.0525275	78.6	0	0.394023	73-22-3	5.4702	5.4031	5.4152	5.3927	5.4365	5.4367	5.0261	5.0474	4.923	5.0123	4.9729	5.0933	4.5339	4.6414	4.5972	4.5139	4.5367	4.5084	4.4098	3.983	4.1434	3.7742	3.9712	3.9013	4.4093	4.6424	4.309	4.4866	4.4092	4.5517
pos_178	1-O-Isopentyl-3-O-octadec-2-enoyl glycerol	metab_850	-	-	-	pos	-	-	-	-	449.36	M+H, M+NH4, M+Na	C26H50O4	7.386	0.014652	0	44.1	-0.0511759	-	8.9968	8.9811	8.9708	8.9785	8.975	8.9727	8.9348	8.9298	8.9225	8.9187	8.9225	8.9167	8.9489	8.9364	8.93	8.9222	8.9185	8.9211	8.8375	8.8747	8.882	8.879	8.8728	8.8863	8.9465	8.9255	8.9123	8.9401	8.9543	8.9215
pos_1780	3-(1-Hydroxymethyl-1-propenyl)pentanedioic acid	metab_851	-	-	-	pos	-	-	-	-	405.173	2M+H	C9H14O5	3.2604	0.0461022	0	72.1	-5.56121	-	4.9916	4.9316	4.9838	4.9533	4.9841	5.0746	5.2566	5.2367	5.2865	5.2692	5.185	5.2762	5.344	5.3089	5.3278	5.3087	5.3655	5.2252	5.5069	5.4779	5.5238	5.5161	5.5646	5.5211	5.0757	5.1263	5.1952	5.2064	5.1056	5.1073
pos_1788	Ethotoin	metab_859	-	-	C07839	pos	-	-	-	-	237.123	M+CH3OH+H	C11H12N2O2	3.2844	0.0112513	0	30.4	0.154394	86-35-1	4.5846	4.5593	4.5878	4.4313	4.4914	4.5349	4.2632	4.297	4.3041	4.2962	4.278	4.2691	4.4949	4.5232	4.6594	4.6104	4.4758	4.528	4.9245	4.902	4.8974	4.7857	4.9619	4.915	4.0664	4.2233	4.0505	4.279	4.261	4.1166
pos_179	Alpha-Campholonic acid	metab_861	-	-	-	pos	-	-	-	-	185.117	M+H-2H2O, M+H-H2O, M+H	C10H16O3	7.378	0.0131399	0	41.4	0.454674	-	6.2907	6.2762	6.2777	6.2673	6.2839	6.285	6.2646	6.2427	6.2319	6.2445	6.217	6.2053	6.2251	6.222	6.194	6.2073	6.2125	6.2176	6.1494	6.2016	6.1768	6.1747	6.1844	6.1708	6.229	6.2138	6.2047	6.2209	6.2114	6.213
pos_1792	Ile Tyr	metab_864	-	-	-	pos	-	-	-	-	295.165	M+H	C15H22N2O4	3.2923	0.0285562	32.8	0	-0.0290247	-	4.428	4.608	4.3381	4.3762	4.48	4.495	4.6484	4.4953	4.4998	4.4117	4.5287	4.4378	4.7518	4.6591	4.544	4.5894	4.718	4.6497	5.3373	5.2821	5.3285	5.2893	5.4681	5.3889	4.5428	4.5719	4.4173	4.5629	4.5951	4.5529
pos_1795	Zalypsis	metab_867	-	-	-	pos	-	-	-	-	748.221	M+K	C37H38F3N3O8	3.2923	0.0922729	0	38.8	-4.22429	-	3.9266	3.9266	3.9327	3.9123	3.9337	3.9272	3.9116	4.7655	4.6722	3.9104	4.3417	4.3541	4.8505	4.6956	4.6446	4.8307	4.187	4.3175	5.6468	5.3403	5.5627	5.7985	5.7311	5.4371	3.9463	4.9726	4.8805	3.9511	4.388	5.3002
pos_1796	Isokobusone	metab_868	-	-	C16977	pos	-	-	-	-	267.134	M+2Na-H	C14H22O2	3.3001	0.09131	0	33.4	2.82359	24173-72-6	4.5817	4.8049	4.6037	4.6465	4.8119	4.7198	4.5077	4.6701	4.8747	4.8414	4.7999	4.7014	4.7714	4.8954	4.8126	4.8042	4.8623	4.7262	5.154	5.0452	5.0388	5.1138	5.0955	5.1136	4.5864	4.4176	4.5988	4.6	4.2873	4.4505
pos_1799	9-Carboxymethoxymethylguanine	metab_871	-	-	-	pos	-	-	-	-	542.143	2M+ACN+Na	C8H9N5O4	3.3001	0.0308885	0	33.4	-8.47484	-	3.44	3.44	3.4461	3.4257	3.4471	3.4406	3.425	3.4179	3.4228	3.4237	3.4288	3.4326	3.4346	3.4392	3.4329	3.4283	3.4221	3.4213	4.8772	4.8922	4.7966	5.0316	5.6286	5.1226	3.4596	3.464	3.4732	3.4645	3.4643	3.4619
pos_18	D-Pantothenic acid	metab_872	map01100;map01110;map00770;map00410;map01240	Metabolic pathways;Biosynthesis of secondary metabolites;Pantothenate and CoA biosynthesis;beta-Alanine metabolism;Biosynthesis of cofactors	C00864	pos	Vitamins and cofactors	Vitamins	Metabolism;Metabolism;Metabolism;Metabolism;Metabolism	Global and overview maps;Global and overview maps;Metabolism of cofactors and vitamins;Metabolism of other amino acids;Global and overview maps	220.118	M+H-2H2O, M+H, M+K, M+Na, M+H-H2O	C9H17NO5	2.9411	0.0143062	54.2	0	0.697992	79-83-4	6.5304	6.4962	6.5066	6.4999	6.5177	6.4922	6.4994	6.4951	6.4956	6.497	6.4956	6.5142	6.5034	6.4993	6.5193	6.5053	6.4784	6.4857	6.3647	6.3732	6.37	6.3842	6.3768	6.3731	6.4488	6.4625	6.4572	6.4508	6.4499	6.4492
pos_1803	Deoxypyridinoline	metab_877	-	-	-	pos	-	-	-	-	435.184	M+Na	C18H28N4O7	3.3081	0.083759	0	50.4	-3.26056	83462-55-9	5.3546	5.3383	5.2865	5.2857	5.4226	5.2812	5.3053	5.4798	5.2951	5.3642	5.2566	5.3804	5.5297	5.5038	5.5473	5.5671	5.509	5.5295	5.0738	5.2122	5.2363	5.374	5.033	5.2091	5.4367	5.5838	5.514	5.4232	5.4414	5.4768
pos_1825	Licoricone	metab_900	-	-	C17765	pos	-	-	-	-	347.131	M+H-2H2O	C22H22O6	3.3546	0.0386509	0	45.7	8.96616	51847-92-8	5.6563	5.6189	5.583	5.5566	5.6386	5.6272	5.4283	5.4155	5.3968	5.3616	5.4549	5.4335	5.3737	5.4147	5.3536	5.4553	5.3877	5.4211	5.3198	5.4224	5.3874	5.4099	5.3318	5.381	5.4645	5.5535	5.464	5.5131	5.4897	5.554
pos_1843	Taraxacoside	metab_918	-	-	-	pos	-	-	-	-	440.155	M+ACN+H	C18H22O10	3.3943	0.00922793	0	47.3	0.289696	98449-40-2	6.7382	6.696	6.7204	6.7003	6.7076	6.7011	6.881	6.8752	6.8738	6.8848	6.8859	6.8899	6.8968	6.8933	6.8875	6.8636	6.84	6.8579	6.713	6.7297	6.7266	6.7472	6.6291	6.7073	6.8579	6.8764	6.8715	6.8493	6.8709	6.835
pos_1869	2-Dodecylbenzenesulfonic acid	metab_946	-	-	-	pos	-	-	-	-	344.228	M+NH4	C18H30O3S	3.4741	0.0252501	0	53.5	7.65949	-	5.1379	5.1524	5.1695	5.1418	5.1567	5.2201	5.1524	5.138	5.1565	5.1125	5.1059	5.1565	5.0947	5.1291	5.1054	5.0932	5.113	5.1193	5.182	5.2364	5.1811	5.217	5.2141	5.2184	4.9717	5.0198	4.9601	4.9248	4.9557	5.0525
pos_1873	Lys Ile Leu	metab_951	-	-	-	pos	-	-	-	-	373.281	M+H	C18H36N4O4	3.4821	0.0188431	37.5	0	-0.0283967	-	5.0373	5.0172	5.0236	5.0347	5.0425	5.0155	5.063	5.1172	5.1623	5.0913	5.1772	5.1017	5.1649	5.1251	5.1115	5.0958	5.1438	5.0912	5.587	5.5871	5.571	5.5775	5.576	5.5575	5.3917	5.4395	5.4024	5.4154	5.4076	5.4322
pos_1878	5-Hydroxypentanoic acid	metab_956	-	-	C02804	pos	-	-	-	-	101.06	M+H-H2O	C5H10O3	3.5139	0.0072439	0	36.3	4.77621	13392-69-3	5.2718	5.2697	5.2688	5.2473	5.2895	5.236	5.2809	5.2726	5.2558	5.2731	5.2814	5.2994	4.8623	4.9002	4.8666	4.8914	4.8705	4.8668	4.7151	4.703	4.7222	4.7319	4.7084	4.7092	5.0675	5.0572	5.0403	5.038	5.0425	5.033
pos_1879	Glucosylxanthone	metab_957	-	-	-	pos	-	-	-	-	341.102	M+H-H2O	C19H18O7	3.5139	0.0370918	0	75	-0.046741	-	4.8618	4.8361	4.8612	4.8303	4.8752	4.8422	5.0037	4.973	4.9976	5.0022	5.0215	5.042	5.2391	5.2149	5.2495	5.2196	5.2047	5.2311	5.7025	5.7166	5.7123	5.7286	5.8913	5.7487	5.2383	5.2843	5.2821	5.3966	5.3071	5.4903
pos_19	Glutarylglycine	metab_979	-	-	-	pos	-	-	-	-	190.071	M+H-H2O, M+H, M+K, M+Na, M+H-2H2O	C7H11NO5	2.4953	0.00835902	0	33.1	0.650026	17686-38-3	6.1524	6.1456	6.1453	6.1443	6.1778	6.15	6.3194	6.322	6.3313	6.3253	6.3265	6.3208	6.18	6.177	6.1959	6.153	6.1539	6.1557	6.0202	6.0368	6.0518	6.0509	6.0237	6.0367	6.3599	6.3778	6.3597	6.3603	6.3665	6.3494
pos_1904	CDP-DG(i-22:0/TXB2)	metab_985	-	-	-	pos	-	-	-	-	598.794	M+2Na	C54H95N3O19P2	3.5936	0.0215073	0	80.4	4.90896	-	5.7836	5.7396	5.7474	5.7374	5.7784	5.7829	5.6221	5.6109	5.637	5.533	5.6441	5.6309	5.4117	5.3904	5.4264	5.3922	5.3986	5.4368	5.4037	5.3852	5.4742	5.4831	5.2839	5.4293	5.3968	5.3855	5.3533	5.3769	5.3868	5.3156
pos_1913	Motolimod	metab_994	-	-	-	pos	-	-	-	-	503.239	M+2Na-H	C28H34N4O2	3.6178	0.0190471	0	50.3	-1.13482	-	4.775	4.7711	4.7546	4.8195	4.8114	4.6998	5.6382	5.6351	5.6449	5.5911	5.6447	5.6485	5.5968	5.5655	5.5989	5.5258	5.5372	5.5097	5.6161	5.6761	5.6207	5.6644	5.6423	5.652	5.7358	5.8443	5.8176	5.8419	5.7935	5.8055
pos_1926	Smilanippin A	metab_1008	-	-	-	pos	-	-	-	-	769.41	M+2Na-H	C39H64O12	3.6574	0.0164288	0	46.5	-1.9112	166736-13-6	5.9071	5.8949	5.8717	5.8919	5.8812	5.8835	6.0337	6.0135	5.9954	6.0213	6.0366	6.0614	6.0396	6.0322	6.0588	6.0679	6.0037	5.9571	5.8765	5.8886	5.9358	5.9166	5.9402	5.9326	5.9115	5.9372	5.9002	5.9295	5.8849	5.8789
pos_1931	PGP(i-22:0/PGE1)	metab_1014	-	-	-	pos	-	-	-	-	515.278	M+2Na	C48H90O16P2	3.6734	0.0371051	0	37.3	6.75771	-	4.4637	4.2847	4.202	4.2155	4.0886	4.0125	5.3545	5.3561	5.3106	5.3133	5.3565	5.3635	5.5259	5.5109	5.5879	5.56	5.5582	5.4638	5.7081	5.7709	5.8202	5.7756	5.4698	5.7659	5.4432	5.4145	5.3772	5.3195	5.4088	5.3586
pos_1938	S-(N,N-Diethylcarbamoyl)glutathione	metab_1021	-	-	-	pos	-	-	-	-	407.159	M+H	C15H26N4O7S	3.7132	0.0315178	0	67.4	-0.697193	-	5.0335	4.9029	4.9884	4.943	4.8965	4.8411	5.2734	5.2898	5.2886	5.2605	5.2722	5.3161	5.2503	5.2041	5.2298	5.1885	5.1877	5.2033	5.4177	5.4352	5.4782	5.4952	5.4361	5.4205	5.371	5.3987	5.3687	5.412	5.4098	5.4098
pos_1940	Fasoracetam	metab_1024	-	-	C13311	pos	-	-	-	-	214.155	M+NH4	C10H16N2O2	3.7292	0.0178131	0	61.5	0.8763	110958-19-5	4.7227	4.7144	4.8126	4.2288	4.1749	4.8272	4.1799	4.189	4.2455	4.8149	4.7278	4.9094	4.8217	5.5278	5.0013	4.91	4.6445	4.7809	3.8472	4.5775	4.5314	3.8272	4.3952	4.0417	4.2842	4.6205	4.7482	3.9894	4.5397	4.8604
pos_1942	3-Methyl-3-butenyl apiosyl-(1->6)-glucoside	metab_1026	-	-	-	pos	-	-	-	-	398.202	M+NH4	C16H28O10	3.7372	0.018654	0	44.6	0.360083	198832-72-3	5.8257	5.8002	5.8102	5.8354	5.7897	5.7736	5.7795	5.7433	5.7974	5.772	5.7702	5.8138	6.0492	5.9673	6.012	6.0003	5.9702	5.9538	6.2327	6.3098	6.3263	6.3117	6.3016	6.323	6.1778	6.178	6.1965	6.2039	6.2011	6.1693
pos_195	4-Mercapto-ethyl-pyridine	metab_1034	-	-	-	pos	-	-	-	-	81.5212	M+H+Na, M+2Na-H, M+H-2H2O	C7H9NS	7.812	0.00676798	0	30.1	1.73254	-	5.3186	5.3397	5.3328	5.2897	5.3434	5.3233	5.3245	5.2779	5.3103	5.3171	5.3177	5.3003	5.2991	5.2911	5.2414	5.2943	5.3345	5.3041	5.2597	5.2738	5.3089	5.2703	5.2701	5.2607	5.2831	5.3019	5.3049	5.3108	5.3161	5.3147
pos_1950	Caffeic Acid Phenethyl Amide	metab_1035	-	-	-	pos	-	-	-	-	605.201	2M+K	C17H17NO3	3.761	0.0177043	0	35.5	-6.07658	-	4.3972	4.4587	4.3438	4.4442	4.386	4.4816	4.5485	4.3481	4.6326	4.2625	4.6095	4.4617	5.1631	5.1251	5.1609	5.0769	5.081	4.9683	5.5908	5.5811	5.6148	5.5817	5.4722	5.5819	5.9071	5.9541	5.9213	5.9228	5.9362	5.9258
pos_1958	Gentiopicrin	metab_1043	map01110	Biosynthesis of secondary metabolites	C09782	pos	-	-	Metabolism	Global and overview maps	374.144	M+NH4	C16H20O9	3.7928	0.0105528	67.6	0	-0.212185	20831-76-9	5.3422	5.3107	5.3168	5.2997	5.2827	5.3023	5.4067	5.4385	5.4328	5.3762	5.4112	5.4106	5.5287	5.5203	5.549	5.4984	5.5372	5.5221	5.857	5.9127	5.9123	5.9359	6.0042	5.9194	5.6381	5.6982	5.6373	5.7137	5.6558	5.6755
pos_196	LysoPE(0:0/18:3(6Z,9Z,12Z))	metab_1045	-	-	-	pos	-	-	-	-	476.277	M+H, M+Na, M+2Na-H	C23H42NO7P	6.5483	0.0245682	0	72.5	0.290312	-	6.2117	6.2091	6.2275	6.1957	6.1775	6.1703	6.6133	6.6193	6.6004	6.5928	6.6036	6.6102	6.2178	6.2596	6.2687	6.2196	6.2248	6.2222	5.7872	5.7597	5.7314	5.7515	5.4157	5.761	5.3403	5.3574	5.321	5.4015	5.3231	5.3815
pos_197	5,7-Megastigmadien-9-ol glucoside	metab_1056	-	-	-	pos	-	-	-	-	357.225	M+H-H2O, 2M+H, M+H	C19H32O6	6.5163	0.0238278	0	36	-7.22281	146610-77-7	5.847	5.8151	5.8643	5.7874	5.8126	5.7949	5.7776	5.7851	5.7686	5.7859	5.786	5.7786	5.7594	5.7902	5.7417	5.7722	5.7935	5.7921	5.7144	5.7271	5.7378	5.8007	5.7364	5.7595	5.7462	5.77	5.7744	5.7747	5.7493	5.7499
pos_1971	Anethole	metab_1058	map00940	Phenylpropanoid biosynthesis	C10428	pos	-	-	Metabolism	Biosynthesis of other secondary metabolites	131.086	M+H-H2O	C10H12O	3.8407	0.0088299	48.4	0	1.61646	4180-23-8;4180-23-8;104-46-1	4.2455	4.1665	4.1604	4.2159	4.2002	4.2189	4.2103	4.1495	4.2572	4.2439	4.2307	4.1894	4.4639	4.459	4.4291	4.4159	4.4837	4.4679	4.6954	4.7129	4.757	4.7395	4.6918	4.7241	4.6757	4.7039	4.6982	4.6893	4.6738	4.6478
pos_1973	Sinapoyl aldehyde	metab_1060	map01100;map00940;map01110	Metabolic pathways;Phenylpropanoid biosynthesis;Biosynthesis of secondary metabolites	C05610	pos	-	-	Metabolism;Metabolism;Metabolism	Global and overview maps;Biosynthesis of other secondary metabolites;Global and overview maps	209.081	M+H	C11H12O4	3.8487	0.0187214	73.8	0	0.932073	4206-58-0	5.744	5.7317	5.7529	5.7351	5.7355	5.7622	5.3601	5.3694	5.3772	5.383	5.3746	5.3735	5.5089	5.5201	5.5085	5.4886	5.5283	5.5305	5.4079	5.441	5.484	5.475	5.3922	5.4124	5.6087	5.6524	5.6516	5.6385	5.6328	5.6011
pos_198	Linoelaidic acid	metab_1067	map01100;map00591;map01040	Metabolic pathways;Linoleic acid metabolism;Biosynthesis of unsaturated fatty acids	C01595	pos	Lipids	Fatty acids	Metabolism;Metabolism;Metabolism	Global and overview maps;Lipid metabolism;Lipid metabolism	263.237	M+H-H2O, M+2Na-H, M+H-2H2O	C18H32O2	6.5163	0.0151781	0	46.3	0.153322	60-33-3;506-21-8	5.6142	5.6798	5.658	5.7699	5.7397	5.6677	5.6966	5.7255	5.6577	5.7406	5.5838	5.5721	5.6647	5.6635	5.6459	5.5464	5.6836	5.5983	5.7715	5.5718	5.6264	5.528	5.5701	5.5874	5.6022	5.5985	5.7848	5.6448	5.6767	5.7315
pos_1984	Harmaline	metab_1072	-	-	C06536	pos	-	-	-	-	247.144	M+CH3OH+H	C13H14N2O	3.8882	0.0227143	0	41.6	0.504723	304-21-2	3.0279	3.0279	3.034	3.0137	3.035	3.0714	3.013	3.0059	3.0108	3.0246	3.0168	3.0206	4.3914	4.4011	4.4264	4.2798	4.3984	4.2382	4.842	4.9093	4.8138	4.8512	4.8587	4.9021	5.0877	5.0501	5.0674	5.0107	5.0399	5.0213
pos_1999	D-Phenyllactic acid	metab_1088	map01100;map00960;map00360	Metabolic pathways;Tropane, piperidine and pyridine alkaloid biosynthesis;Phenylalanine metabolism	C05607	pos	-	-	Metabolism;Metabolism;Metabolism	Global and overview maps;Biosynthesis of other secondary metabolites;Amino acid metabolism	131.049	M+H-2H2O	C9H10O3	3.9517	0.0160866	0	45.8	1.34788	7326-19-4	3.9622	4.1617	4.141	4.1084	4.1455	4.1123	4.221	4.2453	4.2294	4.2278	4.2597	4.2647	4.3892	4.4161	4.397	4.3734	4.4036	4.3517	4.8734	4.8635	4.8488	4.8499	4.9053	4.8883	4.5675	4.6072	4.6027	4.6156	4.5623	4.5298
pos_2	KAPA	metab_1089	map01100;map00780;map01240	Metabolic pathways;Biotin metabolism;Biosynthesis of cofactors	C01092	pos	-	-	Metabolism;Metabolism;Metabolism	Global and overview maps;Metabolism of cofactors and vitamins;Global and overview maps	188.128	M+H-H2O, M+Na, M+H, M+K, 2M+Na, 2M+H, M+H-2H2O	C9H17NO3	4.5884	0.00451798	48.1	0	0.628597	682799-71-9	6.7964	6.5957	6.7591	6.2541	6.2215	6.7034	6.1333	6.1236	6.5972	6.8008	6.4999	6.6353	6.6345	6.8327	6.7264	6.7707	6.7404	6.7135	6.1322	6.732	6.5642	6.0466	6.6371	6.3003	6.3806	6.5751	6.7132	6.2608	6.5075	6.7744
pos_2002	(1xi,3xi)-1,2,3,4-Tetrahydro-1-methyl-beta-carboline-3-carboxylic acid	metab_1094	-	-	-	pos	-	-	-	-	231.113	M+H	C13H14N2O2	3.9597	0.00972508	0	54.6	0.656785	124863-39-4	3.6188	2.9822	3.7072	3.7856	3.8224	3.5179	4.6615	4.6387	4.658	4.6309	4.6034	4.6642	4.9995	4.9564	5.0161	4.9678	4.9831	4.9589	5.1542	5.2141	5.1999	5.1629	5.2322	5.2054	5.1623	5.2041	5.167	5.1769	5.1771	5.1938
pos_2008	Ala Val Leu	metab_1100	-	-	-	pos	-	-	-	-	302.207	M+H	C14H27N3O4	3.9677	0.0164046	79.3	0	0.159259	-	4.9431	4.9135	4.9094	4.8509	4.9781	4.9126	4.6816	4.6429	4.641	4.6933	4.6756	4.7045	4.6367	4.658	4.6943	4.6896	4.6181	4.7154	5.0408	5.0241	5.0407	5.011	5.1858	5.047	4.5369	4.567	4.5632	4.5277	4.4613	4.5222
pos_202	(11E,15Z)-9,10,13-Trihydroxy-11,15-octadecadienoic acid	metab_1112	-	-	-	pos	-	-	-	-	351.214	M+NH4, M+Na, M+H-2H2O	C18H32O5	6.1767	0.0462924	68.9	0	-0.0829904	-	6.0007	5.9914	5.9411	5.9783	6.0112	6.0048	5.0629	5.068	5.0258	4.9558	4.9767	5.0175	5.0654	4.9198	5.2924	4.8576	4.9171	4.8864	5.188	5.2575	5.2178	5.1114	5.2685	5.0868	4.7638	4.6216	4.4938	5.0053	4.4714	5.2911
pos_2027	Rhamnocitrin	metab_1120	-	-	C17059	pos	-	-	-	-	323.055	M+Na	C16H12O6	4.0395	0.0186734	0	51.7	7.94543	569-92-6	5.1574	5.1104	5.1549	5.0686	5.1621	5.0774	5.5064	5.5261	5.496	5.5013	5.5182	5.537	5.5061	5.5073	5.5198	5.4781	5.4742	5.4481	5.8701	5.9018	5.8814	5.9076	6.2345	6.0007	5.1505	5.1485	5.2078	5.3658	5.144	5.3397
pos_2029	6''-O-Malonylglycitin	metab_1122	map00943	Isoflavonoid biosynthesis	C16197	pos	-	-	Metabolism	Biosynthesis of other secondary metabolites	515.119	M+H-H2O	C25H24O13	4.0395	0.00448161	0	83.1	0.396187	137705-39-6	4.5715	4.7173	4.6269	4.5366	4.6891	4.3418	5.1308	5.1817	5.1798	5.1936	5.2446	5.1951	5.1727	5.1738	5.2226	5.1528	5.1463	5.1281	5.6899	5.724	5.7153	5.6923	6.0998	5.8109	4.6409	4.6672	4.6167	5.0143	4.7244	4.9138
pos_2042	12-Hydroxyjasmonic acid glucoside	metab_1137	-	-	C08558	pos	-	-	-	-	371.168	M+H-H2O	C18H28O9	4.0952	0.0226791	0	52.7	-6.43882	-	3.5618	3.8829	3.8143	3.6879	3.5689	3.8043	4.146	4.2677	4.3921	4.0449	4.4382	4.1156	5.3032	5.2735	5.3228	5.2589	5.2795	5.2869	5.6795	5.7037	5.7134	5.7183	5.6575	5.6996	5.6366	5.6673	5.6273	5.6754	5.6319	5.6143
pos_2052	Mesuagin	metab_1148	-	-	-	pos	-	-	-	-	432.184	M+ACN+H	C24H22O5	4.1192	0.00717071	0	56.4	9.5941	21721-08-4	5.5774	5.531	5.5356	5.5156	5.5214	5.5222	5.5314	5.5135	5.5368	5.5259	5.5308	5.6043	5.4909	5.5056	5.5519	5.4696	5.4805	5.4773	5.2949	5.3188	5.3256	5.3179	5.3389	5.3678	5.3152	5.3148	5.2913	5.322	5.2827	5.3788
pos_2053	(1S,4S)-Dihydrocarvone	metab_1149	map00903	Limonene and pinene degradation	C11415	pos	-	-	Metabolism	Metabolism of terpenoids and polyketides	135.117	M+H-H2O	C10H16O	4.1352	0.00768893	0	37.4	1.17731	6909-25-7	4.6109	4.6054	4.6089	4.6133	4.5908	4.5661	4.6498	4.6422	4.6507	4.6541	4.6636	4.6796	5.0402	5.0291	5.0312	5.0137	4.9891	4.9923	5.3419	5.3589	5.3842	5.3742	5.4204	5.3942	5.2309	5.221	5.2057	5.2352	5.2207	5.2409
pos_2057	Leu Ile	metab_1153	-	-	-	pos	-	-	-	-	245.186	M+H	C12H24N2O3	4.159	0.002164	52.2	0	0.362716	-	5.3884	5.3707	5.3831	5.3762	5.3942	5.3499	5.466	5.4294	5.4488	5.4183	5.4669	5.4848	5.5748	5.5613	5.5827	5.5494	5.5198	5.535	5.9656	5.9353	5.9637	5.9523	6.0386	5.999	5.3412	5.4005	5.3333	5.3414	5.3447	5.3532
pos_206	Alpha-Terpineol acetate	metab_1156	-	-	C12300	pos	-	-	-	-	214.18	M+H, M+NH4, M+H-H2O	C12H20O2	6.1688	0.0176267	0	35	0.551891	10581-37-0	6.0236	6.0325	6.0862	5.9621	5.9737	5.9871	5.8695	5.8699	5.9025	5.8698	5.8793	5.8883	5.8723	5.9068	5.8429	5.8071	5.8372	5.8501	5.7701	5.8561	5.8323	5.7665	5.76	5.8131	5.8351	5.8029	5.8906	5.8368	5.8775	5.7998
pos_2060	(3S,5R,6R,7E)-3,5,6-Trihydroxy-7-megastigmen-9-one	metab_1157	-	-	-	pos	-	-	-	-	207.138	M+H-2H2O	C13H22O4	4.167	0.0127632	0	42.4	0.697506	-	5.6645	5.6243	5.64	5.6267	5.6516	5.6164	5.6985	5.6622	5.6866	5.6783	5.704	5.7199	5.7604	5.7415	5.7585	5.7355	5.723	5.7214	5.8854	5.8966	5.9059	5.8996	5.8957	5.908	5.9358	5.9383	5.9201	5.9311	5.9342	5.932
pos_2066	Junosidine	metab_1163	-	-	-	pos	-	-	-	-	355.164	M+NH4	C20H19NO4	4.2227	0.281907	0	47.4	-2.4804	110883-39-1	1.501	1.501	1.5069	1.4871	1.5078	1.5015	1.4864	1.4796	1.4843	1.4852	1.4901	1.4938	2.5082	1.5002	1.8136	1.9713	1.623	2.2037	5.0096	3.2965	3.3246	2.9451	3.2737	3.618	2.9857	2.5405	2.5784	2.0841	2.8942	3.0937
pos_2079	Glutamylisoleucine	metab_1176	-	-	-	pos	-	-	-	-	243.134	M+H-H2O	C11H20N2O5	4.3019	0.0306472	0	40.7	0.36478	5879-22-1	4.5352	4.4109	4.5259	4.4888	4.514	4.4657	4.7048	4.6779	4.6649	4.7237	4.6998	4.7142	4.7951	4.746	4.7422	4.7549	4.7432	4.7031	4.9688	4.9101	4.9824	4.9423	4.9269	4.9803	4.7019	4.7215	4.6846	4.6596	4.6952	4.6882
pos_208	Dihydrocapsaicin	metab_1177	-	-	C16952	pos	-	-	-	-	325.249	M+H, M+NH4, M+H-H2O	C18H29NO3	6.0812	0.0260367	0	36.8	-0.0968788	19408-84-5	6.0449	5.9194	6.132	5.6541	5.8556	6.1673	5.9034	5.7473	6.0381	6.0613	6.1327	5.8664	6.007	6.1665	6.0566	6.3025	6.0777	6.0963	5.5399	5.8383	6.1272	5.5309	6.0047	5.6765	5.6706	6.1171	6.0221	5.6519	5.6016	6.075
pos_2083	4-(Hydroxymethyl)-1-Isopropyl-3-Cyclohexen-1-yl Beta-D-Glucopyranoside	metab_1181	-	-	-	pos	-	-	-	-	355.173	M+Na	C16H28O7	4.3257	0.0258306	31.5	0	-0.0856601	-	3.2952	3.2952	3.3013	3.2809	3.3023	3.2958	3.2802	3.2731	3.278	3.7686	3.648	3.392	5.2962	5.3113	5.3242	5.2689	5.2349	5.237	5.7088	5.7479	5.7625	5.7641	5.7439	5.7684	5.6264	5.6108	5.6189	5.5976	5.6217	5.6106
pos_2084	Montelukast	metab_1182	-	-	C07482	pos	-	-	-	-	608.197	M+Na	C35H36ClNO3S	4.3336	0.0308051	0	31.2	-3.76956	158966-92-8	4.6007	4.6007	4.6068	4.5864	4.6078	4.6013	5.3858	5.4066	5.4135	5.3834	5.4234	5.4178	5.3811	5.2776	5.3574	5.2761	5.1942	5.2048	5.5072	5.4388	5.3845	5.3764	6.1859	5.5511	4.726	4.8086	4.7923	4.8256	4.6251	4.7854
pos_2085	4-Hydroxy-3-methoxycinnamaldehyde	metab_1183	map01100;map00940;map01110	Metabolic pathways;Phenylpropanoid biosynthesis;Biosynthesis of secondary metabolites	C02666	pos	-	-	Metabolism;Metabolism;Metabolism	Global and overview maps;Biosynthesis of other secondary metabolites;Global and overview maps	179.07	M+H	C10H10O3	4.3415	0.0290422	86.2	0	0.880637	458-36-6;20649-42-7	4.5321	4.5503	4.5442	4.4938	4.5291	4.5322	4.0319	4.0986	4.1172	4.1387	4.1563	4.126	4.411	4.3895	4.3885	4.3614	4.4126	4.3783	4.8314	4.8304	4.8655	4.8021	4.7917	4.8181	4.7488	4.756	4.7536	4.7263	4.7623	4.7409
pos_2086	Pralatrexate	metab_1184	-	-	-	pos	-	-	-	-	500.17	M+Na	C23H23N7O5	4.3415	0.0130667	0	47.7	9.22783	-	4.5415	4.5415	4.5476	4.5272	4.5486	4.5421	4.5265	4.5194	4.5243	4.5252	4.5303	4.5341	4.6806	4.6788	4.6635	4.7685	4.5236	4.7112	5.417	5.2532	5.2628	5.3272	5.4182	5.3276	4.6131	4.8104	4.6782	4.7399	4.7502	4.7727
pos_2094	(-)-2-Difluoromethylornithine	metab_1193	-	-	C07997	pos	-	-	-	-	403.137	2M+K	C6H12F2N2O2	4.3735	0.221273	0	72.5	0.192852	-	4.2348	5.3445	4.4419	4.2028	4.4227	4.4087	3.241	3.1997	3.8794	3.8199	3.523	1.6529	1.6548	3.2554	1.6532	2.0838	3.2393	1.6419	3.8838	3.4208	3.1896	1.8959	3.4292	3.2775	3.2659	2.6342	2.0392	2.3329	1.684	2.3926
pos_2096	Glucosidetathione	metab_1195	-	-	-	pos	-	-	-	-	308.091	M+H	C10H17N3O6S	4.3814	0.00690315	91	0	-0.110231	-	3.1848	3.1848	3.1909	3.1705	3.1919	3.1854	3.1698	3.1628	3.2527	3.1685	3.1736	3.1774	4.7357	4.7024	4.7531	4.757	4.6827	4.677	5.305	5.2811	5.3079	5.3075	5.4202	5.3346	4.7672	4.7943	4.7386	4.7774	4.7123	4.6424
pos_211	5-alpha-Cholestane-3-beta,5,6-beta-triol, 6-acetate 3-(hydrogen succinate)	metab_1211	-	-	-	pos	-	-	-	-	545.384	M+H-H2O, M+H, M+H-2H2O	C33H54O7	6.0415	0.00740176	0	44.1	0.844646	-	5.9087	5.9502	5.9182	5.9262	5.9559	5.9293	5.3583	5.3973	5.3827	5.3978	5.3841	5.3856	5.8665	5.821	5.8395	5.8134	5.7849	5.8163	6.4689	6.5539	6.5656	6.5394	6.7752	6.5906	6.3878	6.4111	6.4156	6.458	6.3853	6.4843
pos_2113	Hordatine B	metab_1215	-	-	C08308	pos	-	-	-	-	644.325	M+ACN+Na	C29H40N8O5	4.4609	0.0278055	0	37.9	-4.6476	10502-21-3	5.1353	5.2119	5.2138	5.1163	5.1843	5.1509	5.6003	5.6162	5.5961	5.6138	5.5938	5.6642	5.4462	5.4145	5.4331	5.4109	5.3926	5.424	4.9902	4.9936	4.9383	4.9853	5.0292	5.0836	5.3553	5.4374	5.3219	5.3038	5.3802	5.3675
pos_2122	Cowanin	metab_1225	-	-	-	pos	-	-	-	-	443.218	M+H-2H2O	C29H34O6	4.5089	0.014705	0	50.1	-8.36533	-	5.4863	6.1003	5.9672	5.4586	5.5951	5.9735	4.8147	4.891	4.8268	4.8618	4.9158	4.8503	5.1507	5.0994	5.1663	5.1043	4.9906	5.1035	5.0045	5.0049	5.0033	4.9763	5.0716	4.9811	5.5099	5.5518	5.511	5.5435	5.5164	5.5294
pos_2130	Gamma-Glutamylcysteine	metab_1234	map01100;map00480;map01240	Metabolic pathways;Glutathione metabolism;Biosynthesis of cofactors	C00669	pos	-	-	Metabolism;Metabolism;Metabolism	Global and overview maps;Metabolism of other amino acids;Global and overview maps	251.07	M+H	C8H14N2O5S	4.5487	0.0096409	76	0	0.312949	636-58-8	3.1409	3.1409	3.147	3.1266	3.148	3.1415	3.5828	3.6471	3.4349	3.1318	3.6586	3.857	4.5386	4.4552	4.5268	4.4311	4.3673	4.3733	4.9435	4.9654	4.9757	4.9642	5.0319	4.9986	4.8257	4.8488	4.8452	4.837	4.8837	4.8062
pos_2133	(2S)-2-Butanol O-[b-D-Apiofuranosyl-(1->6)-b-D-glucopyranoside]	metab_1237	-	-	-	pos	-	-	-	-	413.138	M+2Na-H	C15H28O10	4.5487	0.0222746	0	65.2	-4.82227	-	0.8221	0.8833	1.0066	0.81	0.8282	0.8226	3.7711	3.4296	4.0703	4.064	3.4972	4.1604	4.9994	4.9559	4.9407	4.9412	4.8616	4.9012	5.461	5.4095	5.438	5.45	5.4709	5.4622	5.3711	5.3714	5.3465	5.3789	5.3721	5.3543
pos_214	Bismahanine	metab_1244	-	-	-	pos	-	-	-	-	715.351	M+Na, M+K, M+NH4	C46H48N2O4	5.9937	0.0451397	0	39.6	1.20631	155519-87-2	6.3735	6.3513	6.3382	6.3862	6.3587	6.3301	5.7812	5.7239	5.7275	5.7122	5.679	5.6551	5.2348	5.0994	5.1729	5.2233	5.0151	5.0884	3.8015	4.2136	3.8274	3.8245	3.814	3.8275	4.9785	4.9383	4.6985	4.8793	4.2573	4.2807
pos_2147	4-Hydroxy-3-methoxy-cinnamoylglycine	metab_1252	-	-	C02564	pos	-	-	-	-	252.087	M+H	C12H13NO5	4.5964	0.0246144	0	65.9	0.301843	-	4.9727	4.9166	4.943	4.9864	5.0109	4.9609	4.8562	4.8296	4.8253	4.7985	4.8675	4.8551	4.8192	4.8205	4.8705	4.8236	4.7831	4.8183	5.0757	4.7178	4.7964	4.8236	4.7851	4.8238	4.8567	4.8531	4.8622	4.8713	4.8375	4.8331
pos_215	(25S)-5beta-spirostan-3beta-ol	metab_1255	-	-	C03963	pos	Steroids	27-Carbon atoms	-	-	381.315	M+H-2H2O, M+H-H2O, M+H	C27H44O3	5.9779	0.0099026	67	0	-0.211651	126-19-2	7.2423	7.2376	7.2323	7.2437	7.2607	7.2354	7.1153	7.1132	7.1231	7.1042	7.1443	7.1257	7.2222	7.2176	7.2201	7.2	7.1982	7.1954	7.3883	7.4672	7.4759	7.4595	7.5388	7.4882	7.4521	7.4706	7.4636	7.4946	7.4501	7.5729
pos_2160	(+)-cis-5,6-Dihydro-5-hydroxy-4-methoxy-6-(2-phenylethyl)-2H-pyran-2-one	metab_1267	-	-	-	pos	-	-	-	-	249.112	M+H	C14H16O4	4.6439	0.0201984	0	43	0.463068	52247-81-1	3.0413	3.1533	3.541	3.7352	3.507	3.4133	3.6754	3.583	3.8179	3.1161	3.8322	3.2455	4.28	4.2175	4.361	4.2062	4.1738	4.2116	4.8325	4.7884	4.7349	4.7855	5.2332	4.9435	4.229	4.4578	4.4062	4.4263	4.4001	4.2986
pos_2171	Eutypine	metab_1279	-	-	C08448	pos	-	-	-	-	219.102	M+CH3OH+H	C12H10O2	4.7154	0.00558932	0	42.9	0.807636	121007-17-8	5.9467	5.9365	5.9383	5.9195	5.9637	5.9397	5.696	5.6908	5.6846	5.6738	5.6877	5.7092	5.6514	5.6622	5.6731	5.6674	5.6411	5.6419	5.7348	5.5112	5.5302	5.5293	5.5429	5.5425	5.7884	5.812	5.782	5.7822	5.7921	5.7672
pos_2185	Linustatin	metab_1294	-	-	C08333	pos	-	-	-	-	448.124	M+K	C16H27NO11	4.7791	0.0506757	0	55.8	5.57601	72229-40-4	3.2986	3.2986	3.3967	3.2843	3.3057	3.2992	4.8294	4.9356	4.7819	4.8871	4.8387	4.8703	4.7007	4.6127	4.6587	4.6443	4.6008	4.6358	5.2721	5.1445	5.0633	5.0203	5.7364	5.254	4.3967	4.4605	4.1607	4.729	4.1328	4.5376
pos_219	Calcitriol	metab_1299	map01100;map00100	Metabolic pathways;Steroid biosynthesis	C01673	pos	Hormones and transmitters	Steroid hormones	Metabolism;Metabolism	Global and overview maps;Lipid metabolism	381.315	M+H-2H2O, M+H, M+H-H2O	C27H44O3	5.7158	0.00942114	0	50.9	-0.15842	32222-06-3	7.0523	7.0493	7.0441	7.0316	7.0607	7.0361	6.8156	6.7952	6.7893	6.7632	6.7915	6.8229	6.9349	6.8936	6.9196	6.9306	6.8934	6.8892	7.3004	7.3321	7.3389	7.3522	7.4578	7.3585	7.0218	7.0407	7.0405	7.0343	7.0316	7.073
pos_2193	Val Ile Ile	metab_1303	-	-	-	pos	-	-	-	-	344.254	M+H	C17H33N3O4	4.8111	0.0279275	74.5	0	-0.205399	-	4.4402	4.4306	4.4869	4.52	4.4663	4.4848	4.3718	4.3291	4.2957	4.3155	4.3302	4.2553	4.5065	4.4921	4.5223	4.4941	4.423	4.44	4.9562	4.8927	4.9003	4.9355	5.1378	4.9731	4.2317	4.2876	4.3112	4.2448	4.3166	4.3841
pos_2199	Dehydrozingerone	metab_1309	-	-	C17840	pos	-	-	-	-	175.076	M+H-H2O	C11H12O3	4.8588	0.0133641	0	48.8	0.848235	1080-12-2	4.585	4.6085	4.6188	4.5445	4.5756	4.5715	4.6563	4.5956	4.6367	4.6348	4.6639	4.6826	4.4553	4.4829	4.4569	4.4038	4.4292	4.4109	4.5666	4.1821	4.1958	4.1933	4.1643	4.1722	4.7363	4.7104	4.6778	4.7032	4.6509	4.6814
pos_22	Trifolirhizin	metab_1310	map00943	Isoflavonoid biosynthesis	C10538	pos	-	-	Metabolism	Biosynthesis of other secondary metabolites	469.111	M+H-H2O, M+H, M+NH4, M+Na	C22H22O10	6.0892	0.0373186	0	55.6	0.408965	6807-83-6	6.3683	6.3416	6.2961	6.3136	6.2975	6.2801	6.3125	6.2852	6.2493	6.229	6.2066	6.1946	6.1493	6.1485	6.1144	6.1156	6.1038	6.097	5.75	5.7254	5.8147	5.7868	5.611	5.7267	6.0048	5.9543	5.9765	5.9408	5.9628	5.8631
pos_220	Hemsleyanoside	metab_1311	-	-	-	pos	-	-	-	-	607.215	M+H-2H2O, M+NH4, M+Na	C31H36O11	5.597	0.0463306	0	39.2	0.384606	-	5.1468	6.8281	6.502	5.2334	5.7901	6.4973	2.2404	2.2334	2.2382	2.2391	2.2442	2.248	2.2499	2.2545	2.2483	2.2437	2.2376	2.2367	5.8442	2.3138	4.3753	2.3072	2.2967	2.3101	2.2749	2.2792	2.2883	2.2797	2.2795	2.2772
pos_2201	2'-Fluoro-2',3'-dideoxyadenosine	metab_1313	-	-	-	pos	-	-	-	-	570.212	2M+ACN+Na	C10H12FN5O2	4.8748	0.034812	0	59.2	1.9605	-	3.5709	3.5709	3.577	3.5566	3.578	3.5715	4.2773	4.2768	3.5537	4.0279	4.1447	4.4275	5.2647	5.2344	5.2102	5.2723	5.2486	5.2123	5.7853	5.7814	5.8072	5.741	5.7114	5.8255	5.5364	5.5653	5.5496	5.5491	5.5245	5.5435
pos_2203	(-)-Abscisic acid	metab_1315	-	-	C11060	pos	-	-	-	-	265.143	M+H	C15H20O4	4.9224	0.028019	0	67.4	0.21445	-	5.0851	5.0415	5.0887	5.0193	5.0848	5.0551	5.1396	5.1227	5.1351	5.0946	5.164	5.1597	5.2303	5.1958	5.2632	5.2075	5.2012	5.1939	5.411	5.4185	5.4244	5.4312	5.4898	5.4477	5.3388	5.353	5.3314	5.3404	5.3082	5.3177
pos_2205	Chromafenozide	metab_1317	-	-	C18515	pos	-	-	-	-	458.238	M+ACN+Na	C24H30N2O3	4.9304	0.0202007	0	60	-7.44966	143807-66-3	5.1183	5.1207	5.1574	5.0308	5.1116	5.1287	5.1292	5.2178	5.2592	5.0917	5.2189	5.2105	5.2374	5.193	5.2124	5.2989	5.1448	5.127	5.2063	5.1446	5.1574	5.1915	5.1497	5.1205	5.0588	5.1748	5.1314	5.0351	5.0771	4.9969
pos_2206	Chavicol	metab_1318	map00940	Phenylpropanoid biosynthesis	C16930	pos	-	-	Metabolism	Biosynthesis of other secondary metabolites	135.081	M+H	C9H10O	4.9384	0.0116403	47.9	0	1.41996	501-92-8	4.8894	4.8455	4.8587	4.8382	4.8676	4.8409	4.8614	4.8643	4.8791	4.8711	4.8737	4.8782	4.8629	4.9017	4.9118	4.9135	4.8742	4.876	4.9374	4.9503	4.9455	4.9342	4.959	4.9596	5.0261	5.0491	5.0327	5.0656	5.013	5.0144
pos_221	8-Hydroxy-4'-methoxypinoresinol	metab_1322	-	-	-	pos	-	-	-	-	371.149	M+H-H2O, M+H, M+Na	C21H24O7	5.3433	0.0764989	0	45.4	0.30587	81426-18-8	3.2707	6.1707	5.1836	3.6712	4.5631	5.4994	1.3644	1.3576	1.3623	1.3631	1.368	1.3716	1.3735	1.378	1.3719	1.3675	1.3616	1.3608	5.1143	1.4352	3.3049	1.4945	2.8354	3.1882	1.3976	1.4018	1.4106	3.2384	1.4021	1.3998
pos_2215	Minocycline	metab_1328	-	-	C07225	pos	-	-	-	-	458.195	M+H	C23H27N3O7	5.0096	0.079085	0	37.8	7.18664	10118-90-8	3.4773	3.4773	3.4835	3.4631	3.4844	3.4779	3.4624	3.4553	3.4602	3.4611	3.4662	3.47	3.472	3.4766	3.4703	3.4657	3.4595	3.7016	5.1281	5.1529	5.1842	5.095	5.1925	5.1763	4.1255	4.559	4.246	4.323	4.3716	4.1697
pos_2219	Xi-3-Methyl-3-cyclohexen-1-ol	metab_1332	-	-	-	pos	-	-	-	-	95.0861	M+H-H2O	C7H12O	5.0411	0.0109531	0	35.1	5.20776	-	4.6614	4.6541	4.6958	4.6984	4.699	4.6907	4.7428	4.7517	4.7423	4.7491	4.7475	4.7676	4.9786	5.0057	5.0283	4.9971	4.9667	4.9904	5.415	5.4472	5.4391	5.4236	5.4545	5.4675	5.1822	5.1812	5.1585	5.1517	5.166	5.1464
pos_222	Ampeloside Bs1	metab_1333	-	-	-	pos	-	-	-	-	917.475	M+H-H2O, M+NH4, M+Na	C45H74O20	5.3035	0.00281346	0	93.9	0.684714	118524-12-2	4.0835	4.0211	0.5061	4.0553	4.3962	4.6263	0.4917	3.5924	0.4902	0.4908	3.8797	0.4968	4.1517	0.5014	1.3199	3.7388	4.1271	0.4892	7.8736	0.543	3.2829	0.5383	0.5308	0.5404	0.5155	0.5185	0.5249	0.5188	0.5187	0.5171
pos_2224	Hyperoside	metab_1338	-	-	C10073	pos	-	-	-	-	465.102	M+H	C21H20O12	5.073	0.0531411	97.5	0	-1.16961	482-36-0	3.9485	3.8699	4.0879	4.0919	3.4752	3.8096	3.4531	3.446	3.4509	3.4518	3.4569	3.4607	3.637	3.4673	3.8775	3.4564	3.7468	3.4494	5.0277	4.9281	4.8268	4.8732	5.1503	4.822	3.774	4.0029	4.3943	5.4555	4.2727	4.7162
pos_2227	Loliolide	metab_1341	-	-	-	pos	-	-	-	-	197.117	M+H	C11H16O3	5.1045	0.025608	80.3	0	1.0607	-	4.8942	4.9181	4.917	4.8935	4.9229	4.9317	4.7513	4.7055	4.7233	4.6922	4.7178	4.7387	4.8043	4.8162	4.8453	4.8424	4.7918	4.8364	4.8722	4.9301	4.9118	4.8805	4.7817	4.8529	4.7148	4.7142	4.677	4.6727	4.6917	4.6909
pos_2235	Quercetin	metab_1349	map01100;map00941;map01110;map00944	Metabolic pathways;Flavonoid biosynthesis;Biosynthesis of secondary metabolites;Flavone and flavonol biosynthesis	C00389	pos	-	-	Metabolism;Metabolism;Metabolism;Metabolism	Global and overview maps;Biosynthesis of other secondary metabolites;Global and overview maps;Biosynthesis of other secondary metabolites	303.05	M+H	C15H10O7	5.1763	0.00883626	93.3	0	-0.0362918	117-39-5	5.3405	5.3355	5.323	5.3171	5.3543	5.3807	4.5763	4.5342	4.5732	4.5537	4.5975	4.5354	5.1041	5.0602	5.3693	5.0482	5.0859	5.0332	5.7554	5.81	5.7412	5.7371	6.1364	5.8175	5.4228	5.48	5.5124	6.4216	5.6256	5.9575
pos_2237	BATRACHOTOXIN	metab_1351	-	-	C13750	pos	-	-	-	-	503.286	M+H-2H2O	C31H42N2O6	5.1843	0.00531044	0	39.9	-7.36707	23509-16-2	6.258	6.2171	6.2406	6.2147	6.2391	6.2093	6.4845	6.4511	6.4681	6.4709	6.4887	6.4954	6.2425	6.2313	6.2608	6.1949	6.2036	6.1998	5.8137	5.8431	5.8341	5.7851	5.7461	5.8151	6.1332	6.1344	6.1047	6.0535	6.126	6.1125
pos_2238	Daidzin	metab_1352	map00943	Isoflavonoid biosynthesis	C10216	pos	-	-	Metabolism	Biosynthesis of other secondary metabolites	458.145	M+ACN+H	C21H20O9	5.1923	0.123077	0	57.6	0.163969	552-66-9	3.1363	4.2639	3.1424	3.1221	3.1434	3.1369	3.1214	3.1143	3.1192	3.1201	3.1252	3.129	3.131	3.1356	3.1293	3.1247	3.1185	3.1177	5.0403	5.1805	4.5457	4.5089	6.0171	4.7895	3.156	3.1604	3.1695	4.117	3.1607	3.8965
pos_224	11,13-Dihydrotaraxinic acid glucosyl ester	metab_1354	-	-	-	pos	-	-	-	-	449.178	M+Na, M+K, M+NH4	C21H30O9	4.9304	0.0075694	0	60.3	0.0770822	75911-16-9	6.4274	6.4081	6.4183	6.3638	6.4283	6.3861	6.4951	6.4768	6.4969	6.4716	6.4751	6.4986	6.4974	6.4893	6.5132	6.4899	6.454	6.4586	6.5561	6.561	6.5743	6.5629	6.6121	6.5766	6.4161	6.4519	6.4178	6.4227	6.4152	6.4132
pos_2252	11-Hydroxy-9-tridecenoic acid	metab_1365	-	-	-	pos	-	-	-	-	211.169	M+H-H2O	C13H24O3	5.3115	0.048375	0	58.2	0.596434	105798-56-9	4.224	4.1766	4.2618	4.2136	4.1973	4.0806	4.1408	4.1984	4.174	4.1734	4.1074	4.1875	4.2615	4.1662	4.189	4.0708	4.1211	4.0334	4.6278	4.5301	4.4659	4.4563	4.6406	4.511	4.2389	4.2738	4.3164	4.2467	4.2606	4.3113
pos_2262	Moupinamide	metab_1376	-	-	C02717	pos	-	-	-	-	314.139	M+H	C18H19NO4	5.4147	0.0367593	0	65	-0.117772	66648-43-9	3.5086	4.5576	3.5147	3.4943	3.5157	3.5092	3.4936	3.4865	3.4914	3.4923	3.4974	3.5012	3.9663	4.0979	3.9309	4.7634	4.3894	3.4899	4.6733	4.6735	4.613	4.6601	5.2548	4.8452	3.5283	3.5326	3.5418	3.5331	3.533	4.1504
pos_2264	Dehydroepiandrosterone	metab_1378	map01100	Metabolic pathways	C01227	pos	Steroids;Hormones and transmitters	19-Carbon atoms;Steroid hormones	Metabolism	Global and overview maps	253.195	M+H-2H2O	C19H28O2	5.4304	0.0335687	74.7	0	0.324157	53-43-0;2283-82-1	4.9621	4.9932	4.9863	4.988	4.9875	4.9665	4.443	4.3869	4.3544	4.3784	4.364	4.4449	4.4855	4.4384	4.3986	4.3777	4.493	4.3845	4.9044	4.9381	4.9804	5.0081	5.0909	4.9974	4.638	4.6767	4.6898	4.6875	4.6902	4.6549
pos_2265	Geniposidic acid	metab_1379	map01110;map00902	Biosynthesis of secondary metabolites;Monoterpenoid biosynthesis	C11673	pos	-	-	Metabolism;Metabolism	Global and overview maps;Metabolism of terpenoids and polyketides	413.084	M+K	C16H22O10	5.4304	0.064429	0	32.2	0.0524915	27741-01-1	3.3246	3.3246	3.3307	3.3103	3.3317	3.7989	3.3096	3.3025	3.3074	3.3083	3.3134	3.3172	3.3192	3.3238	3.3175	3.3129	3.3068	3.3059	4.2716	4.8539	4.5181	4.4039	5.5884	4.5969	3.3442	3.5522	3.3578	5.1083	3.3663	4.9284
pos_227	Ichangic acid 17-beta-D-glucopyranoside	metab_1384	-	-	-	pos	-	-	-	-	691.257	M+H, M+NH4, M+Na	C32H44O15	4.4769	0.0178582	0	88.4	0.11104	-	5.4692	5.4475	5.4538	5.3571	5.4904	5.4607	5.7573	5.7629	5.7303	5.7922	5.7731	5.7785	5.8535	5.8219	5.8116	5.81	5.8036	5.8103	5.8695	5.8247	5.8129	5.8233	5.784	5.836	5.8624	5.9631	5.9011	5.8698	5.8939	5.8824
pos_228	6-[4-(2-carboxyethyl)phenoxy]-3,4,5-trihydroxyoxane-2-carboxylic acid	metab_1395	-	-	-	pos	-	-	-	-	360.129	M+NH4, M+K, M+Na	C15H18O9	3.6098	0.0223668	0	30.9	-0.186466	-	6.1756	6.1715	6.1762	6.1571	6.179	6.1457	6.3043	6.3089	6.3213	6.2882	6.3168	6.3141	6.3484	6.3445	6.3308	6.308	6.3119	6.3086	6.2077	6.2782	6.2613	6.2539	6.2658	6.2635	5.9779	6.0076	6.0133	6.0435	6.0424	6.0759
pos_2283	Baccatin III	metab_1399	map01100;map00904;map01110	Metabolic pathways;Diterpenoid biosynthesis;Biosynthesis of secondary metabolites	C11900	pos	-	-	Metabolism;Metabolism;Metabolism	Global and overview maps;Metabolism of terpenoids and polyketides;Global and overview maps	609.231	M+Na	C31H38O11	5.6445	0.0413751	0	52.9	-0.072464	27548-93-2	4.3861	6.2992	5.8885	4.3893	5.1709	5.9066	4.2768	4.2697	4.2746	4.2755	4.2806	4.2844	4.2864	4.291	4.2847	4.2801	4.2739	4.2731	4.3209	4.3506	4.3468	4.3439	4.3334	4.3469	4.3114	4.3158	4.325	4.3163	4.3161	4.3137
pos_2286	Nivalenol	metab_1402	map00909	Sesquiterpenoid and triterpenoid biosynthesis	C06080	pos	-	-	Metabolism	Metabolism of terpenoids and polyketides	277.107	M+H-2H2O	C15H20O7	5.6603	0.0134329	0	62.6	0.231964	23282-20-4	5.4134	5.278	5.3579	5.329	5.3553	5.355	4.6582	4.5781	4.6719	4.397	4.6358	4.722	4.8183	4.815	4.8109	4.7938	4.7849	4.731	5.0435	5.0595	5.0503	5.0913	4.8757	4.9909	4.7985	4.816	4.7689	4.8078	4.8253	4.7406
pos_2290	4-Methylumbelliferone	metab_1406	-	-	C03081	pos	-	-	-	-	177.055	M+H	C10H8O3	5.6918	0.0441248	0	57.7	0.887697	90-33-5	4.0343	5.1547	4.2216	4.1287	4.1893	4.1778	3.7239	3.8126	3.41	3.7752	3.876	3.8019	3.9797	4.0937	4.026	4.2766	4.2013	3.9528	5.0246	4.4852	4.1281	4.2956	4.7882	4.3528	4.1663	4.3303	4.4727	4.066	3.9439	4.1168
pos_2291	N-Feruloyltyramine	metab_1407	-	-	C02717	pos	-	-	-	-	314.139	M+H	C18H19NO4	5.6918	0.0198699	97.9	0	-0.234364	66648-43-9	5.5479	7.0638	5.687	5.6287	5.8231	5.8346	3.6487	3.8071	3.671	3.8273	4.0914	3.9727	5.3379	5.3326	5.2719	6.0167	5.8378	5.2721	5.5292	6.1277	5.5371	5.4388	6.4078	5.671	5.5835	5.805	5.9494	5.4924	5.3545	5.6645
pos_2292	N-trans-Feruloyl-4-O-methyldopamine	metab_1408	-	-	-	pos	-	-	-	-	344.149	M+H	C19H21NO5	5.6918	0.0151319	0	52.1	-0.160764	78510-20-0	3.2948	4.8462	3.9719	3.2805	4.0864	4.2539	3.2798	3.2728	3.2776	3.2785	3.2836	3.2874	3.2894	3.294	3.9775	4.859	4.524	3.6298	6.2363	5.2925	4.0791	3.3469	3.3364	3.3499	4.9281	5.1591	5.2839	4.7088	4.4762	5.0728
pos_2301	Phosphoramidon	metab_1419	-	-	C00563	pos	-	-	-	-	607.215	M+ACN+Na	C23H34N3O10P	5.7395	0.0365573	0	82.4	2.36957	36357-77-4	4.6574	6.4129	6.1483	4.9096	5.4885	6.1477	4.6424	4.6354	4.6403	4.6412	4.6462	4.6501	4.652	4.6567	4.6504	4.6458	4.6396	4.6388	5.1097	4.7163	4.7125	4.7096	4.6991	4.7126	4.6771	4.6815	4.6907	4.682	4.6818	4.6794
pos_2308	Cucurbic acid	metab_1425	-	-	C08482	pos	-	-	-	-	213.149	M+H	C12H20O3	5.8187	0.0827396	0	52.7	0.715406	58240-50-9	4.8777	4.8492	4.8642	4.8367	4.8659	4.8293	4.8178	4.7516	4.7734	4.7149	4.7572	4.7625	4.6441	4.5975	4.5341	4.5237	4.4446	4.5512	4.7807	4.7419	4.7366	4.7223	4.8917	4.7416	4.709	4.6456	4.7119	4.6792	4.638	4.6579
pos_231	3,4-Dihydro-2H-1-benzopyran-2-one	metab_1427	-	-	C02274	pos	-	-	-	-	166.086	M+H-H2O, M+NH4, M+H	C9H8O2	2.8541	0.00515066	0	30.2	1.23693	119-84-6	7.5101	7.4793	7.4967	7.4832	7.5113	7.4729	7.413	7.4287	7.4314	7.4058	7.4133	7.4308	7.1319	7.1334	7.1443	7.1342	7.1115	7.1231	6.8049	6.7977	6.8131	6.8101	6.8278	6.8055	6.9493	6.9732	6.9576	6.9471	6.9468	6.9679
pos_2312	Norecasantalic acid	metab_1430	-	-	-	pos	-	-	-	-	198.149	M+NH4	C11H16O2	5.8347	0.0152184	0	40.9	1.07356	59300-52-6	4.6651	4.8623	4.63	4.7576	4.8417	4.7422	4.6273	4.6787	4.7309	4.6153	4.5212	4.7225	4.6768	4.5389	4.5331	4.553	4.5182	4.4533	4.7719	4.7027	4.7937	4.699	4.7674	4.6837	4.6074	4.3443	4.5193	4.5935	4.7145	4.5174
pos_2313	4-Methyl-umbelliferyl-N-acetyl-chitobiose	metab_1431	-	-	-	pos	-	-	-	-	605.2	M+Na	C26H34N2O13	5.8347	0.0372845	0	39.1	7.55058	-	5.3413	6.5101	6.2267	5.4886	5.8522	6.3774	3.6455	3.6385	3.6434	3.6442	3.6493	3.6531	3.6551	3.6597	3.6534	3.6488	3.6427	3.6419	5.4148	3.7193	3.7156	3.7127	3.7021	3.7156	3.6802	3.6845	3.6937	3.685	3.6849	3.6825
pos_2318	Trans-Piceid	metab_1436	-	-	C10275	pos	-	-	-	-	355.118	M+H-2H2O	C20H22O8	5.8507	0.11124	0	68.6	-0.174449	27208-80-6	4.4196	5.733	5.3798	4.6334	4.9456	5.5396	3.395	3.388	3.3929	3.3938	3.3988	3.4027	3.4046	3.4093	3.4029	3.3984	3.3922	3.3914	4.9909	3.6598	3.6973	3.7853	3.6531	3.4651	3.4297	3.4341	3.4432	3.4345	3.4344	3.432
pos_2320	LysoPC(22:2(13Z,16Z)/0:0)	metab_1439	map00564	Glycerophospholipid metabolism	C04230	pos	Lipids	Phospholipids	Metabolism	Lipid metabolism	639.41	M+ACN+Na	C30H58NO7P	5.8587	0.044367	0	36.5	-0.643927	-	5.2751	5.204	5.2882	5.3417	5.4395	5.2485	4.9892	4.9863	4.9416	4.9478	4.9634	4.9671	5.1657	5.161	5.1114	5.0365	5.0987	5.0279	5.6923	5.7519	5.7586	5.7584	5.8951	5.7601	5.1887	5.2102	5.2346	5.3264	5.1865	5.3198
pos_2321	PA(18:1(9Z)/20:4(5Z,8Z,11Z,14Z)-OH(19S))	metab_1440	-	-	-	pos	-	-	-	-	783.453	M+2Na-H	C41H71O9P	5.8587	0.0257935	0	44.2	-2.04662	-	5.8642	5.8877	5.8884	5.901	5.9348	5.8446	5.6809	5.6808	5.651	5.658	5.6533	5.6911	5.7814	5.7697	5.7422	5.6821	5.766	5.7635	6.1857	6.2148	6.2331	6.2474	6.3532	6.2861	5.8256	5.8054	5.8164	5.8749	5.8186	5.8372
pos_2323	Cyclokievitone	metab_1442	-	-	C10207	pos	-	-	-	-	387.144	M+CH3OH+H	C20H18O6	5.8666	0.0692298	0	84.2	0.0912155	74175-82-9	4.9124	6.3323	5.9929	5.0569	5.4244	5.9832	3.2789	3.2719	3.2767	3.2776	3.2827	3.2865	3.2885	3.2931	3.2868	3.2822	3.2761	3.2752	5.6999	3.3527	3.9186	3.4328	3.3355	3.349	3.3136	3.3179	3.3271	3.3184	3.3183	3.3159
pos_2325	Myricanol 5-glucoside	metab_1444	-	-	-	pos	-	-	-	-	565.207	M+2Na-H	C27H36O10	5.8825	0.268846	0	51.4	9.97301	90052-02-1	4.1565	6.0975	5.6211	4.3828	5.0054	5.7841	4.1415	4.1344	4.1393	4.1402	4.1453	4.1491	4.1511	4.1557	4.1494	4.1448	4.1387	4.1378	5.2166	4.2153	4.2116	4.2086	4.1981	4.2116	4.1762	4.1805	4.1897	4.181	4.1809	4.1785
pos_2342	Quillaic acid 3-[galactosyl-(1->2)-glucuronide]	metab_1463	-	-	-	pos	-	-	-	-	857.453	M+CH3OH+H	C42H64O16	5.9779	0.0277657	0	56	0.375595	168647-42-5	5.7837	5.8117	5.8308	5.8555	5.8737	5.7744	5.5419	5.5485	5.5875	5.4822	5.6204	5.5544	5.5949	5.6594	5.5599	5.5622	5.5605	5.607	5.9354	6.1713	6.1965	6.1811	6.227	6.1512	5.6334	5.6543	5.7031	5.7045	5.6418	5.6102
pos_2347	(-)-Jasmonic acid	metab_1468	map01100;map00592;map01110;map04075	Metabolic pathways;alpha-Linolenic acid metabolism;Biosynthesis of secondary metabolites;Plant hormone signal transduction	C08491	pos	-	-	Metabolism;Metabolism;Metabolism;Environmental Information Processing	Global and overview maps;Lipid metabolism;Global and overview maps;Signal transduction	211.133	M+H	C12H18O3	5.9937	0.0509325	35.3	0	0.738159	6894-38-8;59366-47-1	5.0386	5.0542	5.0737	5.0453	5.0674	4.9638	4.5872	4.5902	4.518	4.4678	4.4997	4.5377	4.6416	4.6073	4.6365	4.6523	4.516	4.4732	4.66	4.7546	4.7277	4.6877	4.65	4.6786	4.4909	4.5187	4.4934	4.4712	4.4979	4.512
pos_2353	8-HETrE	metab_1475	-	-	-	pos	-	-	-	-	345.238	M+Na	C20H34O3	6.0097	0.011035	0	58.9	-5.9031	-	5.9745	5.9887	5.9919	5.9711	5.9736	5.9835	6.008	6.0157	5.9914	6.0163	5.991	6.0059	5.9597	5.9556	5.9531	5.958	5.9911	5.9751	5.7964	5.8589	5.8437	5.8312	5.7791	5.8307	5.9564	5.9279	5.9341	5.9325	5.919	5.881
pos_2362	(3S)-3-hydroxycyclocitral	metab_1484	-	-	C19731	pos	-	-	-	-	186.149	M+NH4	C10H16O2	6.0337	0.0198426	0	31.8	1.05915	-	5.1825	5.2129	5.2078	5.1953	5.2034	5.2111	5.0862	5.11	5.1109	5.1398	5.0698	5.1097	5.1352	5.0998	5.084	5.1246	5.1201	5.0724	5.1598	5.209	5.2376	5.205	5.2749	5.2377	5.1868	5.1459	5.1534	5.1979	5.148	5.1826
pos_2365	(S)-Nerolidol 3-O-[a-L-Rhamnopyranosyl-(1->4)-a-L-rhamnopyranosyl-(1->2)-[4-(4-hydroxy-3-methoxycinnamoyl)-(E)-a-L-rhamnopyranosyl-(1->6)]-b-D-glucopyranoside]	metab_1487	-	-	-	pos	-	-	-	-	999.477	M+H	C49H74O21	6.0337	0.0121188	0	77	-2.28835	143376-48-1	6.3564	6.3171	6.3221	6.3466	6.3298	6.3395	6.4855	6.4719	6.492	6.4833	6.4803	6.4855	6.5711	6.5603	6.5841	6.5312	6.5464	6.5699	6.56	6.6141	6.6459	6.5989	6.6108	6.6297	6.7511	6.7191	6.744	6.7686	6.7113	6.7531
pos_2377	Bovolide	metab_1500	-	-	-	pos	-	-	-	-	145.101	M+H-2H2O	C11H16O2	6.0652	0.00609753	0	35.3	0.775297	774-64-1	5.1834	5.2163	5.2059	5.2173	5.2448	5.1856	5.0363	5.0142	5.0228	4.9806	5.0233	5.0522	5.1379	5.1401	5.1692	5.1197	5.1113	5.086	5.3809	5.4716	5.4641	5.4659	5.5495	5.4678	5.3552	5.3679	5.3464	5.409	5.353	5.4679
pos_238	De-O-methylsimmondsin	metab_1503	-	-	-	pos	-	-	-	-	362.144	M+H, M+ACN+Na, M+H-H2O	C15H23NO9	2.846	0.0429249	0	73.5	-0.202836	135105-75-8	5.1737	5.18	5.237	5.2277	5.028	5.1085	5.0683	5.1769	5.1207	5.2092	5.222	5.1747	5.2687	5.2007	5.2808	5.1153	5.1067	5.2018	5.4819	5.5029	5.5638	5.5544	5.6187	5.528	5.3787	5.4386	5.4516	5.4232	5.4125	5.3714
pos_239	Homocitric acid	metab_1514	map01100;map01110;map00300;map01240;map01210;map00620;map01230	Metabolic pathways;Biosynthesis of secondary metabolites;Lysine biosynthesis;Biosynthesis of cofactors;2-Oxocarboxylic acid metabolism;Pyruvate metabolism;Biosynthesis of amino acids	C01251	pos	-	-	Metabolism;Metabolism;Metabolism;Metabolism;Metabolism;Metabolism;Metabolism	Global and overview maps;Global and overview maps;Amino acid metabolism;Global and overview maps;Global and overview maps;Carbohydrate metabolism;Global and overview maps	224.077	M+H-2H2O, M+NH4, M+H	C7H10O7	2.846	0.0293233	0	45.5	0.360611	13052-73-8	5.7673	5.7352	5.751	5.7373	5.7425	5.7523	5.84	5.8588	5.8494	5.8222	5.8694	5.8723	5.8301	5.8129	5.863	5.8362	5.8114	5.8017	5.7253	5.7713	5.7861	5.8096	5.8497	5.7704	5.7406	5.7702	5.7657	5.7796	5.7482	5.7827
pos_2392	10-Acetoxytoxol	metab_1517	-	-	-	pos	-	-	-	-	259.097	M+H-H2O	C15H16O5	6.0972	0.00828325	0	53	0.375072	75680-15-8	6.2105	6.1551	6.1819	6.184	6.2051	6.1631	5.6177	5.5758	5.5834	5.5471	5.5763	5.6232	5.7204	5.7097	5.7068	5.6741	5.6702	5.6587	5.8308	5.8588	5.8853	5.8884	5.628	5.8463	5.6675	5.6916	5.6701	5.6425	5.662	5.633
pos_2398	All-trans-Heptaprenyl diphosphate	metab_1523	map01110;map00900	Biosynthesis of secondary metabolites;Terpenoid backbone biosynthesis	C04216	pos	-	-	Metabolism;Metabolism	Global and overview maps;Metabolism of terpenoids and polyketides	687.41	M+CH3OH+H	C35H60O7P2	6.1131	0.0308222	0	32.1	-7.34345	76078-18-7	5.9112	5.9399	5.8994	5.9127	5.9587	5.9736	5.4309	5.4058	5.4871	5.4373	5.5297	5.4848	5.4547	5.5099	5.5792	5.4191	5.4525	5.516	5.7737	5.7866	5.7612	5.8132	5.7488	5.7704	5.2973	5.3075	5.2924	5.4521	5.1733	5.3101
pos_240	3-Oxoadipic acid	metab_1526	map01100	Metabolic pathways	C00846	pos	-	-	Metabolism	Global and overview maps	143.034	M+H-H2O, M+ACN+H, M+H	C6H8O5	2.846	0.0267147	0	51.8	1.51149	689-31-6	5.3176	5.2966	5.266	5.2685	5.2683	5.2803	5.3754	5.4205	5.3959	5.4245	5.4304	5.4669	5.5393	5.5268	5.5531	5.5483	5.5221	5.5421	5.7932	5.8531	5.8627	5.8702	5.8567	5.849	5.5774	5.5915	5.5848	5.5674	5.5807	5.5998
pos_2403	Myristic acid	metab_1530	map01100;map00061	Metabolic pathways;Fatty acid biosynthesis	C06424	pos	Lipids	Fatty acids	Metabolism;Metabolism	Global and overview maps;Lipid metabolism	246.243	M+NH4	C14H28O2	6.121	0.00182888	0	38.4	0.549295	544-63-8	5.9522	5.965	5.9357	5.9817	5.9338	5.638	6.0318	5.9771	5.916	6.0023	5.9796	5.9592	5.8707	5.902	5.8191	5.8695	6.0093	5.9129	5.8141	5.7329	5.699	5.8537	5.5828	5.7941	5.8178	5.863	5.8929	5.8285	5.8451	6.1025
pos_2404	16-Hydroxyhexadecanoic acid	metab_1531	map01100;map00073	Metabolic pathways;Cutin, suberine and wax biosynthesis	C18218	pos	-	-	Metabolism;Metabolism	Global and overview maps;Lipid metabolism	290.269	M+NH4	C16H32O3	6.121	0.00792053	0	62.1	-0.000671585	506-13-8	5.525	5.4962	5.4487	5.5067	5.476	4.6747	5.5522	5.4727	5.4493	5.4666	5.4943	5.5079	5.4335	5.4236	5.3829	5.3839	5.4537	5.3984	5.3736	5.2981	5.268	5.3509	5.1016	5.3282	5.3685	5.3858	5.4516	5.3742	5.4117	5.5793
pos_2406	2-(2-Hydroxyethyl)-4-oxohexanedioic acid	metab_1533	-	-	-	pos	-	-	-	-	187.06	M+H-H2O	C8H12O6	6.129	0.00544147	0	38.1	0.794435	-	5.5088	5.5297	5.5336	5.5348	5.5772	5.525	5.2339	5.2343	5.2481	5.2163	5.2622	5.2522	5.4544	5.4312	5.4879	5.409	5.4116	5.4383	5.9574	6.0387	6.0182	6.0157	6.1431	6.0451	5.717	5.7316	5.7132	5.7878	5.7043	5.7875
pos_2415	Nigrosporapyrone D	metab_1543	-	-	-	pos	-	-	-	-	169.05	M+H	C8H8O4	6.145	0.0442651	60.8	0	0.900579	-	4.9304	4.9466	4.9525	4.9793	5.0156	5.0015	4.4211	4.3827	4.396	4.3163	4.3462	4.4068	4.2334	4.4845	4.4117	4.3896	4.3873	4.4029	4.9835	5.0646	5.0032	5.0321	5.0844	5.0677	4.5258	4.5687	4.5226	4.6353	4.4995	4.6139
pos_2419	Eremopetasidione	metab_1547	-	-	-	pos	-	-	-	-	269.175	M+CH3OH+H	C14H20O3	6.1529	0.107199	0	48.8	0.315953	163135-94-2	4.6938	4.712	4.6467	4.6326	4.5996	4.6022	3.5927	3.9715	4.0182	3.6514	3.5965	3.8329	4.5866	4.5401	4.6211	4.5473	4.6516	4.4421	5.0462	5.0606	5.0416	5.09	5.1259	5.036	4.7689	4.7025	4.6885	4.7297	4.6988	4.6484
pos_2424	Starch acetate	metab_1552	-	-	-	pos	-	-	-	-	289.092	M+H-H2O	C12H18O9	6.1688	0.0159463	0	40.4	0.0365644	-	5.7428	5.757	5.776	5.755	5.8095	5.7388	4.6587	4.7542	4.8072	4.7361	4.8233	4.7911	4.6805	4.6839	4.781	4.7047	4.6551	4.7161	5.4621	5.5661	5.4842	5.4797	5.4314	5.5	3.8331	4.1066	4.2605	4.6428	3.5916	4.0669
pos_2431	Cathasterone	metab_1560	map01100;map00905;map01110	Metabolic pathways;Brassinosteroid biosynthesis;Biosynthesis of secondary metabolites	C15790	pos	-	-	Metabolism;Metabolism;Metabolism	Global and overview maps;Metabolism of terpenoids and polyketides;Global and overview maps	397.347	M+H-2H2O	C28H48O3	6.2006	0.0086648	0	42.6	0.42906	-	5.3256	5.2785	5.2594	5.3343	5.3345	5.2942	4.7764	4.8175	4.743	4.5855	4.8064	4.7877	5.1313	5.2047	5.2242	5.2049	5.1779	5.0786	5.7887	5.7719	5.7813	5.7971	5.9762	5.8186	5.7145	5.7522	5.7162	5.7369	5.6983	5.7919
pos_2442	Thapsigargin	metab_1572	-	-	C09561	pos	-	-	-	-	651.339	M+H	C34H50O12	6.2481	0.0223638	0	38.1	2.2767	67526-95-8	5.9151	5.8575	5.9131	5.8981	5.9949	5.9241	6.0787	6.056	6.0709	6.0542	6.0798	6.1161	5.0434	5.0356	5.0941	5.185	5.0471	5.0687	4.0872	4.0225	4.0188	4.0158	4.0053	4.0188	5.2334	5.2727	5.0675	5.161	5.2921	5.1065
pos_2443	2,5-Heptadien-1-ol	metab_1573	-	-	-	pos	-	-	-	-	95.0861	M+H-H2O	C7H12O	6.2559	0.0163563	0	39.9	5.07522	62237-90-5	5.5766	5.5943	5.5947	5.5253	5.581	5.5822	5.5127	5.5008	5.5323	5.5199	5.5116	5.4987	5.5214	5.5324	5.5071	5.4986	5.4896	5.4875	5.4428	5.5356	5.5132	5.4821	5.5122	5.4914	5.5088	5.5045	5.519	5.5049	5.4926	5.4665
pos_2444	N-Dodecylsarcosinate	metab_1574	-	-	-	pos	-	-	-	-	290.269	M+CH3OH+H	C15H31NO2	6.2559	0.032353	0	65.9	0.0436125	-	5.5479	5.5381	5.5617	5.5659	5.4485	5.5759	5.5502	5.4694	5.4054	5.4861	5.3915	5.393	5.4023	5.4597	5.3939	5.334	5.4975	5.5259	5.5081	5.439	5.321	5.3762	5.4194	5.3691	5.3962	5.4313	5.4665	5.4116	5.4807	5.5183
pos_2445	3-Hexaprenyl-4-hydroxy-5-methoxybenzoic acid	metab_1575	-	-	C05313	pos	-	-	-	-	599.41	M+Na	C38H56O4	6.2559	0.0539804	0	70.7	4.76105	66551-60-8	5.899	5.8986	5.9319	5.8694	5.9272	5.8885	6.2287	6.1833	6.1859	6.1856	6.1677	6.2	6.1074	6.1156	6.0697	6.0934	6.0621	6.1074	5.7791	5.9549	5.9753	5.9705	5.9287	5.9396	5.3008	5.0879	4.9414	5.224	5.298	5.1183
pos_2447	Glycylprolylarginine	metab_1577	-	-	-	pos	-	-	-	-	311.183	M+H-H2O	C13H24N6O4	6.2639	0.0339341	0	33.7	-0.0328751	-	5.4301	5.4162	5.4451	5.3835	5.4246	5.4206	5.4418	5.4145	5.4169	5.4316	5.413	5.3578	5.4321	5.4209	5.3483	5.4041	5.3789	5.376	5.2985	5.3917	5.329	5.3836	5.3181	5.3667	5.4177	5.3896	5.3429	5.4273	5.395	5.3796
pos_2454	(2'E,4'Z,7'Z,8E)-Colnelenic acid	metab_1585	map00592;map01110	alpha-Linolenic acid metabolism;Biosynthesis of secondary metabolites	C16320	pos	-	-	Metabolism;Metabolism	Lipid metabolism;Global and overview maps	310.236	M+NH4	C18H28O3	6.2717	0.0282129	0	77.5	-5.90377	52591-16-9	5.7689	5.9132	5.7568	5.6976	5.9077	5.7523	5.7553	5.8085	5.8168	5.7372	5.6467	5.791	5.7805	5.7584	5.7003	5.6645	5.6455	5.6446	5.6847	5.5741	5.681	5.6393	5.533	5.6517	5.8205	5.5877	5.7342	5.7647	5.8017	5.4939
pos_2466	3-hydroxyundecanoic acid	metab_1597	-	-	-	pos	-	-	-	-	446.347	2M+ACN+H	C11H22O3	6.3111	0.0553727	0	34.5	-0.31774	-	5.3065	5.2034	5.2415	5.2649	5.3015	5.2751	5.2116	5.1786	5.169	5.3058	5.2037	5.1752	5.2366	5.1963	5.1526	5.2131	5.2156	5.1915	5.171	5.2239	5.2777	5.2606	5.3705	5.2697	5.1916	5.1663	5.1719	5.2416	5.209	5.1261
pos_2469	(+/-)-Hydroxycitronellol	metab_1600	-	-	-	pos	-	-	-	-	390.358	2M+ACN+H	C10H22O2	6.3189	0.0221573	0	48	-0.190513	-	5.6045	5.5305	5.4828	5.4958	5.5533	4.1781	5.4838	5.5402	5.4782	5.4076	5.539	5.545	5.4675	5.4732	5.4207	5.3901	5.3163	5.3882	5.4822	5.3874	5.3945	5.4038	5.1951	5.3542	5.3219	5.5089	5.4573	5.4854	5.4262	5.4998
pos_2473	(E)-5,8-Megastigmadien-4-one	metab_1605	-	-	-	pos	-	-	-	-	210.185	M+NH4	C13H20O	6.3349	0.0133498	0	45.6	0.912525	67401-26-7	5.1674	5.1738	5.1688	5.0099	5.1648	5.1607	5.0629	5.0589	5.0976	5.1477	5.2376	5.0423	5.0997	5.1286	5.0677	5.1173	5.1074	5.1059	4.9475	5.1265	5.0799	5.0097	5.0564	5.0034	5.0574	5.2298	5.0925	5.0427	5.0636	5.0859
pos_25	1-[(2R,5R)-4-Azidooxy-5-(hydroxymethyl)oxolan-2-yl]-5-methylpyrimidine-2,4-dione	metab_1631	-	-	-	pos	-	-	-	-	284.099	M+H, M+Na, 2M+H, 2M+Na	C10H13N5O5	2.6784	0.00205334	0	30.9	0.0146278	-	6.5361	6.454	6.4801	6.4975	6.536	6.4889	6.9096	6.9037	6.9144	6.901	6.9098	6.9312	6.8511	6.8473	6.8606	6.831	6.8265	6.8274	6.6	6.584	6.5359	6.609	6.4247	6.5754	7.0444	7.0574	7.0435	7.037	7.0386	7.0297
pos_2503	Erucic acid	metab_1636	map01040	Biosynthesis of unsaturated fatty acids	C08316	pos	Lipids	Fatty acids	Metabolism	Lipid metabolism	356.352	M+NH4	C22H42O2	6.4292	0.0565801	0	32.4	-0.126748	112-86-7	5.9624	5.9743	5.8984	5.8806	5.9059	5.2998	5.9603	5.9013	5.827	5.7762	5.8721	5.862	5.7979	5.792	5.7862	5.8085	5.7277	5.759	5.7995	5.7657	5.7552	5.7889	5.6209	5.7068	5.7679	5.7897	5.8299	5.7818	5.7912	5.8044
pos_2511	12-OPDA	metab_1645	map01100;map00592;map01110	Metabolic pathways;alpha-Linolenic acid metabolism;Biosynthesis of secondary metabolites	C01226	pos	-	-	Metabolism;Metabolism;Metabolism	Global and overview maps;Lipid metabolism;Global and overview maps	293.211	M+H	C18H28O3	6.4531	0.0225526	87.1	0	-0.296562	85551-10-6	5.2527	5.3695	5.2983	5.28	5.3269	5.3678	4.8709	4.8638	4.9376	4.8833	4.9479	4.9223	4.9658	4.8064	4.927	4.8241	4.7149	4.6863	4.8497	4.7632	4.9074	4.8374	5.2858	4.7398	3.7612	3.7708	3.964	4.2481	4.5193	4.3843
pos_2518	N1-trans-Feruloylagmatine	metab_1652	map01100;map00330	Metabolic pathways;Arginine and proline metabolism	C18325	pos	-	-	Metabolism;Metabolism	Global and overview maps;Amino acid metabolism	289.165	M+H-H2O	C15H22N4O3	6.4688	0.0194131	0	40.3	-4.32149	-	4.3187	4.3406	4.0696	4.3558	4.1547	4.3598	3.4452	3.4381	3.443	3.4439	3.449	3.4528	3.4548	3.4594	3.4531	3.4485	3.4423	3.4415	4.53	4.3992	4.6672	4.2466	4.061	4.3342	5.1925	5.0883	5.1538	5.0903	5.1487	5.1047
pos_2520	Nemifitide	metab_1655	-	-	-	pos	-	-	-	-	659.325	M+H-2H2O	C33H43FN10O6	6.4688	0.0606429	0	31.8	5.41852	-	4.5572	4.8832	4.7471	4.7099	4.8789	4.5722	4.0364	4.0293	4.0342	4.0351	4.0402	4.044	4.046	4.2958	4.0443	4.0397	4.0335	4.0327	4.9723	4.9409	5.0848	5.0748	4.2339	5.0493	5.8239	5.8626	5.8506	5.7496	5.8004	5.7633
pos_2523	(1(10)E,4a,5E)-1(10),5-Germacradiene-12-acetoxy-4,11-diol	metab_1658	-	-	-	pos	-	-	-	-	297.203	M+H	C17H28O4	6.4768	0.00423638	0	61.1	-8.90796	143305-08-2	6.2426	6.2366	6.2555	6.243	6.2545	6.2475	6.219	6.2228	6.2441	6.2403	6.2377	6.2312	6.2251	6.23	6.2176	6.2309	6.2401	6.2204	6.1392	6.1952	6.1868	6.2082	6.1886	6.1765	6.2387	6.2152	6.2195	6.228	6.2217	6.2239
pos_2524	Prostaglandin D1	metab_1659	-	-	C06438	pos	Lipids	Eicosanoids	-	-	355.245	M+H	C20H34O5	6.4768	0.00951392	0	33.5	-7.67871	17968-82-0	5.8402	5.8492	5.8499	5.8169	5.8231	5.8671	5.8173	5.8234	5.8355	5.8411	5.8255	5.8416	5.8133	5.8052	5.7894	5.8495	5.8279	5.8147	5.7568	5.7819	5.7968	5.7862	5.7829	5.7818	5.8093	5.8219	5.8059	5.8019	5.8186	5.8107
pos_2529	N-Myristoyl Lysine	metab_1664	-	-	-	pos	-	-	-	-	339.3	M+H-H2O	C20H40N2O3	6.4846	0.106897	0	31.8	-0.441228	-	4.9762	5.1929	5.0621	5.2753	5.3986	5.1574	5.2771	5.318	5.1243	5.1493	4.9888	4.998	5.1926	5.2047	5.0847	5.0695	5.1503	4.9975	5.4478	5.1562	5.19	5.1743	4.9753	5.1774	5.2579	5.0794	5.2949	5.379	5.3437	5.2199
pos_2537	PC(18:1(9Z)/PGD1)	metab_1673	-	-	-	pos	-	-	-	-	840.568	M+H-H2O	C46H84NO11P	6.4925	0.0102222	0	56.8	-7.81138	-	5.8618	5.9368	5.8547	5.8468	5.8109	5.8371	5.6213	5.5883	5.5149	5.506	5.5404	5.5588	5.5276	5.496	5.4742	5.4397	5.585	5.5614	5.5786	5.5895	5.6881	5.5824	5.5796	5.551	5.5635	5.3615	5.2078	5.2721	5.4687	5.3778
pos_2538	PS(20:0/18:3(6Z,9Z,12Z))	metab_1674	map01100;map00564;map01110;map00260	Metabolic pathways;Glycerophospholipid metabolism;Biosynthesis of secondary metabolites;Glycine, serine and threonine metabolism	C02737	pos	Lipids	Phospholipids	Metabolism;Metabolism;Metabolism;Metabolism	Global and overview maps;Lipid metabolism;Global and overview maps;Amino acid metabolism	796.542	M+H-H2O	C44H80NO10P	6.5004	0.0131367	0	67.6	-7.90495	-	6.1494	6.1836	6.1575	6.1536	6.1514	6.1887	5.9325	5.8922	5.9089	5.9314	5.9119	5.9217	5.8224	5.8206	5.8143	5.8161	5.8873	5.8501	5.8861	5.9096	5.9617	5.977	5.9401	5.8661	5.9395	5.7693	5.7751	5.7396	5.8427	5.8048
pos_2542	2-Aminopurine	metab_1679	-	-	-	pos	-	-	-	-	177.088	M+ACN+H	C5H5N5	6.5163	0.0100767	0	50.8	0.516222	-	6.1631	6.1553	6.1832	6.1706	6.1933	6.1879	6.1764	6.1989	6.1835	6.1809	6.1874	6.1838	6.1659	6.1882	6.1688	6.2088	6.1939	6.2047	6.1133	6.163	6.1606	6.173	6.1534	6.163	6.2026	6.1668	6.1724	6.1761	6.1817	6.174
pos_2545	Dactimicin	metab_1682	-	-	C17979	pos	-	-	-	-	415.267	M+H-H2O	C18H36N6O6	6.5163	0.0182967	0	35.2	0.615123	73196-97-1	5.662	5.6713	5.6389	5.648	5.614	5.6829	5.6585	5.6296	5.6434	5.6055	5.6237	5.6381	5.63	5.6539	5.6603	5.6494	5.6585	5.6661	5.5551	5.6151	5.618	5.6441	5.5985	5.6239	5.66	5.6729	5.6645	5.6632	5.6682	5.6474
pos_2559	13-HODE	metab_1697	map00591	Linoleic acid metabolism	C14762	pos	-	-	Metabolism	Lipid metabolism	279.232	M+H-H2O	C18H32O3	6.5563	0.0197104	0	62.9	0.255511	29623-28-7	5.5844	5.8158	5.6902	5.7684	5.8872	5.7104	5.7433	5.8602	5.8351	5.6381	5.4698	5.6564	5.7124	5.6826	5.5397	5.538	5.5451	5.4037	5.8949	5.5904	5.671	5.6879	5.5783	5.668	5.719	5.4384	5.7649	5.8309	5.8144	5.5422
pos_2560	Leucyl-Lysine	metab_1699	-	-	-	pos	-	-	-	-	560.416	2M+ACN+H	C12H25N3O3	6.5563	0.0781388	0	48.4	4.95551	-	6.0022	6.1167	5.9807	5.9322	5.9891	5.9516	5.7969	5.7781	5.7976	5.8151	5.8442	5.8706	5.7897	5.7788	5.8219	5.8625	5.8818	5.8455	5.8734	5.9009	5.9179	5.924	5.7914	5.9445	5.884	5.8397	5.8454	5.8078	5.788	5.8951
pos_2566	16(R)-HETE	metab_1704	map00590	Arachidonic acid metabolism	C14778	pos	-	-	Metabolism	Lipid metabolism	353.269	M+CH3OH+H	C20H32O3	6.5721	0.062857	0	68.6	-0.122625	-	5.2796	5.2687	5.2534	5.2715	5.2571	5.2722	5.3624	5.3303	5.3674	5.2696	5.3314	5.2373	4.9024	4.9275	4.947	4.8658	4.8671	4.9324	4.9196	4.9272	4.8981	4.9164	5.8225	4.992	3.564	3.5684	3.5776	3.7072	3.5687	3.9192
pos_2569	PC(17:0/18:1(9Z)-O(12,13))	metab_1707	-	-	-	pos	-	-	-	-	810.558	M+Na	C43H82NO9P	6.5721	0.0283629	0	68.8	-5.26242	-	6.0504	6.0531	6.1029	6.0779	6.1451	6.118	5.8869	5.8949	5.9501	5.9485	5.8878	5.9064	5.8131	5.8554	5.7553	5.8796	5.8931	5.8501	5.8388	5.8729	5.7908	5.8576	5.8462	5.8168	5.8304	5.8295	5.7978	5.8462	5.8142	5.8684
pos_257	Delta-Valerolactone	metab_1708	-	-	C02240	pos	-	-	-	-	101.06	M+H-H2O, M+H	C5H8O2	0.6978	0.00507149	0	44.9	5.5062	542-28-9	5.9462	5.9392	5.9657	5.943	5.9643	5.9453	5.9295	5.922	5.9363	5.9321	5.9277	5.9225	5.9069	5.9143	5.9183	5.9266	5.9279	5.9125	5.8575	5.9004	5.8829	5.9006	5.887	5.8689	5.9108	5.8993	5.9121	5.9004	5.9084	5.8827
pos_2593	(13E)-11a-Hydroxy-9,15-dioxoprost-13-enoic acid	metab_1731	-	-	C04654	pos	-	-	-	-	385.256	M+CH3OH+H	C20H32O5	6.6278	0.0192443	0	70.9	-6.55379	22973-19-9	5.495	5.4764	5.4967	5.4804	5.4821	5.4869	5.4835	5.5054	5.5025	5.4698	5.482	5.4234	5.4279	5.4663	5.4974	5.5204	5.4773	5.4865	5.3303	5.4291	5.3952	5.4819	5.4212	5.4305	5.5083	5.4403	5.4796	5.4578	5.4428	5.4587
pos_2597	Piperonyl Butoxide	metab_1735	-	-	C18880	pos	-	-	-	-	339.214	M+H	C19H30O5	6.6358	0.015564	54.5	0	-7.17741	1951-03-06	5.2972	5.3424	5.3219	5.3286	5.3193	5.311	5.3544	5.2955	5.3089	5.3085	5.322	5.2821	5.2721	5.3126	5.2735	5.3267	5.2914	5.2854	5.2397	5.3027	5.2548	5.3022	5.2974	5.3265	5.3384	5.3037	5.3422	5.3114	5.3235	5.3126
pos_2610	Butyrylcarnitine	metab_1751	-	-	C02862	pos	-	-	-	-	463.303	2M+H	C11H21NO4	6.6678	0.0367919	0	61.3	3.38454	25576-40-3	5.6989	5.7954	5.803	5.8022	5.7407	5.7333	5.6684	5.7019	5.6809	5.732	5.6283	5.6078	5.6294	5.6542	5.6896	5.5808	5.6367	5.643	5.5571	5.583	5.5444	5.544	5.6121	5.4681	5.6545	5.5571	5.6586	5.5521	5.6119	5.6794
pos_2617	4-Piperidinone, 1-hydroxy-2,2,6,6-tetramethyl-	metab_1758	-	-	-	pos	-	-	-	-	172.133	M+H	C9H17NO2	6.6834	0.0281617	69.3	0	0.494049	-	5.9073	6.2644	5.8347	6.0107	5.8464	5.7853	5.7017	5.8213	5.9079	5.8454	5.6243	6.0634	5.9282	5.9459	5.7571	5.6722	5.6939	5.5895	5.4601	5.8511	5.892	5.5038	5.5205	5.9897	5.8279	5.3553	5.8641	5.5815	6.1523	5.4405
pos_2639	Heptaethylene glycol monododecyl ether	metab_1782	-	-	-	pos	-	-	-	-	512.416	M+NH4	C26H54O8	6.7233	0.00885783	0	30.1	-0.127845	-	6.1271	6.1288	6.1201	6.1003	6.1351	6.1696	5.8802	5.8905	5.8764	5.8455	5.8645	5.8603	5.7695	5.7595	5.7953	5.7673	5.7646	5.7714	5.7491	5.7729	5.786	5.7338	5.6792	5.9404	5.7006	5.7121	5.6686	5.7071	5.6964	5.7096
pos_2649	Cycloheptyl	metab_1793	-	-	-	pos	-	-	-	-	116.144	M+NH4	C7H14	6.7469	0.00236955	0	32.8	3.8912	-	7.0665	7.0602	7.0724	7.0515	7.078	7.08	7.0555	7.0633	7.0624	7.0629	7.0613	7.0558	7.0416	7.0494	7.0319	7.0612	7.0387	7.0513	6.9552	7.0034	6.9947	7.0121	6.9846	7.0089	7.0506	7.0489	7.0398	7.0417	7.0446	7.0346
pos_2654	N-Nervonoyl Tryptophan	metab_1799	-	-	-	pos	-	-	-	-	570.458	M+NH4	C35H56N2O3	6.7549	0.00997983	0	44.3	-9.04914	-	5.9261	5.9352	5.9313	5.9099	5.9052	5.9446	5.6766	5.7006	5.7434	5.7616	5.7595	5.7531	5.6916	5.689	5.64	5.6464	5.662	5.6465	5.619	5.6226	5.6201	5.6457	5.6109	5.669	5.675	5.6366	5.5788	5.6422	5.613	5.612
pos_2656	PA(PGJ2/18:2(9Z,12Z))	metab_1801	-	-	-	pos	-	-	-	-	751.459	M+H	C41H67O10P	6.7629	0.0204204	0	56	6.62378	-	5.9431	5.9822	5.9993	5.9465	5.9496	5.9753	5.6632	5.6338	5.7715	5.6732	5.6463	5.6376	5.7737	5.8113	5.7227	5.7584	5.756	5.6999	5.7118	5.8414	5.7487	5.8405	5.3704	5.7774	6.0498	6.0994	6.0843	6.0755	6.0415	6.0427
pos_2663	Cetyl recinoleate	metab_1809	-	-	-	pos	-	-	-	-	540.535	M+NH4	C34H66O3	6.7867	0.0715749	0	72	0.745288	-	5.2903	5.3626	5.3368	5.2374	5.206	5.9516	5.4337	5.5044	5.4366	5.3757	5.5158	5.5407	5.344	5.3383	5.3592	5.385	5.301	5.2686	5.1199	5.4214	5.3693	5.3876	5.202	5.3304	5.1582	5.0704	5.277	5.121	5.2974	5.4149
pos_269	4-Propylphenol	metab_1836	-	-	C14311	pos	-	-	-	-	119.086	M+H-H2O, M+H	C9H12O	0.6738	0.00673446	0	55.4	2.86807	645-56-7	6.9163	6.9057	6.9213	6.9024	6.9209	6.9138	6.9064	6.9005	6.9014	6.894	6.8976	6.8864	6.8749	6.8763	6.8782	6.8938	6.9016	6.881	6.8244	6.8647	6.8442	6.8604	6.8413	6.849	6.8724	6.8643	6.8753	6.8686	6.8709	6.8424
pos_2691	(Z)-9-Cycloheptadecen-1-one	metab_1838	-	-	-	pos	-	-	-	-	268.264	M+NH4	C17H30O	6.8498	0.0538927	0	49.6	0.395127	542-46-1	5.2493	5.3714	5.2836	5.338	5.3502	5.3554	5.3103	5.2493	5.2277	5.3245	5.1645	5.0925	5.1998	5.2035	5.1582	5.0458	5.2768	5.2014	5.199	5.1813	5.1763	5.0763	5.1488	5.1007	5.1639	5.252	5.3203	5.1794	5.1749	5.2579
pos_2722	Chaps	metab_1873	-	-	C11321	pos	-	-	-	-	579.388	M+H-2H2O	C32H58N2O7S	6.8895	0.271456	0	31.3	8.12305	75621-03-3	3.6967	4.5207	3.7028	3.6824	3.7038	4.2836	3.6817	3.6746	3.6795	3.6804	3.6855	3.6893	4.1712	3.725	3.6896	3.915	3.6788	3.678	5.3977	5.5112	5.4921	5.5017	5.5644	5.4091	4.5056	4.7194	4.8184	4.6082	3.721	4.6922
pos_2725	DG(TXB2/2:0/0:0)	metab_1876	-	-	-	pos	-	-	-	-	469.275	M+H-H2O	C25H42O9	6.8973	0.0306389	0	30.4	-9.88282	-	6.5013	6.5044	6.5021	6.4957	6.486	6.4899	6.4671	6.4555	6.4671	6.4619	6.4245	6.4202	6.4327	6.4307	6.4096	6.4	6.4394	6.4136	6.3396	6.3819	6.3662	6.3714	6.4234	6.3582	6.4109	6.4192	6.422	6.3919	6.3988	6.4103
pos_2740	2-Hydroxy-5-octenoylcarnitine	metab_1893	-	-	-	pos	-	-	-	-	641.343	2M+K	C15H27NO5	6.9368	0.0827043	0	50.6	2.79489	-	5.1564	5.27	5.2685	5.0285	5.2453	5.2686	4.1841	4.2129	4.1819	4.1828	4.1879	4.1917	4.95	5.0134	4.915	4.9446	4.1812	4.8452	5.4277	5.5869	5.6382	5.5456	5.5711	5.6464	5.5488	5.6155	5.5914	5.6252	5.6251	5.6718
pos_2745	Ginsenoside Rh1	metab_1898	-	-	C22129	pos	-	-	-	-	621.434	M+H-H2O	C36H62O9	6.9527	0.0359565	0	43	-3.09171	63223-86-9	5.1699	5.2057	5.3898	5.3038	5.3542	5.356	4.4631	4.456	4.4609	4.4618	4.4669	4.4707	5.2842	5.3872	5.3786	5.3418	5.3491	5.3184	6.0243	6.1047	6.144	6.0833	6.027	6.1096	5.7246	5.8553	5.8286	5.7944	5.7783	5.8434
pos_2748	Manoyl oxide	metab_1901	-	-	C21725	pos	-	-	-	-	308.295	M+NH4	C20H34O	6.9605	0.041103	0	66.3	0.14203	-	5.1031	5.2002	5.1623	5.1613	5.1128	5.1901	5.0784	5.2004	5.1318	5.1202	5.0695	5.0957	5.0868	5.1055	5.0672	5.1025	5.1168	5.1331	4.9822	5.1315	5.1167	4.9166	5.094	5.0447	5.0207	5.0184	5.1862	5.0155	5.1286	5.0818
pos_2756	6-pentadecyl Salicylic Acid	metab_1909	-	-	C10759	pos	-	-	-	-	349.274	M+H	C22H36O3	6.9923	0.0358336	37.6	0	-0.0153898	16611-84-0;103904-73-0	4.8071	4.4298	4.6056	4.6309	4.5996	4.7579	4.3547	4.5319	4.3665	4.2305	4.529	4.6034	3.7237	4.1651	4.3991	4.3046	3.6015	4.3382	4.9124	5.0598	5.0552	5.0165	6.114	5.081	3.639	4.2406	3.9422	4.606	4.1015	4.5892
pos_2763	2-Pentadecylfuran	metab_1917	-	-	-	pos	-	-	-	-	296.295	M+NH4	C19H34O	7.0081	0.0466235	0	34.9	0.17219	59958-20-2	4.8992	4.9896	5.0567	4.9932	4.9876	5.069	4.8981	4.9393	4.9611	4.9549	4.9723	4.9206	4.8181	4.9095	4.7845	4.8905	4.8902	4.9598	4.6701	4.9116	4.8301	4.7696	4.7575	4.799	4.7522	4.8102	4.9543	4.8607	4.8286	4.8259
pos_2771	DG(18:3(9Z,12Z,15Z)/18:1(11Z)/0:0)	metab_1926	-	-	C00165	pos	-	-	-	-	599.503	M+H-H2O	C39H68O5	7.0237	0.00667242	0	46.8	-0.0597549	-	5.6901	5.8447	6.0233	6.0408	6.0036	6.0006	6.0787	5.5231	5.4675	5.2651	5.1395	5.3052	5.5476	5.9206	5.9395	5.9606	5.9226	5.9431	5.8691	5.8831	5.9928	5.9495	5.9388	5.8027	5.6915	5.8302	5.8237	5.9869	5.8511	5.9192
pos_2793	DG(16:1(9Z)/18:2(9Z,12Z)/0:0)	metab_1950	-	-	C00165	pos	-	-	-	-	613.483	M+Na	C37H66O5	7.0946	0.180093	0	90.3	4.0511	-	5.6302	5.6161	5.5919	5.5865	5.5533	5.5937	5.0458	5.1761	5.2467	5.1375	5.2272	5.1299	4.858	4.8089	4.8095	4.8503	4.9077	4.9486	4.5811	5.206	4.9841	5.1952	5.1442	5.0179	4.8381	3.9619	4.8333	4.4295	4.4198	4.6252
pos_2803	DG(8:0/13:0/0:0)	metab_1962	-	-	C00165	pos	-	-	-	-	459.306	M+2Na-H	C24H46O5	7.142	0.0290751	0	63.3	0.819974	-	5.5122	5.6154	5.6449	5.5649	5.5872	5.603	5.5513	5.5637	5.5845	5.5433	5.614	5.5021	5.5593	5.4548	5.5603	5.5493	5.4729	5.5865	5.3995	5.5436	5.4286	5.5277	5.5404	5.455	5.5208	5.4996	5.5799	5.4212	5.5706	5.4794
pos_2804	Hovenine A	metab_1963	-	-	-	pos	-	-	-	-	504.359	M+NH4	C27H42N4O4	7.142	0.134983	0	46	9.84352	52309-78-1	5.5706	5.5052	5.5313	5.5452	5.6052	5.4893	5.5473	5.5099	5.507	5.4483	5.4326	5.4224	5.4648	5.5145	5.4683	5.4695	5.4624	5.4479	5.4832	5.5176	5.4801	5.4649	5.4582	5.4707	5.5116	5.5622	5.4895	5.4927	5.5075	5.4719
pos_2808	Homocystamine	metab_1967	-	-	-	pos	-	-	-	-	163.073	M+H-H2O	C6H16N2S2	7.15	0.0262668	0	47.1	3.00303	-	5.0872	5.114	5.1489	5.1228	5.1536	5.1298	5.1573	5.1115	5.0699	5.11	5.1581	5.1825	5.0856	5.141	5.1299	5.1574	5.1316	5.1429	5.0931	5.1269	5.1211	5.1301	5.1441	5.105	5.1734	5.1576	5.1179	5.1366	5.1657	5.1234
pos_2810	1-Piperideine	metab_1970	map01100;map00960;map01110	Metabolic pathways;Tropane, piperidine and pyridine alkaloid biosynthesis;Biosynthesis of secondary metabolites	C06181	pos	-	-	Metabolism;Metabolism;Metabolism	Global and overview maps;Biosynthesis of other secondary metabolites;Global and overview maps	167.154	2M+H	C5H9N	7.158	0.107842	0	33.8	0.765189	-	6.7768	6.7737	6.8464	6.8304	6.88	6.9055	6.8425	6.8821	6.9367	6.9946	7.0043	6.984	7.0456	7.0848	7.0708	7.0931	7.1045	7.0961	6.8954	6.9312	6.9155	6.9166	6.8856	6.9373	6.948	6.9704	6.9305	6.9783	6.943	6.9557
pos_2811	(4S,8R)-8,9-Dihydroxy-p-menth-1(6)-en-2-one	metab_1971	-	-	-	pos	-	-	-	-	207.099	M+Na	C10H16O3	7.158	0.0304638	0	59.9	-0.73729	402593-42-4	4.455	4.4032	4.4045	4.45	4.4713	4.4275	4.5051	4.3768	4.4375	4.3533	4.4999	4.2773	4.3979	4.5189	4.3938	4.2834	4.5451	4.4699	4.4091	4.4446	4.4068	4.567	4.458	4.4641	4.4645	4.5845	4.3751	4.5106	4.4847	4.5945
pos_2819	Cynaratriol	metab_1979	-	-	-	pos	-	-	-	-	283.151	M+H	C15H22O5	7.197	0.0333757	0	39.4	-9.48309	70894-20-1	5.7408	5.7364	5.7754	5.7611	5.7544	5.7436	5.7749	5.7409	5.737	5.7684	5.7819	5.7711	5.7433	5.7602	5.7374	5.7557	5.7592	5.7645	5.7073	5.7331	5.7174	5.7294	5.6939	5.7474	5.7753	5.7862	5.7625	5.759	5.7521	5.7542
pos_2828	Policapram	metab_1989	-	-	C19492	pos	-	-	-	-	98.097	M+H-H2O	C6H13NO	7.213	0.280872	0	62	5.01708	25038-54-4	4.2598	4.4834	4.5839	4.6071	4.6566	4.6662	4.6844	4.6638	4.6715	4.6059	4.6494	4.6456	4.7974	4.936	4.9098	5.0158	5.0077	4.8931	4.804	4.8861	4.8928	4.9118	4.8856	4.8491	5.0294	5.0456	4.9293	4.9944	4.9199	4.8972
pos_2838	Jacarandic acid	metab_2000	-	-	C17890	pos	-	-	-	-	521.382	M+CH3OH+H	C30H48O5	7.2759	0.0150024	0	46.5	-4.1377	53155-25-2	5.6297	5.6046	5.6201	5.619	5.6137	5.6309	5.5703	5.5556	5.5134	5.3852	5.5092	5.4795	5.6543	5.5503	5.5314	5.613	5.5252	5.5625	5.4527	5.6207	5.586	5.6776	5.5451	5.6285	5.6197	5.6844	5.6249	5.7265	5.6784	5.6485
pos_2848	Gamithromycin	metab_2010	-	-	-	pos	-	-	-	-	799.533	M+Na	C40H76N2O12	7.3232	0.0503758	0	64.3	5.57035	-	5.6407	5.6687	5.7525	5.6379	5.6452	5.7972	5.0368	5.1309	5.1078	5.1411	5.0955	5.1073	4.7968	4.8317	4.8716	4.8477	4.7543	4.5841	4.0956	4.1253	4.4225	4.1186	4.3219	4.4424	4.4947	4.0905	4.0997	4.2707	4.0909	4.0885
pos_2855	1-Methyl-1,3-cyclohexadiene	metab_2018	-	-	-	pos	-	-	-	-	95.0861	M+H	C7H10	7.378	0.00856362	0	41.1	6.01261	1489-56-1	5.5367	5.5172	5.5375	5.5221	5.5096	5.5277	5.5239	5.4871	5.4894	5.4978	5.4844	5.4662	5.475	5.482	5.4427	5.4588	5.5108	5.4844	5.4023	5.4588	5.4434	5.4338	5.4275	5.4302	5.4744	5.4678	5.464	5.4785	5.4589	5.4658
pos_2857	Floionolic acid	metab_2020	map00073	Cutin, suberine and wax biosynthesis	C19621	pos	-	-	Metabolism	Lipid metabolism	315.253	M+H-H2O	C18H36O5	7.386	0.028089	0	78.6	-0.0375104	17705-68-9	6.6683	6.651	6.641	6.6486	6.6353	6.6344	6.6032	6.5843	6.5839	6.5811	6.585	6.5849	6.583	6.5894	6.5814	6.5787	6.5732	6.5796	6.5028	6.5417	6.5396	6.5294	6.5309	6.5078	6.5815	6.572	6.5575	6.567	6.5943	6.576
pos_2862	Sitosterol 3-O-(6'-O-stearyl-beta-D-glucoside)	metab_2026	-	-	-	pos	-	-	-	-	875.732	M+CH3OH+H	C53H94O7	7.3938	0.016812	0	86	-2.06342	-	7.6947	7.6913	7.671	7.668	7.6901	7.6781	7.6423	7.6496	7.6406	7.6361	7.6085	7.5952	7.6275	7.6274	7.619	7.591	7.6164	7.6119	7.5198	7.5426	7.5938	7.5767	7.6053	7.6171	7.6417	7.6283	7.6075	7.6295	7.6943	7.6389
pos_2890	2,6-Diaminopurine 2',3'-dideoxyriboside	metab_2057	-	-	-	pos	-	-	-	-	283.151	M+CH3OH+H	C10H14N6O2	7.5746	0.0126678	0	44.5	0.0496403	-	5.4302	5.4591	5.4467	5.4313	5.4773	5.487	5.4712	5.4467	5.4739	5.4494	5.4333	5.4394	5.4047	5.435	5.4111	5.4751	5.4444	5.4343	5.3799	5.4555	5.4279	5.4844	5.4343	5.4549	5.4494	5.4513	5.4653	5.41	5.4594	5.4611
pos_2914	Butylisopropylamine	metab_2084	-	-	-	pos	-	-	-	-	116.144	M+H	C7H17N	7.6456	0.0034341	87.7	0	3.2647	-	7.0725	7.0844	7.0911	7.0687	7.0794	7.0856	7.0763	7.0673	7.0555	7.0677	7.0596	7.0508	7.0391	7.0536	7.0395	7.0707	7.0521	7.0386	6.9953	7.0266	7.0169	7.014	7.0121	7.02	7.0509	7.0502	7.0717	7.0623	7.0601	7.056
pos_2927	Calcitroic acid	metab_2097	-	-	C18230	pos	-	-	-	-	413.212	M+K	C23H34O4	7.6849	0.0252545	0	39	8.28013	71204-89-2	6.0855	6.093	6.1062	6.0718	6.0785	6.087	6.0261	6.0522	6.0235	6.0179	5.9766	6.0061	6.0148	6.0004	5.9782	6.0067	6.0086	5.9773	5.9178	5.9336	5.9586	5.9489	5.9401	5.9608	5.9974	5.9894	6.0083	5.9749	6.0265	5.9675
pos_2943	Histidinal	metab_2115	map01100;map00340;map01110	Metabolic pathways;Histidine metabolism;Biosynthesis of secondary metabolites	C01929	pos	-	-	Metabolism;Metabolism;Metabolism	Global and overview maps;Amino acid metabolism;Global and overview maps	157.109	M+NH4	C6H9N3O	7.7246	0.00681854	0	36.7	1.03564	23784-15-8	4.8697	4.8765	4.8429	4.8589	4.8799	4.8984	4.8555	4.8778	4.8611	4.892	4.8365	4.8558	4.7985	4.8545	4.8061	4.8397	4.8535	4.8871	4.7942	4.8007	4.7938	4.8109	4.7787	4.8035	4.8536	4.8327	4.8279	4.8645	4.8525	4.8216
pos_295	4-aminobutanoic acid	metab_2122	map01100;map00760;map00650;map00330;map00250;map00410	Metabolic pathways;Nicotinate and nicotinamide metabolism;Butanoate metabolism;Arginine and proline metabolism;Alanine, aspartate and glutamate metabolism;beta-Alanine metabolism	C00334	pos	Peptides;Peptides;Hormones and transmitters	Amino acids;Amines;Neurotransmitters	Metabolism;Metabolism;Metabolism;Metabolism;Metabolism;Metabolism	Global and overview maps;Metabolism of cofactors and vitamins;Carbohydrate metabolism;Amino acid metabolism;Amino acid metabolism;Metabolism of other amino acids	104.071	M+H-H2O, M+H	C4H9NO2	0.976	0.00195291	88.9	0	5.44709	1956-12-02	8.1836	8.175	8.193	8.1721	8.1987	8.1852	8.0188	8.0183	8.0223	8.015	8.0171	8.0229	7.8154	7.8173	7.8195	7.8105	7.8032	7.7999	7.1064	7.1243	7.1204	7.1238	7.1293	7.1143	7.129	7.1261	7.1148	7.1196	7.1118	7.1126
pos_2970	N,N-Dimethylsphingosine	metab_2145	-	-	C13914	pos	-	-	-	-	310.31	M+H-H2O	C20H41NO2	7.7881	0.0424635	0	37	0.0723003	122314-67-4	5.1558	5.3396	5.2787	5.3045	5.2205	5.2877	5.1964	5.3793	5.2477	5.24	5.2842	5.1179	5.2887	5.2448	5.1762	5.2962	5.3016	5.1969	5.0906	5.2635	5.1883	5.2449	5.1269	5.0438	4.8957	4.9454	5.271	5.0169	5.0863	5.0899
pos_298	2-Fucosyllactose	metab_2155	-	-	-	pos	-	-	-	-	511.162	M+Na, M+K	C18H32O15	1.0155	0.021153	0	72.7	-2.69677	41263-94-9	6.3681	6.3225	6.3738	6.3428	6.3452	6.3563	5.7732	5.8421	5.7602	5.8362	5.8905	5.8427	5.1679	5.4023	5.3329	5.2499	5.0638	5.2797	4.5303	4.1861	4.5699	4.5006	4.3968	4.5131	4.6287	4.3278	4.3778	4.5481	4.285	4.6605
pos_3	1-Caffeoylquinic acid	metab_2176	-	-	-	pos	-	-	-	-	355.102	M+Na, 2M+NH4, 2M+Na, M+K, M+NH4, M+H, M+H-H2O	C16H18O9	3.6098	0.0141902	0	42.4	-0.211578	1241-87-8	6.0239	6.1022	6.1098	5.9661	6.002	6.0547	7.0137	7.0374	7.0265	7.0151	7.0369	7.02	6.697	6.6851	6.6721	6.6278	6.6286	6.6289	6.9075	6.9687	6.8428	6.8847	7.6877	7.1053	6.1881	6.2663	6.2766	6.797	6.2863	6.7378
pos_3023	Ricinoleic acid	metab_2204	-	-	C08365	pos	-	-	-	-	263.237	M+H-2H2O	C18H34O3	7.9941	0.182115	0	53.3	0.192234	141-22-0	4.6534	4.9547	4.6794	4.9519	4.783	4.8362	4.8514	4.7722	4.6443	4.6285	4.6938	4.4173	4.7511	4.6854	4.6281	4.5141	4.7436	4.6784	4.6472	4.6919	4.5259	4.495	4.6737	4.6165	4.5237	4.6074	4.7184	4.5376	4.7862	4.7119
pos_3039	3-Amino-2-methoxynonadec-5-en-4-ol	metab_2221	-	-	-	pos	-	-	-	-	310.31	M+H-H2O	C20H41NO2	7.9783	0.0761804	0	34.9	-0.0403603	-	4.6014	4.8848	4.6043	4.8946	4.8082	4.8886	4.7586	4.7374	4.7657	4.4313	4.8645	4.5637	4.6713	4.6669	4.7164	4.769	4.8356	4.8029	4.3921	4.8085	4.4737	4.6895	4.6794	4.7459	4.4774	4.6709	4.6739	4.3536	4.7983	4.6227
pos_3040	3-Ketosphingosine	metab_2223	-	-	C06121	pos	-	-	-	-	280.264	M+H-H2O	C18H35NO2	7.9783	0.00870404	0	53.3	0.109517	-	5.7756	6.0005	5.7594	5.9849	5.8872	5.8962	5.9337	5.7877	5.7839	5.7431	5.7599	5.5991	5.8768	5.8997	5.8509	5.6328	5.8545	5.7099	5.7344	5.7577	5.7406	5.6078	5.7396	5.648	5.6381	5.6787	5.8579	5.6089	5.8357	5.8182
pos_307	3-Hydroxy-L-proline	metab_2254	-	-	C04397	pos	-	-	-	-	304.15	M+H, 2M+ACN+H	C5H9NO3	1.1095	0.0148778	0	67.1	-0.160532	4298-08-02	6.3191	6.315	6.3159	6.3162	6.3244	6.3186	6.3138	6.3313	6.3165	6.3176	6.3327	6.3151	6.2735	6.2796	6.2781	6.2837	6.296	6.3015	6.0974	6.1223	6.1286	6.1452	6.0136	6.1192	6.2908	6.2851	6.2816	6.2782	6.2819	6.2632
pos_309	5-(3',5'-Dihydroxyphenyl)-gamma-valerolactone-O-sulphate-O-methyl	metab_2276	-	-	-	pos	-	-	-	-	646.131	M+CH3OH+H, 2M+ACN+H	C12H14O7S	1.1804	0.01884	0	33.4	8.42832	-	5.232	5.3458	5.2628	5.4337	5.374	5.2233	5.6628	5.6696	5.6361	5.7735	5.76	5.7126	5.9709	5.926	5.9324	5.9553	5.7762	5.961	6.2942	6.2986	6.3045	6.3058	6.2604	6.2982	6.1057	6.2373	6.1752	6.2211	6.1875	6.2224
pos_3117	13Z-Docosenamide	metab_2307	-	-	-	pos	-	-	-	-	338.342	M+H	C22H43NO	7.7881	0.131352	85.7	0	-0.11378	-	4.6517	4.8471	4.6814	4.7081	4.7979	4.8328	4.6897	4.6315	4.5204	4.4611	4.7701	4.621	4.8065	4.8166	4.8392	5.1717	4.8027	4.8757	4.6499	4.6072	4.7099	4.9032	4.3515	4.7537	4.2479	3.9481	4.4801	4.6931	4.3179	4.081
pos_317	Stizolamine	metab_2364	-	-	-	pos	-	-	-	-	198.097	M+H-H2O, M+H	C7H11N5O2	1.2987	0.00821201	0	41.5	-6.05881	-	6.4591	6.4434	6.4514	6.4425	6.4526	6.4519	6.7192	6.7344	6.7652	6.7534	6.7639	6.7415	6.8119	6.8257	6.8318	6.8386	6.8293	6.8362	6.833	6.8653	6.8676	6.8755	6.8721	6.8659	6.9051	6.8964	6.8995	6.9188	6.9061	6.9144
pos_3181	(R)-2-(4-(Tert-butoxycarbonyl)morpholin-3-yl)acetic acid	metab_2377	-	-	-	pos	-	-	-	-	228.121	M+H-H2O	C11H19NO5	7.6769	0.0119718	0	35.3	-9.27585	-	5.5407	5.5346	5.5693	5.5081	5.544	5.5412	5.5171	5.5196	5.498	5.5238	5.5029	5.4803	5.4587	5.4934	5.4573	5.5047	5.4666	5.4766	5.436	5.4387	5.4422	5.4516	5.4414	5.4455	5.4759	5.4832	5.4939	5.5052	5.509	5.4581
pos_3190	2-Hydroxypyridine	metab_2387	-	-	C02502	pos	-	-	-	-	113.071	M+NH4	C5H5NO	7.6614	0.0254821	0	30.5	4.10887	142-08-5	5.1245	5.1163	5.1032	5.0841	5.1208	5.1444	5.1091	5.1082	5.1071	5.0881	5.0829	5.0801	5.0781	5.0686	5.0641	5.0742	5.0808	5.0417	5.0069	5.0393	5.0324	5.062	5.0448	5.0491	5.0909	5.0752	5.1076	5.0791	5.0945	5.0863
pos_3199	Octylamine	metab_2396	-	-	C01740	pos	-	-	-	-	130.159	M+H	C8H19N	7.6376	0.00536931	0	34.4	1.72057	111-86-4	7.1427	7.16	7.1691	7.1464	7.1587	7.163	7.1516	7.1467	7.133	7.1476	7.1375	7.1186	7.0995	7.1177	7.1032	7.1483	7.1237	7.1103	7.073	7.1042	7.0947	7.0905	7.0912	7.0969	7.1314	7.1271	7.1538	7.1345	7.1384	7.1348
pos_320	3-Deoxyglucosone	metab_2398	-	-	C22311	pos	-	-	-	-	127.039	M+H-2H2O, M+H	C6H10O5	1.3304	0.0215043	0	56.7	1.65566	4084-27-9	6.6904	6.7072	6.7113	6.6891	6.7121	6.7342	6.9182	6.9109	6.9163	6.9167	6.9306	6.926	6.9007	6.9092	6.9256	6.958	6.9701	6.9716	6.8984	6.9544	6.9576	6.9788	6.9639	6.9882	7.0634	7.0482	7.0156	7.0857	7.089	7.0738
pos_3229	Hexylamine	metab_2430	-	-	C08306	pos	-	-	-	-	102.128	M+H	C6H15N	7.5588	0.00251601	0	47.2	5.05167	111-26-2	8.2516	8.253	8.2606	8.2454	8.2598	8.2621	8.2421	8.2426	8.2365	8.2431	8.231	8.2255	8.2136	8.2184	8.2092	8.2264	8.2176	8.2155	8.1451	8.1841	8.1773	8.1848	8.165	8.1796	8.217	8.2125	8.2152	8.2116	8.2145	8.2018
pos_323	L-Carnitine	metab_2431	-	-	C00318	pos	-	-	-	-	144.102	M+H-H2O, M+H	C7H15NO3	1.3464	0.0127664	0	37.2	0.955303	541-15-1	7.0708	7.0634	7.0753	7.0639	7.0834	7.0763	6.9852	6.9838	6.9904	6.9924	6.9966	7.0012	7.0211	7.0261	7.0292	7.0186	7.0147	7.0072	6.9756	6.9988	7.0031	7.0012	7.0109	7.0047	7.1044	7.1065	7.0977	7.1049	7.1048	7.1007
pos_3236	Tanacetol B	metab_2438	-	-	-	pos	-	-	-	-	297.203	M+H	C17H28O4	7.5274	0.0168204	0	75.4	-8.91683	86787-28-2	5.4218	5.4343	5.4638	5.3911	5.4433	5.4462	5.4732	5.4398	5.4273	5.4226	5.4159	5.4058	5.3704	5.423	5.3959	5.4239	5.3522	5.3831	5.3969	5.3966	5.3623	5.4029	5.3765	5.4075	5.4027	5.4038	5.4161	5.3243	5.3959	5.3912
pos_3254	Cer(d18:0/14:0)	metab_2458	-	-	-	pos	-	-	-	-	534.488	M+Na	C32H65NO3	7.4567	0.0371759	0	51.8	5.25364	-	6.435	6.4541	6.4689	6.4177	6.4603	6.4631	6.4107	6.4007	6.3809	6.4261	6.4134	6.4011	6.4712	6.4813	6.4493	6.4973	6.3835	6.4743	6.2571	6.3711	6.3446	6.3145	6.2314	6.3255	6.3502	6.3268	6.4018	6.3191	6.3726	6.3003
pos_3257	DG(20:5(7Z,9Z,11E,13E,17Z)-3OH(5,6,15)/0:0/18:0)	metab_2461	-	-	-	pos	-	-	-	-	655.491	M+H-2H2O	C41H70O8	7.4252	0.0413243	0	38.4	-3.12349	-	5.963	5.8566	5.9478	5.8509	5.9288	5.9177	5.8985	5.8388	5.9045	5.8947	5.8736	5.8819	5.9083	5.8368	5.8549	5.8612	5.8436	5.8096	5.837	5.8293	5.8608	5.859	5.9549	5.8703	5.9414	5.8491	5.856	5.8314	5.9454	5.8491
pos_3263	28-Homobrassinolide	metab_2468	-	-	-	pos	-	-	-	-	517.348	M+Na	C29H50O6	7.386	0.016496	0	35.6	-4.87498	80483-89-2	6.0999	6.002	6.0117	6.0987	6.0594	6.0723	6.0276	6.0568	6.0475	6.0506	5.9949	6.0038	6.0735	6.0698	5.9937	5.9733	6.0634	6.0643	5.9226	5.9723	6.0522	6.0327	6.0073	6.0743	6.115	6.0875	6.033	6.1227	6.1106	6.0899
pos_3267	Sebacic Acid	metab_2472	-	-	C08277	pos	-	-	-	-	203.128	M+H	C10H18O4	7.386	0.0186475	89	0	0.611991	111-20-6	6.0246	6.0172	6.0082	5.9975	6.0012	5.9949	5.9726	5.9662	5.9844	5.9672	5.9465	5.9483	5.9258	5.9592	5.9431	5.9433	5.9186	5.9378	5.8729	5.9289	5.9124	5.9063	5.9204	5.8845	5.944	5.9428	5.9366	5.9456	5.9341	5.9328
pos_3272	Perillic acid	metab_2477	map00903	Limonene and pinene degradation	C11924	pos	-	-	Metabolism	Metabolism of terpenoids and polyketides	131.086	M+H-2H2O	C10H14O2	7.378	0.017545	0	33.6	1.23801	7694-45-3	5.2858	5.284	5.2874	5.2963	5.2833	5.2824	5.2742	5.2485	5.2728	5.2263	5.2438	5.2266	5.2384	5.2216	5.1948	5.2116	5.2332	5.2447	5.1658	5.2246	5.2239	5.1846	5.197	5.1696	5.2086	5.223	5.1998	5.2276	5.2206	5.2576
pos_3274	Benzene	metab_2479	map01100	Metabolic pathways	C01407	pos	-	-	Metabolism	Global and overview maps	79.0549	M+H	C6H6	7.378	0.0147759	0	37	8.02089	71-43-2	4.4143	4.325	4.362	4.3878	4.3412	4.3944	4.3608	4.3691	4.3887	4.3523	4.3398	4.3123	4.2763	4.3355	4.3253	4.3429	4.4021	4.3399	4.2556	4.2573	4.3201	4.281	4.2786	4.2863	4.3563	4.347	4.3561	4.2449	4.2904	4.3719
pos_3277	Toluene	metab_2482	map01100	Metabolic pathways	C01455	pos	-	-	Metabolism	Global and overview maps	93.0705	M+H	C7H8	7.3627	0.0137598	0	55.5	6.26137	108-88-3	4.628	4.6602	4.6558	4.6718	4.6779	4.6992	4.6542	4.6504	4.6188	4.6436	4.6284	4.6331	4.5993	4.5781	4.5902	4.6132	4.5895	4.633	4.4978	4.6105	4.6044	4.5753	4.5756	4.5771	4.5954	4.5767	4.5745	4.629	4.6313	4.6257
pos_3282	Peonidin 3-rutinoside	metab_2488	-	-	-	pos	-	-	-	-	610.184	M+H	C28H33O15+	7.3232	0.0165002	0	30.3	-8.07407	-	5.525	5.4209	5.388	5.3499	5.4947	5.4084	5.4125	5.4142	5.4307	5.3766	5.4879	5.4206	5.4118	5.4607	5.3799	5.3513	5.4195	5.5006	5.3689	5.4323	5.3192	5.3079	5.3589	5.0681	5.3365	5.3149	5.4596	5.2886	5.3741	5.4838
pos_33	2-Glucosyloxy-4-methoxycinnamic acid	metab_2507	-	-	-	pos	-	-	-	-	379.1	M+Na, 2M+Na, M+K, M+H	C16H20O9	3.7848	0.0132818	46.8	0	-0.142754	-	6.0837	6.0138	6.0537	6.0274	6.0422	6.0097	6.298	6.2911	6.3096	6.2845	6.3065	6.2876	6.3688	6.3786	6.4226	6.3768	6.3521	6.3676	6.7712	6.7995	6.8566	6.8877	6.9048	6.8306	6.7029	6.7216	6.6864	6.7076	6.6987	6.6868
pos_330	5'-N-Methylcarboxamidoadenosine	metab_2508	-	-	-	pos	-	-	-	-	277.103	M+H-H2O, 2M+ACN+Na	C11H14N6O4	1.3544	0.00259448	0	46.2	-4.39802	-	4.8549	4.9428	4.8088	4.8223	4.9649	4.8473	6.116	6.0977	6.1184	6.1286	6.1261	6.1204	6.113	6.0969	6.1166	6.1114	6.0891	6.101	6.5079	6.3001	6.3067	6.318	6.2486	6.3098	6.714	6.716	6.717	6.7125	6.7178	6.6982
pos_3313	DG(16:0/18:3(9Z,12Z,15Z)/0:0)	metab_2522	-	-	C00165	pos	-	-	-	-	613.483	M+Na	C37H66O5	7.205	0.0299669	0	84.6	4.34745	-	6.1616	6.2494	6.2369	6.2362	6.1827	6.1859	6.0268	6.0492	5.99	6.0204	6.0146	6.0016	5.7487	5.6967	5.716	5.7098	5.7302	5.6985	4.9421	5.4369	5.3608	5.2109	5.5119	5.0824	5.2822	5.2202	5.3575	5.1476	5.1984	5.0823
pos_3314	Methyltestosterone	metab_2523	-	-	C07198	pos	-	-	-	-	335.258	M+CH3OH+H	C20H30O2	7.205	0.0492512	0	45.5	-0.0732211	58-18-4	5.1331	5.2147	5.1829	5.1527	5.1403	5.1231	4.9509	4.9981	4.9196	4.951	4.9225	4.9691	4.566	4.5849	4.5516	4.6188	4.5481	4.5838	3.7771	3.9208	4.2498	3.9927	4.4287	3.5118	3.5896	3.8702	4.14	3.4812	3.8336	3.4797
pos_3319	Astromicin	metab_2528	-	-	C17708	pos	-	-	-	-	447.293	M+ACN+H	C17H35N5O6	7.197	0.0143937	0	33.8	0.129336	55779-06-1	6.5212	6.5245	6.5229	6.524	6.5325	6.5281	6.5231	6.4993	6.5049	6.5064	6.5098	6.5184	6.4889	6.4993	6.4915	6.5152	6.5109	6.504	6.4585	6.4922	6.4829	6.4831	6.4538	6.4743	6.5307	6.5246	6.5083	6.5111	6.5014	6.5107
pos_3331	Cortexolone	metab_2542	map01100	Metabolic pathways	C05488	pos	Hormones and transmitters	Steroid hormones	Metabolism	Global and overview maps	385.178	M+K	C21H30O4	7.158	0.0299393	0	54	2.20551	152-58-9	5.8095	5.7777	5.742	5.8034	5.7905	5.8679	5.7326	5.6901	5.6813	5.7057	5.5864	5.633	5.7725	5.728	5.6709	5.7007	5.6962	5.6408	5.619	5.6648	5.6282	5.6836	5.5844	5.6907	5.8682	5.8049	5.8416	5.8679	5.9026	5.8921
pos_3336	6-Methylpteridine-2,4-diamine	metab_2547	-	-	-	pos	-	-	-	-	177.088	M+H	C7H8N6	7.15	0.00776124	0	31.5	0.29475	-	6.0827	6.0907	6.1206	6.1087	6.1195	6.1278	6.1137	6.1093	6.1074	6.1309	6.1201	6.1445	6.1115	6.1189	6.1038	6.1236	6.1101	6.12	6.0649	6.1127	6.1146	6.1223	6.0872	6.1269	6.1327	6.1446	6.0974	6.1252	6.1178	6.1116
pos_3337	5-Ethyl-2-methylpyridine	metab_2548	-	-	-	pos	-	-	-	-	139.123	M+NH4	C8H11N	7.15	0.139326	0	39	0.857005	104-90-5	6.483	6.4966	6.5592	6.5072	6.5652	6.5636	6.3903	6.3647	6.4062	6.4002	6.4143	6.4377	6.534	6.6166	6.6554	6.6952	6.6894	6.6524	6.5464	6.5683	6.5287	6.6012	6.5653	6.5471	6.6502	6.6991	6.636	6.6668	6.6041	6.6711
pos_334	Tartronate semialdehyde	metab_2551	map01100;map00630;map00053	Metabolic pathways;Glyoxylate and dicarboxylate metabolism;Ascorbate and aldarate metabolism	C01146	pos	-	-	Metabolism;Metabolism;Metabolism	Global and overview maps;Carbohydrate metabolism;Carbohydrate metabolism	87.0083	M+H-H2O, M+H	C3H4O4	1.6006	0.0129305	0	37.6	5.87872	2480-77-5	6.003	5.9876	5.993	5.9883	6.0126	6.0134	6.0742	6.0789	6.0778	6.0932	6.0858	6.0922	6.0086	6.0107	6.0136	6.0205	6.0095	6.0211	5.9233	5.9606	5.9612	5.9639	5.9343	5.9676	5.8801	5.8922	5.8753	5.8824	5.8874	5.8648
pos_3346	Muconin	metab_2558	-	-	-	pos	-	-	-	-	645.469	M+Na	C37H66O7	7.1184	0.0430759	0	30.1	-2.13251	183195-98-4	5.7193	5.7649	5.7587	5.8198	5.6742	5.8034	5.4646	5.368	5.4102	5.3515	5.5131	5.4479	5.7379	5.6451	5.703	5.6785	5.603	5.7161	5.9927	6.152	6.1677	6.1596	6.2457	6.0991	5.9154	5.9419	5.9261	5.8775	5.9839	5.8475
pos_3350	N-Isobutyloctadeca-trans-2-trans-4-dienamide	metab_2563	-	-	-	pos	-	-	-	-	336.326	M+H	C22H41NO	7.1025	0.101073	0	40.8	-0.366395	-	5.2103	5.0777	5.2046	5.0839	5.2344	5.1999	4.9996	5.1018	5.0472	4.6693	5.0695	5.2077	5.0353	4.9836	5.0643	5.4183	5.0195	5.324	4.6345	4.9063	4.8923	5.1891	4.5006	4.9752	4.5933	3.6196	4.3788	4.867	4.1175	3.6176
pos_3351	DG(PGJ2/16:0/0:0)	metab_2564	-	-	-	pos	-	-	-	-	669.47	M+Na	C39H66O7	7.0946	0.0359239	0	88	-0.0161855	-	5.6093	5.626	5.5828	5.5573	5.6013	5.6727	5.4088	5.437	5.413	5.3383	5.4217	5.4077	5.6108	5.5666	5.4016	5.4599	5.5795	5.6099	5.4927	5.7183	5.7776	5.7749	5.6849	5.7834	5.7073	5.6439	5.7829	5.5689	5.7351	5.5434
pos_3381	DG(19:0/20:5(5Z,8Z,11Z,14Z,16E)-OH(18R)/0:0)	metab_2596	-	-	-	pos	-	-	-	-	736.543	M+ACN+Na	C42H72O6	7.0237	0.156864	0	56.2	-8.04692	-	6.7455	6.7326	6.849	6.8013	6.9126	6.8644	6.9103	6.8366	6.9333	6.9357	7.0129	6.8858	6.8782	6.9577	6.9814	6.9168	6.8825	6.974	6.9032	6.8247	6.9109	6.9018	6.8297	6.832	6.8878	6.9277	6.8669	6.8857	6.9067	6.9046
pos_339	2-Methyltetrahydrofuran-3-one	metab_2605	-	-	-	pos	-	-	-	-	101.06	M+H-H2O, M+H	C5H8O2	1.9195	0.00798726	0	43	5.49627	3188-00-9	5.3947	5.401	5.4311	5.4137	5.4139	5.4213	5.3805	5.3888	5.4	5.3976	5.3861	5.408	5.35	5.391	5.3854	5.4107	5.3993	5.3624	5.3205	5.3545	5.3861	5.3868	5.3331	5.3296	5.3829	5.3788	5.3904	5.3677	5.3795	5.3698
pos_3391	PE(16:1(9Z)/15:0)	metab_2607	map01100;map00564;map01110;map00563;map04136	Metabolic pathways;Glycerophospholipid metabolism;Biosynthesis of secondary metabolites;Glycosylphosphatidylinositol (GPI)-anchor biosynthesis;Autophagy - other	C00350	pos	Lipids	Phospholipids	Metabolism;Metabolism;Metabolism;Metabolism;Cellular Processes	Global and overview maps;Lipid metabolism;Global and overview maps;Glycan biosynthesis and metabolism;Transport and catabolism	708.512	M+CH3OH+H	C36H70NO8P	7.0081	0.147624	0	73.2	-7.90775	-	6.5838	6.5681	6.6759	6.6127	6.6758	6.6874	6.7287	6.6446	6.7483	6.775	6.8353	6.7597	6.7786	6.8559	6.8834	6.8398	6.8345	6.9188	6.8316	6.7906	6.8572	6.8459	6.7966	6.8082	6.8481	6.8702	6.8659	6.8653	6.8754	6.8842
pos_3392	Behenoyl-arabinofuranosyl-cytosine	metab_2608	-	-	-	pos	-	-	-	-	579.426	2M+3H2O+2H	C31H55N3O6	7.0081	0.0613444	0	42.1	8.68276	-	5.9542	5.8949	5.9048	5.8857	5.8296	5.848	5.7965	5.7896	5.8315	5.8333	5.8288	5.8141	5.7753	5.7446	5.7864	5.789	5.7331	5.7279	5.768	5.7899	5.8159	5.8179	5.7184	5.7651	5.7991	5.7826	5.759	5.8284	5.8225	5.7848
pos_3394	DG(18:2(9Z,12Z)/18:3(9Z,12Z,15Z)/0:0)	metab_2610	-	-	C00165	pos	-	-	-	-	656.531	M+ACN+H	C39H66O5	7.0003	0.0213238	0	31.1	9.86705	-	5.7969	5.8308	5.813	5.7922	5.8024	5.7985	5.7308	5.7431	5.7545	5.7872	5.7962	5.7596	5.6693	5.7688	5.7466	5.7878	5.6886	5.7103	5.6518	5.7267	5.7581	5.7273	5.6671	5.7015	5.7458	5.7427	5.7612	5.7817	5.7768	5.7345
pos_34	Artemisinin	metab_2616	-	-	C09538	pos	-	-	-	-	265.143	M+H-H2O, M+NH4, M+Na, M+H-2H2O	C15H22O5	4.2701	0.0116214	43.2	0	0.224138	63968-64-9	5.299	5.2269	5.2658	5.2418	5.2982	5.2087	5.3182	5.2598	5.2996	5.2089	5.308	5.312	5.5951	5.5334	5.6053	5.5611	5.5502	5.5395	6.0069	6.0412	6.0243	6.0176	6.1021	6.0324	5.9042	5.8806	5.8977	5.8876	5.877	5.8937
pos_340	1-(Malonylamino)cyclopropanecarboxylic acid	metab_2617	-	-	-	pos	-	-	-	-	188.056	M+H-H2O, M+H	C7H9NO5	1.9354	0.0089748	0	44.3	0.877669	80550-27-2	4.7166	4.8667	4.8504	4.8487	4.8371	4.8133	5.0001	5.0477	5.0523	5.0557	5.0884	5.0063	5.3032	5.3163	5.2988	5.3066	5.2975	5.2618	6.6374	6.6833	6.6798	6.6638	6.7364	6.7002	5.3168	5.3348	5.3035	5.3247	5.33	5.316
pos_3405	3beta-hydroxy-4beta-methyl-5alpha-cholest-7-ene-4alpha-carboxylate	metab_2623	-	-	C04840	pos	-	-	-	-	507.366	M+ACN+Na	C29H47O3-	6.9843	0.0387042	0	51.5	-5.95862	-	4.9261	5.0303	5.0514	5.0221	4.7629	5.053	4.3096	4.6895	3.8654	4.0009	4.4232	4.2972	5.0011	5.0231	5.0346	4.9976	4.8433	5.141	5.3404	5.5132	5.5052	5.4027	5.553	5.5078	5.1469	5.207	5.2626	5.2596	5.0657	5.1989
pos_3415	Tirofiban	metab_2632	-	-	C07965	pos	-	-	-	-	441.243	M+H	C22H36N2O5S	6.9605	0.0146113	0	32.8	3.47272	144494-65-5	6.6133	6.617	6.6064	6.592	6.5771	6.5826	6.5658	6.5594	6.5591	6.5589	6.5173	6.5357	6.5422	6.5347	6.5206	6.5232	6.5148	6.5148	6.4338	6.477	6.4635	6.4708	6.5156	6.4621	6.5229	6.5054	6.5183	6.4971	6.5443	6.4948
pos_3426	(2-Hydroxy-3-phosphonooxypropyl) octadec-9-enoate	metab_2644	-	-	-	pos	-	-	-	-	459.248	M+Na	C21H41O7P	6.9448	0.121539	0	56.3	-0.0187419	-	5.4165	5.3385	5.4214	5.4136	5.4425	5.4237	4.9062	4.8871	4.8903	4.7215	4.7126	4.8651	5.6126	5.6726	5.6592	5.6161	5.6416	5.6495	5.7265	5.8276	5.8974	5.8274	5.7889	5.8754	5.575	5.6411	5.5658	5.592	5.5757	5.6337
pos_3432	N-Stearoyl Valine	metab_2651	-	-	-	pos	-	-	-	-	406.329	M+Na	C23H45NO3	6.929	0.00892242	0	72.3	0.113273	-	5.734	5.7248	5.733	5.6915	5.6931	5.7227	5.6795	5.7007	5.7153	5.6854	5.6879	5.6879	5.6791	5.6709	5.6188	5.6303	5.6133	5.6279	5.5675	5.6133	5.5918	5.5688	5.5742	5.5649	5.6434	5.6552	5.6296	5.6188	5.6153	5.6206
pos_344	N'-Hydroxyneosaxitoxin	metab_2659	-	-	-	pos	-	-	-	-	332.134	M+H-H2O, M+H	C10H17N7O6	2.0473	0.0060932	0	44.3	7.89517	153856-78-1	6.6496	6.6324	6.6287	6.6138	6.6372	6.6269	6.5833	6.5812	6.5677	6.5724	6.5689	6.5719	6.7141	6.6981	6.6975	6.6996	6.6825	6.6933	6.8768	6.9069	6.894	6.8867	6.9479	6.8958	6.7914	6.7965	6.7982	6.8058	6.8158	6.8058
pos_3449	D-(+)-dihydrocarvone	metab_2668	map00903	Limonene and pinene degradation	C11398	pos	-	-	Metabolism	Metabolism of terpenoids and polyketides	170.154	M+NH4	C10H16O	6.921	0.0497519	0	65.4	0.856234	-	4.9666	4.9948	4.9257	5.0267	5.0028	5.0103	5.0049	5.0423	4.995	4.9979	4.8717	4.9319	4.9327	4.9956	4.9709	4.9001	5.0308	4.949	4.9053	4.8837	4.9076	4.8524	4.899	4.9107	4.8778	4.914	4.9885	4.8834	4.9403	4.9891
pos_3450	PA(PGE2/19:2(10Z,13Z))	metab_2670	-	-	-	pos	-	-	-	-	747.465	M+H-2H2O	C42H71O11P	6.913	0.0297391	0	73.1	7.58073	-	5.1899	5.3584	5.3983	5.328	5.4537	5.3143	4.8234	4.6544	4.8535	4.9052	4.6254	4.6367	4.983	4.9348	4.9098	4.8565	4.9399	4.7196	5.7681	5.9196	5.8714	5.8291	5.702	5.8428	5.6658	5.717	5.8029	5.711	5.72	5.6267
pos_3468	Tetracosanoylglycine	metab_2688	-	-	-	pos	-	-	-	-	489.403	M+ACN+Na	C26H51NO3	6.8895	0.0495951	0	38.5	-0.0341551	-	4.0354	5.188	4.7755	4.9534	5.2004	5.1428	5.6999	5.6078	5.6538	4.0192	4.3846	5.0034	5.4399	4.8651	4.8429	5.2404	4.0176	4.0168	5.369	4.4352	5.1907	5.3499	4.8263	5.258	5.3803	4.6242	5.2817	5.1102	4.8317	4.0574
pos_3469	Latrunculin B	metab_2689	-	-	C19904	pos	-	-	-	-	413.212	M+NH4	C20H29NO5S	6.8895	0.0196784	0	55.7	3.77749	76343-94-7	6.2135	6.2215	6.1947	6.1945	6.1692	6.2013	6.1551	6.1707	6.1658	6.1616	6.1291	6.1408	6.1247	6.1298	6.1139	6.118	6.1127	6.0955	6.0112	6.0887	6.0783	6.0574	6.1554	6.0627	6.0822	6.0862	6.0838	6.0789	6.1033	6.0736
pos_350	Ceftibuten	metab_2724	-	-	C08117	pos	-	-	-	-	411.045	M+2H, M+H	C15H14N4O6S2	2.2233	0.00926282	0	30.1	4.39457	97519-39-6	5.9581	5.9322	5.9316	5.9165	5.9438	5.9102	6.3277	6.3168	6.3161	6.3118	6.3258	6.3217	6.3913	6.3892	6.4018	6.38	6.3625	6.3792	6.3994	6.4359	6.444	6.4504	6.4254	6.4558	6.4797	6.4525	6.4441	6.4657	6.4604	6.4291
pos_3534	3-Methyl-2-cyclohexen-1-one	metab_2761	-	-	-	pos	-	-	-	-	128.107	M+NH4	C7H10O	6.8103	0.0224728	0	44.7	2.1973	1193-18-6	4.8856	4.9277	4.9018	4.9446	4.8997	4.8929	4.8859	4.8287	4.8783	4.8877	4.8193	4.8351	4.8566	4.8692	4.8032	4.8025	4.8911	4.8008	4.8017	4.7904	4.8041	4.7761	4.8015	4.772	4.8305	4.8627	4.8951	4.8011	4.8324	4.8644
pos_3537	Cis-Dihydrocarvone	metab_2764	map00903	Limonene and pinene degradation	C11412	pos	-	-	Metabolism	Metabolism of terpenoids and polyketides	170.154	M+NH4	C10H16O	6.8103	0.051978	0	62.3	0.802774	-	5.0324	5.0937	5.099	5.1392	5.0486	5.0678	5.1078	5.0089	5.0506	5.0999	4.966	4.9021	5.0208	5.0112	4.9896	4.8822	5.0925	4.9604	4.9854	4.9699	4.9474	4.875	4.9715	4.8716	4.9515	5.0185	5.0296	4.942	4.9955	5.0266
pos_3539	2-Methyl-1,3-cyclohexadiene	metab_2766	-	-	-	pos	-	-	-	-	95.0861	M+H	C7H10	6.8103	0.0156034	0	37.7	5.95818	1489-57-2	5.1389	5.1932	5.1472	5.1913	5.1528	5.1515	5.1574	5.0882	5.1162	5.1508	5.0492	5.0435	5.0811	5.1047	5.0913	5.0133	5.1073	5.0618	5.0774	5.036	5.0267	4.9867	5.0386	4.9955	5.0456	5.0771	5.121	5.0277	5.0631	5.1045
pos_3543	Isophorone	metab_2771	-	-	C14743	pos	-	-	-	-	156.138	M+NH4	C9H14O	6.8025	0.0248607	70.4	0	1.16601	78-59-1	4.9711	5.0584	5.0462	5.0438	5.0156	5.0319	5.0319	4.9724	4.9819	5.0386	4.8779	4.8605	4.9663	4.9402	4.915	4.8187	5.0048	4.9534	4.9587	4.8688	4.871	4.7627	4.8343	4.8135	4.8811	4.9721	4.972	4.9026	4.8837	4.9735
pos_3564	Arctiol	metab_2793	-	-	-	pos	-	-	-	-	254.248	M+NH4	C16H28O	6.7629	0.0241445	0	75.3	0.308263	-	6.3359	6.4477	6.4139	6.4486	6.3809	6.4023	6.4469	6.3371	6.3715	6.4231	6.2085	6.2107	6.3246	6.3408	6.3224	6.1682	6.3791	6.2949	6.3472	6.2632	6.2656	6.1446	6.2731	6.2155	6.2638	6.3153	6.3798	6.2558	6.2822	6.3442
pos_3567	Tsugaric acid A	metab_2795	-	-	-	pos	-	-	-	-	562.389	M+ACN+Na	C32H50O4	6.7549	0.0199115	0	68.7	5.52945	-	4.5264	4.3327	4.1933	4.0556	3.6212	3.5324	4.1172	3.7749	3.5146	3.8434	4.1415	3.5244	4.2126	4.6606	4.102	4.0162	3.799	4.6261	7.4773	5.3012	4.8019	4.8636	5.2276	4.7553	4.4363	3.859	3.9155	4.0227	4.4106	3.5859
pos_3578	Cer(d18:2(4E,14Z)/6 keto-PGF1alpha)	metab_2807	-	-	-	pos	-	-	-	-	614.483	M+H-2H2O	C38H67NO7	6.7389	0.0162307	0	41.3	8.12146	-	5.9385	5.9538	5.931	5.9175	5.8949	5.9264	5.7447	5.7467	5.7398	5.7449	5.6787	5.7223	5.6994	5.6319	5.6326	5.7189	5.6666	5.6247	5.58	5.6428	5.6221	5.6487	5.6181	5.6599	5.6785	5.6606	5.6726	5.6415	5.5926	5.6377
pos_358	Pteroyltriglutamic acid	metab_2809	-	-	-	pos	-	-	-	-	700.23	M+H, M+Na	C29H33N9O12	2.5431	0.0105899	0	50.3	-3.53947	89-38-3	6.8504	6.7845	6.8129	6.8054	6.8466	6.7838	7.0425	7.0597	7.0889	7.0296	7.0895	7.0786	7.121	7.0956	7.1337	7.1	7.0853	7.0672	7.2834	7.2911	7.3189	7.3091	7.2829	7.2998	7.1862	7.2142	7.1854	7.1835	7.1842	7.1819
pos_3587	Pipericine	metab_2817	-	-	-	pos	-	-	-	-	336.326	M+H	C22H41NO	6.7311	0.0176289	0	33	-0.420955	-	5.3382	5.42	5.3249	5.3608	5.5058	5.4018	5.3071	5.2426	5.3588	5.1541	5.268	5.3251	5.3218	5.3707	5.2716	5.3097	5.175	5.2128	5.3625	5.2443	5.388	5.2716	5.0552	5.244	5.2994	4.9548	5.2815	5.3164	5.3223	4.9494
pos_3588	5-Oxoicosa-3,6,8-trienoic acid	metab_2818	-	-	-	pos	-	-	-	-	658.51	2M+NH4	C20H32O3	6.7233	0.0152867	0	45.9	9.34798	-	5.895	5.9937	5.9317	5.9485	5.9411	5.9569	5.7627	5.665	5.8327	5.7298	5.7774	5.7673	5.7366	5.7184	5.6997	5.7159	5.6767	5.6721	5.5458	5.7128	5.7195	5.7055	5.6515	5.7728	5.6728	5.7264	5.6878	5.6924	5.75	5.6976
pos_360	N-Acetylmuramate	metab_2832	map01100;map00520	Metabolic pathways;Amino sugar and nucleotide sugar metabolism	C02713	pos	Carbohydrates	Monosaccharides	Metabolism;Metabolism	Global and overview maps;Carbohydrate metabolism	276.108	M+H-H2O, M+H	C11H19NO8	2.559	0.00110931	56.8	0	0.347832	61633-75-8	5.7992	5.7223	5.7411	5.7603	5.7984	5.7472	5.7499	5.7526	5.7752	5.743	5.7567	5.7602	5.8177	5.8028	5.8529	5.7993	5.8079	5.81	5.9358	5.8589	5.8596	5.8707	5.85	5.8559	5.8485	5.8775	5.8525	5.8623	5.8599	5.8529
pos_3600	Octaethyleneglycol monododecyl ether	metab_2833	-	-	-	pos	-	-	-	-	556.442	M+NH4	C28H58O9	6.6994	0.0120859	0	39.9	-0.192742	-	6.0972	6.1134	6.1163	6.1089	6.1118	6.1051	5.8319	5.8186	5.7482	5.762	5.784	5.7691	5.7176	5.6424	5.7085	5.6536	5.6892	5.6655	5.6668	5.7157	5.6799	5.6999	5.6643	5.8928	5.5857	5.6263	5.596	5.5959	5.6287	5.5559
pos_3606	(+/-)-Pelletierine	metab_2839	map01100;map00960;map01110	Metabolic pathways;Tropane, piperidine and pyridine alkaloid biosynthesis;Biosynthesis of secondary metabolites	C06182	pos	-	-	Metabolism;Metabolism;Metabolism	Global and overview maps;Biosynthesis of other secondary metabolites;Global and overview maps	142.123	M+H	C8H15NO	6.6994	0.00385946	0	44.8	1.22467	539-00-4	5.9916	6.0305	5.9937	5.9985	6.0026	6.0119	5.9828	5.992	5.9951	5.9931	5.9741	5.9964	5.9724	5.9763	5.9587	5.9709	5.9735	5.9739	5.8894	5.9462	5.9399	5.9237	5.912	5.9519	5.9718	5.9685	5.9837	5.9633	6.0054	5.9718
pos_3608	FAHFA(16:0/11-O-18:0)	metab_2841	-	-	-	pos	-	-	-	-	556.53	M+NH4	C34H66O4	6.6914	0.13853	0	47.6	0.577958	2095569-13-2	5.3054	5.2559	5.2581	5.1907	5.2706	6.0474	5.3866	5.2825	5.2939	5.3211	5.3653	5.2813	5.3263	5.1914	5.1533	5.1944	5.1692	5.0818	5.1479	5.1959	5.2518	5.2624	5.0583	5.2428	5.1491	5.1715	5.1324	5.0999	5.1258	5.1451
pos_3609	Stearyl citrate	metab_2842	-	-	-	pos	-	-	-	-	467.298	M+Na	C24H44O7	6.6914	0.0661915	0	34.6	0.173741	1337-33-3	5.4779	5.5174	5.4897	5.5529	5.4931	5.4875	5.4796	5.4662	5.4511	5.395	5.4422	5.417	5.4462	5.4416	5.4563	5.4558	5.4117	5.3735	5.4513	5.441	5.4198	5.3926	5.5308	5.3716	5.5017	5.4446	5.4948	5.4931	5.4397	5.4406
pos_361	Leu Ser Gly	metab_2843	-	-	-	pos	-	-	-	-	258.145	M+H-H2O, M+H	C11H21N3O5	2.5989	0.0129327	44	0	0.19387	-	5.9102	5.9067	5.9124	5.8947	5.9111	5.907	5.6492	5.6377	5.6267	5.6218	5.639	5.678	5.8084	5.8035	5.8297	5.7912	5.7836	5.7889	5.7225	5.6962	5.7029	5.687	5.7098	5.6983	5.5104	5.5227	5.4908	5.5118	5.5174	5.5017
pos_3615	Polidocanol	metab_2849	-	-	C13493	pos	-	-	-	-	600.468	M+NH4	C30H62O10	6.6834	0.026392	0	33.2	0.537719	3055-99-0	6.0691	6.0607	6.1127	6.0879	6.0905	6.1297	5.7872	5.8225	5.8026	5.7313	5.8168	5.7973	5.642	5.6833	5.7439	5.6495	5.6721	5.6665	5.6941	5.6693	5.6596	5.6518	5.6374	5.8732	5.5715	5.5941	5.5636	5.5579	5.4854	5.5623
pos_362	Niazirinin	metab_2854	-	-	-	pos	-	-	-	-	339.155	M+H, M+NH4	C16H19NO6	2.5749	0.00755275	0	66.6	0.138578	1053643-44-9	5.8427	5.8264	5.8421	5.8249	5.8548	5.8009	6.1125	6.1031	6.1058	6.0779	6.1062	6.1115	6.0522	6.0429	6.0616	6.0304	6.0245	6.0129	7.1117	6.0047	5.9862	6.0151	5.982	5.9951	6.4192	6.4186	6.4084	6.4169	6.4118	6.3971
pos_3622	Methyl 4,8-decadienoate	metab_2857	-	-	-	pos	-	-	-	-	215.164	M+CH3OH+H	C11H18O2	6.6834	0.0483829	0	37.3	0.989438	1191-03-3	4.7622	5.2251	4.6725	4.9187	4.7221	4.5696	4.4735	4.6542	4.7345	4.6214	4.2607	4.9711	4.8084	4.8012	4.5561	4.4885	4.4476	4.3382	4.0898	4.7934	4.777	4.28	4.3142	4.9166	4.6974	3.6329	4.7749	4.4234	5.1005	4.2139
pos_3627	PC(2:0/18:2(9Z,11E)+=O(13))	metab_2862	-	-	-	pos	-	-	-	-	576.332	M+H	C28H50NO9P	6.6756	0.0513427	0	44.5	4.76174	-	5.966	6.0105	6.0393	6.0667	6.0337	5.7322	5.9869	6.0168	6.0225	5.8638	6.0248	5.9938	5.9795	5.9919	5.9878	6.1265	5.9875	6.0249	5.9592	6.007	6.0792	5.9793	5.9056	6.003	6.0529	6.2196	6.0694	6.0602	6.0214	5.9188
pos_3631	PE(15:0/P-16:0)	metab_2866	-	-	-	pos	-	-	-	-	644.495	M+H-H2O	C36H72NO7P	6.6678	0.0258408	0	32.1	-9.76584	-	6.0046	6.0305	6.0496	6.0572	6.0784	6.0778	5.7453	5.673	5.6438	5.6412	5.7117	5.7212	5.5893	5.6447	5.6503	5.5922	5.5913	5.5685	5.5818	5.6553	5.6328	5.627	5.6328	5.7573	5.5569	5.6153	5.5043	5.5456	5.4801	5.4712
pos_3638	4-hydroxy Nonenal Alkyne	metab_2873	-	-	-	pos	-	-	-	-	153.091	M+H	C9H12O2	6.6678	0.0252159	73.5	0	1.11839	-	4.7486	5.2412	4.643	4.9445	4.6982	4.6113	4.4923	4.5803	4.8036	4.6773	4.385	5.0096	4.8244	4.8212	4.5438	4.3945	4.4117	4.2887	4.1727	4.6834	4.6993	4.1955	4.3292	4.9772	4.7218	3.9518	4.7496	4.3306	5.1496	4.0879
pos_365	Sucrose	metab_2886	map01100;map00500;map01110;map02010;map00052	Metabolic pathways;Starch and sucrose metabolism;Biosynthesis of secondary metabolites;ABC transporters;Galactose metabolism	C00089	pos	Carbohydrates	Oligosaccharides	Metabolism;Metabolism;Metabolism;Environmental Information Processing;Metabolism	Global and overview maps;Carbohydrate metabolism;Global and overview maps;Membrane transport;Carbohydrate metabolism	365.105	M+H-H2O, M+Na	C12H22O11	1.2987	0.00583945	81.8	0	-0.112467	57-50-1	6.7917	6.7875	6.7927	6.7812	6.7843	6.793	6.9276	6.9374	6.9286	6.9463	6.934	6.9313	7.0004	7.0027	7.0015	7.0218	7.0103	7.0329	6.8487	6.8856	6.8914	6.8845	6.8761	6.8681	6.8469	6.8495	6.8558	6.8359	6.8464	6.8623
pos_3654	Amydricaine	metab_2891	-	-	-	pos	-	-	-	-	574.432	2M+NH4	C16H26N2O2	6.6358	0.0800041	0	34.9	-1.94176	-	5.7945	5.9428	5.82	5.862	5.835	5.8136	5.8033	5.7226	5.7628	5.837	5.7206	5.7818	5.7656	5.7565	5.7737	5.8372	5.869	5.8403	5.7903	5.7835	5.7831	5.8503	5.791	5.8257	5.8817	5.8632	5.8442	5.8567	5.8272	5.8936
pos_366	(3R)-3-Hydroxy-N-[(3S)-2-oxooxolan-3-yl]butanamide	metab_2897	-	-	-	pos	-	-	-	-	188.092	M+H-H2O, M+H	C8H13NO4	2.6944	0.0222744	0	50.2	0.869833	-	5.2895	5.3064	5.3022	5.275	5.2578	5.3057	5.3785	5.3415	5.3266	5.389	5.3752	5.3963	5.3884	5.3875	5.3884	5.3747	5.3831	5.3907	5.3375	5.3761	5.3874	5.3661	5.3389	5.4044	5.3982	5.4159	5.3801	5.4164	5.4021	5.351
pos_3661	Linoleic Acid	metab_2899	map01100;map00591;map01040	Metabolic pathways;Linoleic acid metabolism;Biosynthesis of unsaturated fatty acids	C01595	pos	Lipids	Fatty acids	Metabolism;Metabolism;Metabolism	Global and overview maps;Lipid metabolism;Lipid metabolism	298.274	M+NH4	C18H32O2	6.6358	0.0209474	65.8	0	0.0335937	60-33-3;506-21-8	6.0999	6.1594	6.1545	6.0573	6.0466	6.1204	5.985	5.9746	6.095	6.1133	5.8445	6.0235	6.0752	6.1377	6.0376	6.0174	6.0661	5.9673	6.0183	6.0091	6.0132	5.7837	5.9567	5.8998	5.9472	5.8544	6.1133	5.9401	6.0483	6.0135
pos_3665	DG(18:1(9Z)-O(12,13)/0:0/2:0)	metab_2903	-	-	-	pos	-	-	-	-	445.314	M+CH3OH+H	C23H40O6	6.6278	0.0291409	0	44.8	-5.14882	-	5.6403	5.6106	5.5666	5.6145	5.638	5.6733	5.6556	5.6361	5.6763	5.5862	5.6483	5.6219	5.5587	5.6893	5.5794	5.6556	5.6275	5.6377	5.4372	5.5732	5.5449	5.6091	5.5638	5.5684	5.649	5.6503	5.6423	5.6342	5.6401	5.5803
pos_3677	Galaxolide	metab_2916	-	-	-	pos	-	-	-	-	276.232	M+NH4	C18H26O	6.612	0.0399819	0	43.3	0.260823	-	5.2025	5.2773	5.2171	5.2769	5.2252	5.2341	5.2359	5.1073	5.1334	5.1918	4.9263	4.8484	5.177	5.1364	5.1168	4.6638	5.1014	4.9963	5.1943	4.9365	5.0491	4.7583	4.9902	4.8718	4.9737	5.0908	5.2348	4.9851	5.016	5.1931
pos_3689	MG(0:0/18:1(12Z)-2OH(9,10)/0:0)	metab_2928	-	-	-	pos	-	-	-	-	430.317	M+ACN+H	C21H40O6	6.5881	0.0539624	0	46.6	0.771811	-	5.4458	5.4743	5.4432	5.4436	5.4758	5.4849	5.46	5.4506	5.454	5.459	5.5026	5.3996	5.4293	5.4986	5.5193	5.4894	5.5319	5.5528	5.4802	5.5353	5.4759	5.5486	5.4989	5.5214	5.4919	5.4583	5.4735	5.5136	5.5442	5.5511
pos_3696	PS(15:0/22:2(13Z,16Z))	metab_2936	map01100;map00564;map01110;map00260	Metabolic pathways;Glycerophospholipid metabolism;Biosynthesis of secondary metabolites;Glycine, serine and threonine metabolism	C02737	pos	Lipids	Phospholipids	Metabolism;Metabolism;Metabolism;Metabolism	Global and overview maps;Lipid metabolism;Global and overview maps;Amino acid metabolism	766.532	M+H-2H2O	C43H80NO10P	6.5801	0.00555449	0	55.7	-8.15331	-	6.2955	6.3084	6.3644	6.3311	6.3395	6.3703	6.2481	6.1716	6.209	6.182	6.2182	6.1911	6.1274	6.1638	6.1492	6.1881	6.2254	6.1711	6.1021	6.1258	6.077	6.1721	6.1405	6.1389	6.1533	6.1668	6.1723	6.1159	6.143	6.1253
pos_3698	27-Norcholestanehexol	metab_2938	-	-	-	pos	-	-	-	-	472.363	M+NH4	C26H46O6	6.5801	0.0425623	0	46.8	0.354863	91999-66-5	6.0441	5.9883	6.013	5.9984	6.0285	6.0347	5.9581	5.9571	6.0082	6.0229	6.0091	6.0029	5.9792	5.9874	5.9984	5.9996	6.0671	6.0197	6.1092	6.1103	6.0912	6.1088	6.0673	6.1053	6.0214	6.0168	6.0093	6.0163	5.9869	6.0239
pos_3713	Polygonal	metab_2956	-	-	-	pos	-	-	-	-	223.169	M+H	C14H22O2	6.5641	0.0177259	0	31	0.547807	-	6.2918	6.2769	6.3019	6.2674	6.2621	6.2792	6.254	6.258	6.2349	6.2334	6.2387	6.2241	6.2016	6.2266	6.214	6.2235	6.2212	6.2304	6.1581	6.1657	6.1704	6.1985	6.1874	6.1977	6.2391	6.217	6.2114	6.2206	6.2157	6.2081
pos_3717	17alpha,20alpha-Dihydroxypregn-4-en-3-one	metab_2959	-	-	C04518	pos	-	-	-	-	365.269	M+CH3OH+H	C21H32O3	6.5563	0.0854864	0	41.5	-0.0794398	652-69-7	5.3646	5.4048	5.3557	5.3012	5.343	5.399	5.0517	4.8354	4.9223	4.9547	4.9023	4.9157	4.6674	4.691	4.791	4.609	4.6484	4.6654	4.9162	4.942	4.938	5.0196	6.1599	5.0124	4.1395	4.3732	4.0593	4.3461	3.6024	4.1327
pos_3722	Cinncassiol C3	metab_2965	-	-	C17641	pos	-	-	-	-	383.204	M+H	C20H30O7	6.5483	0.027879	0	38.4	-6.18212	64979-94-8	5.3445	5.2875	5.3471	5.2856	5.2735	5.2566	5.2963	5.2278	5.2285	5.2381	5.292	5.2963	5.2232	5.2927	5.3382	5.2884	5.3158	5.2776	5.1294	5.2516	5.0937	5.1767	5.1534	5.17	5.3119	5.2601	5.1792	5.2399	5.2254	5.2356
pos_373	Coumarinic acid	metab_2973	map00940;map01110	Phenylpropanoid biosynthesis;Biosynthesis of secondary metabolites	C05838	pos	-	-	Metabolism;Metabolism	Biosynthesis of other secondary metabolites;Global and overview maps	197.081	M+CH3OH+H, 2M+H	C9H8O3	2.7821	0.0101307	0	34.8	1.41183	495-79-4	4.8417	4.867	4.8471	4.838	4.8504	4.8714	4.6528	4.5872	4.6435	4.6232	4.6725	4.6089	4.8188	4.7542	4.7896	4.7096	4.6858	4.7225	4.7242	4.7635	4.8115	4.8161	4.856	4.7102	5.0506	5.0586	5.0078	5.0409	5.0447	5.0327
pos_3743	PE(20:4(8Z,11Z,14Z,17Z)/15:0)	metab_2988	map01100;map00564;map01110;map00563;map04136	Metabolic pathways;Glycerophospholipid metabolism;Biosynthesis of secondary metabolites;Glycosylphosphatidylinositol (GPI)-anchor biosynthesis;Autophagy - other	C00350	pos	Lipids	Phospholipids	Metabolism;Metabolism;Metabolism;Metabolism;Cellular Processes	Global and overview maps;Lipid metabolism;Global and overview maps;Glycan biosynthesis and metabolism;Transport and catabolism	708.489	M+H-H2O	C40H72NO8P	6.5163	0.00412634	0	74.5	-9.4034	-	6.4902	6.5314	6.5194	6.5097	6.5042	6.5414	6.3232	6.3283	6.3184	6.3136	6.293	6.2798	6.1942	6.2837	6.2202	6.2255	6.2711	6.2333	6.3084	6.3047	6.3267	6.3084	6.2943	6.3108	6.3015	6.1637	6.1793	6.1877	6.1616	6.1951
pos_3746	6-Hydroxypentadecanedioic acid	metab_2991	-	-	-	pos	-	-	-	-	311.183	M+Na	C15H28O5	6.5163	0.02141	0	42.5	-0.981474	38076-52-7	5.8635	5.8708	5.8664	5.8734	5.8739	5.87	5.8553	5.8864	5.8625	5.8638	5.8926	5.8704	5.8402	5.887	5.8461	5.8788	5.8708	5.8753	5.7933	5.8282	5.8159	5.8402	5.8476	5.8278	5.8654	5.8554	5.8693	5.8728	5.8468	5.8707
pos_3748	N-Acetyl-b-glucosaminylamine	metab_2993	-	-	C01239	pos	-	-	-	-	253.141	M+CH3OH+H	C8H16N2O5	6.5163	0.0156723	0	72.7	6.44531	-	5.1276	5.0967	5.1157	5.0669	5.0929	5.1292	5.0778	5.0733	5.1065	5.0844	5.1179	5.0909	5.0742	5.0886	5.0832	5.1028	5.1129	5.1024	5.0462	5.0548	5.0615	5.0809	5.0635	5.0539	5.1135	5.1222	5.0991	5.0988	5.0896	5.1051
pos_3749	(1R,3S)-3-(6-Aminopurin-9-yl)cyclopentan-1-ol	metab_2994	-	-	-	pos	-	-	-	-	237.146	M+NH4	C10H13N5O	6.5163	0.0258191	0	35.3	0.395974	-	5.6259	5.6145	5.595	5.5941	5.5984	5.6389	5.5966	5.5833	5.5812	5.6035	5.6077	5.6036	5.5792	5.5881	5.5726	5.5731	5.6146	5.5898	5.5121	5.5376	5.5503	5.5573	5.5854	5.5435	5.5834	5.5861	5.5982	5.588	5.5862	5.5965
pos_3750	PE(15:0/20:2(11Z,14Z))	metab_2996	map01100;map00564;map01110;map00563;map04136	Metabolic pathways;Glycerophospholipid metabolism;Biosynthesis of secondary metabolites;Glycosylphosphatidylinositol (GPI)-anchor biosynthesis;Autophagy - other	C00350	pos	Lipids	Phospholipids	Metabolism;Metabolism;Metabolism;Metabolism;Cellular Processes	Global and overview maps;Lipid metabolism;Global and overview maps;Glycan biosynthesis and metabolism;Transport and catabolism	752.516	M+Na	C40H76NO8P	6.5083	0.0114212	0	71.2	-5.82417	-	6.3537	6.3716	6.3637	6.3665	6.3676	6.3794	6.1641	6.1344	6.1376	6.1549	6.1498	6.117	6.067	6.0864	6.0529	6.0871	6.1241	6.1088	6.1571	6.1334	6.2243	6.1836	6.1648	6.1337	6.1473	6.0159	6.0104	6.0134	6.0302	6.0515
pos_3760	Behenic acid	metab_3007	map00073;map01040	Cutin, suberine and wax biosynthesis;Biosynthesis of unsaturated fatty acids	C08281	pos	Lipids	Fatty acids	Metabolism;Metabolism	Lipid metabolism;Lipid metabolism	358.368	M+NH4	C22H44O2	6.4925	0.0262393	0	39.9	-0.218711	112-85-6	5.9276	6.1123	5.9889	6.0927	6.1487	5.9439	5.9635	5.7861	5.9945	5.972	5.8357	5.8759	5.7982	5.8315	5.7521	5.7226	5.9331	5.6605	5.7288	5.8399	5.7203	5.6173	5.7327	5.8182	5.7335	5.6053	5.9772	5.919	5.6382	5.5916
pos_3773	Prostaglandin F1a	metab_3021	-	-	C06475	pos	Lipids	Eicosanoids	-	-	357.261	M+H	C20H36O5	6.4768	0.00927133	0	37.3	-7.60938	745-62-0	5.8257	5.7875	5.8007	5.7918	5.8103	5.8169	5.7957	5.7943	5.7984	5.8262	5.7674	5.8197	5.7678	5.8068	5.7771	5.783	5.8048	5.8086	5.7396	5.749	5.7776	5.744	5.7769	5.7169	5.7877	5.7866	5.7496	5.785	5.7543	5.7975
pos_3775	Dihydrozeatin	metab_3023	map01110;map04075;map00908	Biosynthesis of secondary metabolites;Plant hormone signal transduction;Zeatin biosynthesis	C02029	pos	-	-	Metabolism;Environmental Information Processing;Metabolism	Global and overview maps;Signal transduction;Metabolism of terpenoids and polyketides	239.162	M+NH4	C10H15N5O	6.4768	0.00747967	0	63.2	0.333887	23599-75-9;37789-32-5	5.4235	5.4693	5.4753	5.4276	5.4587	5.4479	5.4564	5.4195	5.474	5.4604	5.4419	5.4513	5.4322	5.4522	5.4276	5.4199	5.4249	5.4167	5.3785	5.4283	5.4333	5.4089	5.3802	5.3919	5.435	5.4437	5.4005	5.4343	5.4085	5.4405
pos_3777	4-Heptenoic acid	metab_3025	-	-	-	pos	-	-	-	-	151.073	M+Na	C7H12O2	6.4768	0.00296651	0	36.7	-1.31154	35194-37-7	5.0845	5.0652	5.0831	5.0695	5.1186	5.0999	5.0239	5.0531	5.0607	5.1081	5.0879	5.081	5.0661	5.0686	5.041	5.0958	5.1174	5.0694	5.0464	5.0732	5.0695	5.0757	5.0628	5.0365	5.0569	5.1071	5.0761	5.0513	5.0778	5.1024
pos_3791	5,6-Epoxy-8,11,14-eicosatrienoic acid	metab_3041	map01100;map00590	Metabolic pathways;Arachidonic acid metabolism	C14768	pos	-	-	Metabolism;Metabolism	Global and overview maps;Lipid metabolism	338.267	M+NH4	C20H32O3	6.4452	0.0349679	0	42.2	-6.81224	81246-84-6	5.0861	5.2176	5.0963	5.1332	5.0999	5.1506	4.9984	4.9327	5.0719	5.1256	4.8257	4.986	5.1563	5.0575	5.012	5.0113	5.0574	4.8559	5.186	5.0554	5.0504	4.9801	5.2643	5.1059	5.2436	5.1721	5.3086	5.2366	5.2742	5.243
pos_3798	Tetrahydropersin	metab_3048	-	-	-	pos	-	-	-	-	402.355	M+NH4	C23H44O4	6.4292	0.0160608	0	55.3	-6.9116	163955-67-7	5.4514	5.4455	5.4362	5.4228	5.4527	5.4367	5.4378	5.4798	5.4753	5.4809	5.4351	5.4304	5.4865	5.4552	5.4168	5.4815	5.535	5.4869	5.3621	5.4368	5.4394	5.3771	5.4265	5.4082	5.4518	5.3703	5.4624	5.4499	5.4611	5.3739
pos_38	Syringin	metab_3050	map00940	Phenylpropanoid biosynthesis	C01533	pos	-	-	Metabolism	Biosynthesis of other secondary metabolites	395.131	M+Na, 2M+Na, M+K, M+NH4	C17H24O9	3.5059	0.0129869	77.7	0	0.285836	118-34-3	6.2729	6.2402	6.258	6.2392	6.2642	6.2027	6.5436	6.5251	6.5172	6.522	6.5425	6.5477	6.6679	6.6586	6.6847	6.649	6.627	6.6594	6.748	6.7772	6.7934	6.8011	6.7604	6.7912	6.7385	6.7484	6.738	6.7486	6.7388	6.7671
pos_3805	(R)-3,7-Dimethyl-1,6-octadien-3-ol	metab_3056	map01110;map00902	Biosynthesis of secondary metabolites;Monoterpenoid biosynthesis	C11389	pos	-	-	Metabolism;Metabolism	Global and overview maps;Metabolism of terpenoids and polyketides	172.17	M+NH4	C10H18O	6.4214	0.0108039	0	36.5	0.507016	126-91-0	5.4288	5.5039	5.4726	5.4873	5.4973	5.4603	5.4948	5.387	5.446	5.495	5.3379	5.3355	5.3776	5.4585	5.4114	5.3217	5.4192	5.3803	5.4527	5.3604	5.4148	5.2495	5.3596	5.2783	5.3657	5.3829	5.4268	5.3336	5.3473	5.4366
pos_3808	17-N,N-Diethylcarbamoyl-4-methyl-4-azaandrostane-3-one	metab_3059	-	-	-	pos	-	-	-	-	430.347	M+ACN+H	C24H40N2O2	6.4135	0.0126119	0	38.9	9.63078	-	7.022	7.0153	7.0118	7.01	7.016	7.0235	7.0104	7.0065	6.994	7.0049	6.9933	6.9918	6.9718	6.9629	6.9534	6.9943	6.9846	6.9682	6.8985	6.9547	6.9444	6.9316	6.9352	6.925	6.9775	6.967	6.9579	6.9623	6.9509	6.9412
pos_3809	22-Hydroxydocosanoic acid	metab_3060	map00073	Cutin, suberine and wax biosynthesis	C19623	pos	-	-	Metabolism	Lipid metabolism	374.363	M+NH4	C22H44O3	6.4135	0.0276814	0	73.8	0.138786	-	6.0074	5.9904	5.9339	5.9325	5.9358	4.9837	5.9827	5.9352	5.8572	5.8349	5.9335	5.9577	5.8577	5.824	5.8187	5.846	5.7971	5.8055	5.8559	5.8421	5.8121	5.8257	5.6637	5.7768	5.8176	5.8507	5.8462	5.8547	5.8118	5.885
pos_3810	2-(Octadecyloxy)ethanol	metab_3062	-	-	-	pos	-	-	-	-	359.288	M+2Na-H	C20H42O2	6.4135	0.0119566	0	44.5	-5.19624	-	6.9395	6.938	6.9555	6.9383	6.9406	6.9449	6.9391	6.9428	6.9358	6.9363	6.9229	6.904	6.8857	6.9108	6.8872	6.9258	6.9028	6.9033	6.8215	6.8881	6.8695	6.8555	6.869	6.836	6.8999	6.8849	6.8925	6.8837	6.8748	6.875
pos_3811	1-Nonanol	metab_3063	-	-	C14696	pos	-	-	-	-	330.337	2M+ACN+H	C9H20O	6.4135	0.0271378	0	53.2	-0.262029	143-08-8	6.3702	6.4733	6.3348	6.3854	6.437	6.1403	6.3864	6.2686	6.3517	6.3272	6.2425	6.3004	6.1751	6.1753	6.1278	6.1422	6.174	6.0631	6.1781	6.208	6.1453	6.1181	6.0847	6.1815	6.1841	6.1058	6.2852	6.3137	6.0917	6.0762
pos_3819	Hexadeca-7,10,13-trienoic acid	metab_3071	-	-	-	pos	-	-	-	-	268.227	M+NH4	C16H26O2	6.4055	0.0610498	0	63.3	0.212053	-	5.2652	5.2662	5.2607	5.3001	5.2332	5.2547	5.2489	5.1977	5.2268	5.2161	5.1558	5.1526	5.1522	5.2293	5.2048	5.1763	5.1956	5.1743	5.1271	5.1159	5.1472	5.1194	5.1444	5.1019	5.212	5.1648	5.1965	5.2276	5.2012	5.1296
pos_3824	3-(6-Aminopurin-9-yl)-5-(hydroxymethyl)cyclopentane-1,2-diol	metab_3076	-	-	-	pos	-	-	-	-	283.151	M+NH4	C11H15N5O3	6.3976	0.028676	0	50.4	0.104152	-	5.7403	5.7624	5.7548	5.7239	5.7623	5.7735	5.7474	5.7397	5.754	5.7561	5.7546	5.7444	5.7377	5.7501	5.7507	5.7234	5.7615	5.7559	5.6809	5.7008	5.7271	5.7206	5.7225	5.7213	5.7401	5.7275	5.7458	5.7384	5.707	5.7391
pos_3827	Riesling acetal	metab_3079	-	-	-	pos	-	-	-	-	209.154	M+H-H2O	C13H22O3	6.3819	0.0367955	0	59.2	0.575052	-	5.0067	5.0138	5.0082	4.9322	4.9481	5.0225	4.9695	4.9121	4.936	4.9272	4.9421	4.8783	4.901	4.966	4.7458	4.909	4.9112	4.8742	4.7157	4.8434	4.82	4.682	4.9164	4.7871	4.935	4.9081	4.8405	4.859	4.8586	4.9064
pos_3837	Lucidenic acid N	metab_3088	-	-	-	pos	-	-	-	-	502.316	M+ACN+H	C27H40O6	6.3582	0.0333478	0	55.9	-0.0147099	364622-33-3	6.5331	6.5297	6.4441	6.6029	6.492	6.4653	6.4552	6.4832	6.359	6.2488	6.4362	6.481	6.3718	6.3655	6.3846	6.3723	6.4233	6.4248	6.3375	6.3531	6.3207	6.3617	6.0605	6.3277	6.4418	6.4084	6.4428	6.4101	6.389	6.4505
pos_3838	Desisobutyrylciclesonide	metab_3089	-	-	-	pos	-	-	-	-	488.301	M+NH4	C28H38O6	6.3582	0.0581675	0	33.2	0.128931	-	7.3954	7.3426	7.3001	7.4362	7.3951	7.3531	7.395	7.4489	7.3804	7.2973	7.4194	7.5125	7.3812	7.3596	7.39	7.4071	7.4393	7.4837	7.4254	7.4263	7.471	7.4725	7.2416	7.4354	7.3854	7.4233	7.4193	7.4216	7.3811	7.4304
pos_3839	Elemicin	metab_3090	-	-	C10451	pos	-	-	-	-	458.254	2M+ACN+H	C12H16O3	6.3582	0.236617	0	58.2	0.192101	487-11-6	5.2223	5.2043	4.8494	5.3596	5.0715	5.0925	5.0554	5.0295	4.7579	4.6336	5.1408	4.9749	4.9042	4.7335	4.5685	4.7411	4.9284	4.902	4.8943	4.6176	4.6343	4.7563	3.72	4.7164	5.0309	5.0006	4.9939	4.854	4.6103	4.8171
pos_3845	M-Xylene	metab_3097	map01100	Metabolic pathways	C07208	pos	-	-	Metabolism	Global and overview maps	107.086	M+H	C8H10	6.3582	0.0249205	89.1	0	4.51532	108-38-3	5.35	5.3172	5.2999	5.4016	5.3071	5.2739	5.27	5.2938	5.2172	5.0854	5.2396	5.2727	5.2327	5.2	5.2122	5.2271	5.2388	5.2729	5.2111	5.1814	5.1496	5.1961	4.9478	5.1924	5.2297	5.2292	5.2747	5.2731	5.2452	5.279
pos_3846	Alpha-Methylstyrene	metab_3098	-	-	C14395	pos	-	-	-	-	119.086	M+H	C9H10	6.3582	0.013635	0	41.9	2.74207	98-83-9	6.4537	6.4459	6.4028	6.5217	6.416	6.3875	6.3926	6.4203	6.3301	6.1952	6.3691	6.4187	6.3369	6.3218	6.3414	6.3459	6.3567	6.395	6.3383	6.3056	6.2647	6.3243	6.0566	6.3023	6.3767	6.3844	6.4238	6.3961	6.3414	6.4027
pos_3848	2-Hexaprenyl-3-methyl-6-methoxy-1,4 benzoquinone	metab_3100	-	-	C05804	pos	-	-	-	-	583.415	M+Na	C38H56O3	6.3504	0.0660935	0	45	4.86735	-	4.1342	4.0321	4.4064	3.9976	4.019	4.0125	4.5289	4.6639	4.8971	4.9799	4.8024	4.8829	5.5996	5.52	5.4858	5.5403	5.5901	5.5755	5.4239	5.6673	5.6477	5.7261	5.8176	5.7771	4.9958	5.087	4.6196	4.8408	4.8264	4.8658
pos_386	7-Aminomethyl-7-carbaguanine	metab_3113	map01100;map00790	Metabolic pathways;Folate biosynthesis	C16675	pos	-	-	Metabolism;Metabolism	Global and overview maps;Metabolism of cofactors and vitamins	180.088	M+H, M+2Na-H	C7H9N5O	2.8697	0.0086783	0	43.1	-2.35108	-	5.645	5.5985	5.5946	5.609	5.6338	5.5725	5.6348	5.7111	5.7504	5.6797	5.6787	5.762	5.7179	5.7177	5.7752	5.7498	5.7005	5.7164	5.8284	5.7897	5.8126	5.8635	5.8719	5.835	5.8035	5.8584	5.8689	5.825	5.8214	5.8415
pos_3861	N-Docosahexaenoyl Lysine	metab_3115	-	-	-	pos	-	-	-	-	421.317	M+H-2H2O	C28H44N2O3	6.3189	0.0320613	0	77.7	-9.03858	-	5.6833	5.6119	5.632	5.6903	5.7532	5.6959	5.7264	5.6562	5.6531	5.5988	5.7217	5.6437	5.6295	5.6645	5.6105	5.6501	5.6873	5.699	5.5891	5.6746	5.7052	5.6601	5.6884	5.6867	5.6669	5.7513	5.7553	5.6241	5.7185	5.7046
pos_3879	2-Phenylethanol glucuronide	metab_3133	map01100;map00040;map00053;map01240	Metabolic pathways;Pentose and glucuronate interconversions;Ascorbate and aldarate metabolism;Biosynthesis of cofactors	C03033	pos	-	-	Metabolism;Metabolism;Metabolism;Metabolism	Global and overview maps;Carbohydrate metabolism;Carbohydrate metabolism;Global and overview maps	281.102	M+H-H2O	C14H18O7	6.2796	0.0175186	0	42.6	0.0211239	-	4.9939	5.0069	5.0191	5.3489	4.8844	4.9704	4.9433	4.979	4.9435	4.982	4.9143	4.8615	4.7853	4.8209	4.884	4.9462	4.9357	4.8994	4.8995	4.8496	4.5756	4.8492	4.8041	4.8527	4.7522	4.7987	4.9402	4.7344	4.7405	5.0211
pos_3881	P-Tolualdehyde	metab_3136	map01100	Metabolic pathways	C06758	pos	-	-	Metabolism	Global and overview maps	121.065	M+H	C8H8O	6.2796	0.0151988	89.8	0	2.63855	104-87-0	5.6662	5.6329	5.6741	5.9417	5.6024	5.6467	5.6072	5.6105	5.6114	5.7087	5.5738	5.6022	5.5062	5.4976	5.5556	5.5923	5.6189	5.588	5.581	5.5594	5.4382	5.5409	5.473	5.536	5.5048	5.5294	5.675	5.4991	5.515	5.746
pos_3882	1-Phenylethanol	metab_3137	-	-	C07112	pos	-	-	-	-	105.07	M+H-H2O	C8H10O	6.2796	0.035332	0	37.9	3.82048	98-85-1	6.0185	5.998	6.0189	6.2742	5.9142	5.9843	5.949	5.9779	5.979	6.0246	5.9046	5.9359	5.8742	5.857	5.9015	5.9337	5.9638	5.9262	5.9	5.8853	5.793	5.8905	5.82	5.8728	5.8743	5.8689	6.019	5.8745	5.8706	6.063
pos_3886	Goshuyic acid	metab_3141	-	-	-	pos	-	-	-	-	242.212	M+NH4	C14H24O2	6.2717	0.0314161	0	46.4	0.372832	39039-37-7	5.3506	5.4131	5.4118	5.3434	5.3803	5.3893	5.3829	5.277	5.3328	5.4049	5.2506	5.2463	5.3817	5.3402	5.3586	5.1532	5.3053	5.3122	5.339	5.2477	5.2919	5.1374	5.256	5.2168	5.2776	5.2843	5.3779	5.2501	5.2706	5.2898
pos_3887	2-Amino-6-methoxypurine	metab_3142	-	-	-	pos	-	-	-	-	207.099	M+ACN+H	C6H7N5O	6.2717	0.0358448	0	68.6	1.06236	-	5.1993	5.2306	5.2152	5.2158	5.2812	5.269	5.23	5.2703	5.253	5.2194	5.2354	5.2553	5.2496	5.2466	5.2419	5.237	5.2584	5.2458	5.1897	5.2097	5.2099	5.2282	5.1826	5.1977	5.246	5.2906	5.222	5.242	5.2563	5.2519
pos_389	2-Hydroxy-4-carboxybutyrylhistidylprolinamide	metab_3145	-	-	-	pos	-	-	-	-	404.153	M+H, M+Na	C16H23N5O6	2.9331	0.00811683	0	38.9	-3.69668	-	5.5481	5.4781	5.4979	5.4281	5.5505	5.4505	5.5215	5.5427	5.518	5.5428	5.5232	5.5647	5.6839	5.6908	5.6757	5.6537	5.6305	5.6598	5.7725	5.7691	5.7528	5.7958	5.7392	5.7563	5.6374	5.6683	5.6943	5.6686	5.6776	5.6325
pos_3892	(6S)-Tetrahydro-L-biopterin	metab_3148	-	-	-	pos	-	-	-	-	283.151	M+ACN+H	C9H15N5O3	6.2639	0.00409768	0	56.5	-0.340822	-	5.7555	5.7612	5.776	5.7471	5.8056	5.7819	5.7391	5.7576	5.7681	5.7676	5.768	5.7435	5.7726	5.7486	5.7143	5.7642	5.7487	5.7634	5.6975	5.7181	5.6835	5.7123	5.676	5.673	5.7401	5.7406	5.7162	5.7326	5.7602	5.722
pos_3895	Pelargonidin 3-sophoroside	metab_3151	map00942	Anthocyanin biosynthesis	C16305	pos	-	-	Metabolism	Biosynthesis of other secondary metabolites	616.177	M+Na	C28H33O14+	6.2559	0.0055016	0	87.9	1.06534	54542-60-8	5.8378	5.7767	5.8359	5.8027	5.9187	5.7771	6.2277	6.2494	6.1607	6.2225	6.2999	6.2556	6.3663	6.3737	6.3841	6.3771	6.3496	6.3685	6.4867	6.4174	6.4507	6.4944	6.307	6.43	6.297	6.3731	6.3312	6.3707	6.3072	6.3556
pos_39	Citral propylene glycol acetal	metab_3156	-	-	-	pos	-	-	-	-	228.196	M+H, M+NH4, M+H-H2O, M+H-2H2O	C13H22O2	6.2559	0.0123703	0	53.4	0.660515	10444-50-5	7.1811	7.2025	7.1855	7.1312	7.1795	7.182	7.1297	7.1318	7.1383	7.1302	7.1423	7.1385	7.1288	7.1461	7.1124	7.1127	7.1	7.1102	7.0228	7.1159	7.0838	7.0711	7.0599	7.0681	7.1186	7.0935	7.1149	7.0836	7.1102	7.0584
pos_3900	Yuzu lactone	metab_3158	-	-	-	pos	-	-	-	-	229.18	M+CH3OH+H	C12H20O2	6.2559	0.0336016	0	31.2	1.03126	79894-05-6	5.3493	5.4087	5.3614	5.2892	5.3498	5.3235	5.2857	5.2836	5.3431	5.2835	5.2813	5.3287	5.3032	5.3043	5.2741	5.3062	5.2738	5.2769	5.1867	5.2855	5.2951	5.2483	5.2508	5.2397	5.2849	5.2713	5.2947	5.2818	5.3394	5.1876
pos_3901	Caprylic acid	metab_3159	map01100;map00785;map00061;map01240	Metabolic pathways;Lipoic acid metabolism;Fatty acid biosynthesis;Biosynthesis of cofactors	C06423	pos	Organic acids;Lipids	Carboxylic acids;Fatty acids	Metabolism;Metabolism;Metabolism;Metabolism	Global and overview maps;Metabolism of cofactors and vitamins;Lipid metabolism;Global and overview maps	109.102	M+H-2H2O	C8H16O2	6.2559	0.00975981	0	30.4	3.11073	124-07-2;124-07-2;74-81-7	5.387	5.4053	5.3885	5.349	5.3993	5.405	5.2874	5.2934	5.317	5.3027	5.2955	5.3177	5.301	5.3189	5.2926	5.2866	5.2776	5.2769	5.1991	5.3006	5.2554	5.2353	5.2712	5.2491	5.2762	5.2532	5.2678	5.2616	5.261	5.263
pos_3907	Diethyltoluamide	metab_3165	-	-	C10935	pos	-	-	-	-	192.138	M+H	C12H17NO	6.2481	0.0268062	72.5	0	0.675546	134-62-3	5.1124	5.1379	5.1075	5.0683	5.1258	5.081	4.7233	4.7251	4.5899	4.6384	4.6889	4.6794	4.6795	4.6368	4.6267	4.5649	4.6161	4.6015	4.5756	4.574	4.5262	4.5364	4.6184	4.5439	4.269	4.2477	4.2159	4.3169	4.0797	4.2531
pos_3910	Solutol HS 15	metab_3169	-	-	C11317	pos	-	-	-	-	362.326	M+NH4	C20H40O4	6.2321	0.0143052	0	63.7	-0.526545	61909-81-7	6.3026	6.2691	6.2537	6.2694	6.2533	6.625	6.2892	6.2255	6.1919	6.228	6.1899	6.2203	6.2018	6.1629	6.1328	6.1731	6.1472	6.1247	6.2013	6.1362	6.1076	6.1667	6.0272	6.1179	6.1822	6.19	6.183	6.1645	6.2075	6.2904
pos_3918	4-Butylmorpholine	metab_3177	-	-	-	pos	-	-	-	-	144.138	M+H	C8H17NO	6.2164	0.00920754	33.7	0	0.961437	-	4.8835	4.9641	4.8748	4.9056	4.9461	4.9741	4.9123	4.9193	4.953	4.9832	4.8242	4.8563	4.8348	4.9255	4.8726	4.7608	4.9151	4.8589	4.9456	4.7959	4.8253	4.7047	4.631	4.6491	4.858	4.8448	4.9935	4.8547	4.8184	4.9269
pos_3919	Soyasapogenol B 24-O-b-D-glucoside	metab_3178	-	-	-	pos	-	-	-	-	643.421	M+Na	C36H60O8	6.2084	0.0411721	0	69.4	4.13917	115334-08-2	4.9137	4.7433	4.7755	4.9032	4.9936	4.784	4.0897	3.8382	3.9495	3.844	3.8974	3.8529	4.5893	4.7066	4.4621	3.8486	4.5381	4.3433	5.5614	5.6003	5.6269	5.5929	5.7979	5.5967	5.0849	5.0337	5.0529	5.092	5.0345	5.2444
pos_3925	3'-C-Ethynylcytidine	metab_3185	-	-	-	pos	-	-	-	-	331.102	M+ACN+Na	C11H13N3O5	6.2006	0.0510651	0	43.3	3.83156	-	5.6604	5.7074	5.6609	5.6874	5.7057	5.6832	4.9205	4.8883	4.8856	4.8469	4.9749	4.8591	4.8847	4.8703	4.9574	4.8788	4.9348	4.8583	5.2277	5.39	5.2793	5.2651	5.0799	5.2528	4.0574	4.4588	4.1807	4.607	4.3401	4.1166
pos_393	Phthalide	metab_3190	-	-	C18611	pos	-	-	-	-	135.044	M+H-H2O, M+H	C8H6O2	2.9888	0.00281566	0	39.2	1.44208	87-41-2;27355-22-2	5.0477	4.9873	5.0078	5.0513	5.0282	4.9761	5.038	5.0644	5.0842	5.0726	5.07	5.1107	5.1425	5.1222	5.1344	5.1589	5.1153	5.1351	5.4638	5.4872	5.5006	5.5203	5.6063	5.5048	5.1364	5.1597	5.1475	5.1639	5.1325	5.1701
pos_3930	Rimantadine	metab_3191	-	-	C07236	pos	-	-	-	-	180.175	M+H	C12H21N	6.2006	0.0134385	80.6	0	0.596118	13392-28-4	5.4511	5.3896	5.4028	5.2963	5.3176	5.446	5.2779	5.2439	5.2996	5.3749	5.4703	5.3313	5.318	5.4479	5.3705	5.3457	5.3654	5.3607	5.1619	5.3862	5.3005	5.2187	5.3219	5.2443	5.2677	5.454	5.3744	5.2463	5.2692	5.3851
pos_3938	12-oxo-PDA	metab_3199	map01100;map00592;map01110	Metabolic pathways;alpha-Linolenic acid metabolism;Biosynthesis of secondary metabolites	C01226	pos	-	-	Metabolism;Metabolism;Metabolism	Global and overview maps;Lipid metabolism;Global and overview maps	275.201	M+H-H2O	C18H28O3	6.1767	0.0741277	0	73.5	0.324526	85551-10-6	5.1562	5.1729	5.1379	5.1802	5.2031	5.224	4.1572	4.4017	4.3732	4.064	4.2603	4.2411	4.4684	4.4278	4.5391	4.4278	4.4016	4.3926	4.7302	4.8436	4.7924	4.8066	4.926	4.6899	4.3954	4.3908	4.0345	4.4105	4.3358	4.5018
pos_394	Omadacycline	metab_3201	-	-	-	pos	-	-	-	-	557.297	M+2H, M+H	C29H40N4O7	2.973	0.0896863	0	36.6	0.463494	-	5.1325	4.9435	4.9775	5.0303	5.0362	4.8619	5.0455	5.0408	4.9611	5.0618	5.0228	5.1361	5.3058	5.347	5.3386	5.2954	5.233	5.3257	4.5705	4.6038	4.6641	4.6545	4.5757	4.7842	5.3469	5.4164	5.421	5.4079	5.4022	5.3004
pos_3944	Artemorin	metab_3206	-	-	C09345	pos	-	-	-	-	281.175	M+CH3OH+H	C15H20O3	6.1688	0.0839558	0	56.9	-0.246025	64845-92-7	4.9416	4.8551	4.8993	4.9113	4.9023	4.8634	4.4723	4.4093	4.3942	4.2188	4.2529	4.2999	4.8736	4.7836	4.9182	4.8358	4.8114	4.8496	5.2326	5.3162	5.3803	5.324	5.4266	5.2767	5.0214	5.0668	5.0088	5.0261	5.025	5.0606
pos_3951	2-Pentyl-3-phenyl-2-propenal	metab_3213	-	-	C12288	pos	-	-	-	-	443.233	2M+K	C14H18O	6.1529	0.0324326	0	65.8	-2.99907	122-40-7	4.5686	3.6121	4.2305	4.4168	4.9172	4.4023	3.1003	4.1405	4.512	4.1384	3.9525	4.2254	3.9148	3.9286	4.9295	3.9972	5.9291	5.1207	3.278	4.1646	3.2607	3.1674	3.5405	4.0576	4.0528	3.3439	3.9924	5.7702	5.0093	3.2331
pos_3953	Alpha-Terpinene	metab_3215	-	-	C09898	pos	-	-	-	-	137.133	M+H	C10H16	6.1529	0.0493607	52.2	0	1.0964	99-86-5;99-84-3	3.4277	3.601	3.778	3.702	3.6503	3.6326	3.5294	3.7592	3.1223	3.519	3.6105	3.6284	3.7897	4.0427	3.7382	3.9332	3.8106	3.8548	4.508	4.4742	4.5373	4.5052	4.7044	4.5439	3.8357	4.0387	4.018	3.9746	3.9491	4.0388
pos_3954	1,2-Benzoquinone	metab_3216	-	-	C02351	pos	-	-	-	-	109.029	M+H	C6H4O2	6.1529	0.0180116	0	34.7	4.25275	583-63-1	5.554	5.5792	5.5805	5.5681	5.6208	5.5803	5.1949	5.1802	5.1998	5.1451	5.1737	5.2035	5.2732	5.2696	5.3055	5.2469	5.2419	5.2532	5.7339	5.8144	5.7852	5.7829	5.844	5.8094	5.3794	5.3948	5.3752	5.4485	5.3655	5.433
pos_3967	N-Jasmonoylisoleucine	metab_3230	map04075	Plant hormone signal transduction	C18699	pos	-	-	Environmental Information Processing	Signal transduction	341.243	M+NH4	C18H29NO4	6.137	0.0219052	0	43.2	-0.0314806	120330-93-0	5.5537	5.2231	5.5762	4.7887	4.8508	5.5449	4.6496	4.2846	5.2861	5.5404	5.2938	5.2679	5.3653	5.6866	5.5393	5.7523	5.528	5.5593	4.7941	5.4373	5.3096	4.8646	5.4797	5.0203	5.1076	5.4053	5.4787	5.0234	5.1813	5.7437
pos_3971	(24E)-15alpha-Acetoxy-3alpha-hydroxy-23-oxo-7,9(11),24-lanostatrien-26-oic acid	metab_3235	-	-	-	pos	-	-	-	-	559.364	M+CH3OH+H	C32H46O6	6.129	0.0346296	0	30.9	1.21763	117383-35-4	5.2875	5.3013	5.2436	5.2463	5.3932	5.3868	4.3164	4.2047	4.5488	4.4936	4.1201	4.0673	5.11	5.0665	5.2118	5.1156	5.017	5.0966	6.0775	6.1202	6.1176	6.0999	6.2617	6.1156	5.6378	5.7059	5.7034	5.7893	5.6606	5.8018
pos_3974	3-Hydroxy-4-butanolide	metab_3238	-	-	-	pos	-	-	-	-	229.071	M+H-2H2O	C10H16O8	6.129	0.0138889	0	36.1	0.650564	211107-44-7	5.7406	5.7676	5.7627	5.7646	5.7972	5.7605	5.3885	5.3724	5.3823	5.3318	5.3547	5.3679	5.4906	5.4667	5.5043	5.4303	5.4311	5.4658	6.0455	6.1293	6.1027	6.0949	6.1509	6.1266	5.6036	5.6404	5.6288	5.6978	5.6239	5.6668
pos_398	4-Hydroxybenzoic Acid	metab_3244	map01100;map00130;map01110;map00790;map01240	Metabolic pathways;Ubiquinone and other terpenoid-quinone biosynthesis;Biosynthesis of secondary metabolites;Folate biosynthesis;Biosynthesis of cofactors	C00156	pos	-	-	Metabolism;Metabolism;Metabolism;Metabolism;Metabolism	Global and overview maps;Metabolism of cofactors and vitamins;Global and overview maps;Metabolism of cofactors and vitamins;Global and overview maps	139.039	M+H-H2O, M+H	C7H6O3	3.0369	0.00895223	41.8	0	1.16946	99-96-7	5.0203	5.0227	5.0288	5.04	5.0472	5.0158	5.1146	5.1492	5.1439	5.1329	5.1447	5.1584	5.1083	5.1184	5.1135	5.1188	5.1046	5.1148	5.3639	5.1565	5.1613	5.165	5.1681	5.1586	5.1513	5.167	5.1613	5.1496	5.1485	5.169
pos_3984	Isoleucyl-Valine	metab_3249	-	-	-	pos	-	-	-	-	478.364	2M+NH4	C11H22N2O3	6.1131	0.0275178	0	44.4	9.38605	-	5.3139	5.0095	5.4795	4.2852	4.2987	5.7028	4.9496	4.6365	5.3561	5.4561	5.3659	5.1788	5.2827	5.6658	5.4983	5.8717	5.5077	5.4908	3.9302	5.0415	5.2699	3.9532	5.5113	4.3175	4.7426	5.3045	5.4238	4.2445	4.0535	5.5455
pos_3985	11-Aminoundecanoic Acid	metab_3250	-	-	C19325	pos	-	-	-	-	184.17	M+H-H2O	C11H23NO2	6.1131	0.0305723	69.9	0	1.04271	2432-99-7;211486-12-3	4.874	4.7848	4.9267	4.7013	4.6727	4.7865	4.727	4.7344	4.8564	4.8227	5.0219	4.921	4.7323	4.976	4.8943	4.9268	4.9033	4.9313	4.6671	4.8227	4.7877	4.6924	4.7438	4.8016	4.8776	5.0514	4.9582	4.9135	4.8947	4.9066
pos_399	Cis-Sinapic acid	metab_3255	-	-	-	pos	-	-	-	-	207.065	M+H-H2O, M+H	C11H12O5	3.0449	0.00158799	0	46.9	0.435492	7361-90-2	4.6517	4.5751	4.5554	4.5738	4.7433	4.5334	4.8208	4.8835	4.8796	4.8112	4.8757	4.9476	5.0097	4.9946	5.056	5.0392	4.9558	5.0292	5.3351	5.3695	5.3966	5.3893	5.4431	5.3827	5.0634	5.1472	5.1605	5.1153	5.1185	5.2351
pos_3990	Neamine	metab_3256	map01110	Biosynthesis of secondary metabolites	C01441	pos	-	-	Metabolism	Global and overview maps	683.328	2M+K	C12H26N4O6	6.0972	0.0294557	0	52.9	-8.24571	3947-65-7	5.7211	5.6426	5.636	5.7034	5.712	5.6477	5.8434	5.8388	5.8327	5.8042	5.8679	5.8726	5.5282	5.5785	5.5348	5.4623	5.469	5.3926	4.999	4.7454	4.8202	4.8019	4.093	4.6737	5.2201	5.196	5.206	5.1481	5.1256	5.2115
pos_3999	D-glycero-L-galacto-Octulose	metab_3265	-	-	-	pos	-	-	-	-	205.071	M+H-2H2O	C8H16O8	6.0892	0.0105797	0	57	0.697684	-	5.2214	5.2557	5.2601	5.2317	5.2773	5.2225	4.8967	4.8694	4.8998	4.8963	4.8232	4.8976	5.1703	5.1471	5.1938	5.1263	5.0953	5.1572	5.6559	5.7193	5.713	5.7	5.8612	5.7358	5.5744	5.5756	5.5737	5.7178	5.5682	5.6379
pos_40	Bovinic acid	metab_3267	map00591	Linoleic acid metabolism	C04056	pos	-	-	Metabolism	Lipid metabolism	325.212	M+H-H2O, M+2Na-H, M+H, M+H-2H2O	C18H32O2	6.6358	0.0158962	0	36	2.70712	2540-56-9	5.5857	5.619	5.6549	5.5465	5.5633	5.6325	5.5038	5.5154	5.5894	5.5688	5.4577	5.603	5.555	5.6552	5.5657	5.606	5.5711	5.5446	5.4872	5.5717	5.5334	5.4302	5.5235	5.4974	5.4988	5.4354	5.6359	5.47	5.6213	5.5326
pos_400	4-Hydroxybenzoic acid glucoside	metab_3268	-	-	-	pos	-	-	-	-	323.074	M+NH4, M+Na	C13H16O8	3.0449	0.0130131	0	37.6	0.0924962	-	5.317	5.2881	5.2876	5.3104	5.284	5.2651	5.4449	5.4863	5.4773	5.4549	5.4718	5.4622	5.3653	5.3675	5.3496	5.3878	5.3851	5.3686	5.1974	5.2739	5.2904	5.2492	5.235	5.2615	5.3586	5.356	5.4088	5.3805	5.3504	5.4149
pos_4001	N-Lauroyl Lysine	metab_3270	-	-	-	pos	-	-	-	-	370.306	M+ACN+H	C18H36N2O3	6.0892	0.206085	0	48.7	-0.0721148	-	4.6471	4.647	4.9159	4.2798	4.8434	5.1356	5.1572	4.9651	5.3491	5.4006	5.5	5.1424	5.2628	5.4878	5.4054	5.7241	5.5059	5.573	4.6664	5.0689	5.4179	4.7463	5.0276	4.873	4.9135	5.5591	5.323	4.9066	4.8405	5.3512
pos_4017	Neocnidolide	metab_3287	-	-	C17002	pos	-	-	-	-	159.117	M+H-2H2O	C12H18O2	6.0732	0.00476181	0	58.4	0.722515	-	5.5662	5.5694	5.5752	5.5701	5.6071	5.5935	5.4383	5.4077	5.4095	5.4059	5.4234	5.4229	5.5049	5.5004	5.5114	5.4983	5.4752	5.4879	5.746	5.8181	5.8186	5.8083	5.9007	5.824	5.7099	5.7084	5.6947	5.7514	5.7013	5.7812
pos_402	Pentaethylene glycol	metab_3290	-	-	-	pos	-	-	-	-	239.149	M+H, M+NH4	C10H22O6	3.0608	0.0151473	55.9	0	0.583154	-	5.2456	5.2322	5.301	5.2735	5.2808	5.2761	5.1478	5.1411	5.0988	5.171	5.1525	5.1421	5.1036	5.0921	5.1148	5.0741	5.1475	5.1146	5.0338	5.0996	5.08	5.1174	5.0633	5.1065	5.0461	5.0721	5.0573	5.0377	5.0654	5.0568
pos_4027	4-Androstenediol	metab_3298	-	-	C14210	pos	Steroids	19-Carbon atoms	-	-	255.211	M+H-2H2O	C19H30O2	6.0652	0.00405986	0	73.4	0.133654	1156-92-9	6.1527	6.1577	6.1431	6.1633	6.1959	6.1576	5.9655	5.9699	5.9646	5.953	5.9786	5.9795	6.0922	6.084	6.0988	6.0621	6.0628	6.0618	6.4025	6.4551	6.4597	6.4621	6.5483	6.4769	6.3412	6.3476	6.3521	6.391	6.3285	6.4406
pos_4035	Lubiprostone	metab_3307	-	-	C13707	pos	-	-	-	-	391.23	M+H	C20H32F2O5	6.0495	0.00550247	0	66.9	2.34617	136790-76-6;333963-40-9	5.8395	5.8749	5.8562	5.8491	5.844	5.8805	5.8857	5.8906	5.8752	5.8831	5.8642	5.8729	5.8442	5.8518	5.8098	5.8702	5.8368	5.8669	5.654	5.7276	5.7144	5.7265	5.6545	5.7169	5.8132	5.8016	5.8248	5.8002	5.8032	5.7989
pos_4042	Convalloside	metab_3315	-	-	C19986	pos	-	-	-	-	713.336	M+H	C35H52O15	6.0415	0.0168887	0	40.4	-2.55484	13473-51-3	5.8877	5.8823	5.9002	5.9269	5.8716	5.8656	4.9672	4.7344	4.7851	4.8851	4.5722	4.7497	4.4703	4.4752	4.1761	4.2299	4.0033	3.8332	3.881	3.9107	3.907	3.904	3.8935	3.907	4.2718	4.237	4.3103	4.3213	3.9666	4.2692
pos_405	Halleridone	metab_3323	-	-	-	pos	-	-	-	-	155.07	M+H-2H2O, M+H	C8H10O3	3.0768	0.0129147	0	34.2	0.908557	-	4.551	4.4855	4.5706	4.574	4.5624	4.5096	4.4694	4.5332	4.511	4.5027	4.5302	4.6292	4.5375	4.5985	4.536	4.5354	4.5481	4.6104	5.0553	4.5659	4.6159	4.6571	4.5926	4.6195	4.5939	4.6089	4.6218	4.5932	4.5912	4.5994
pos_4056	Cadabicine methyl ether	metab_3330	-	-	-	pos	-	-	-	-	899.464	2M+H	C26H31N3O4	6.0177	0.0511085	0	40.1	-6.63574	-	5.6808	5.6495	5.6622	5.6566	5.639	5.6186	5.0702	5.1066	5.1056	5.2212	5.2235	5.1507	4.958	4.7715	5.0074	4.9358	4.9362	5.0143	6.1419	5.8156	5.8271	5.834	5.8368	5.9231	5.0336	5.0208	5.1154	5.2605	4.8734	5.085
pos_4060	Triacetic acid	metab_3335	-	-	C01757	pos	-	-	-	-	289.092	2M+H	C6H8O4	6.0177	0.0123271	0	51.4	0.16839	-	5.4064	5.4764	5.4454	5.4759	5.43	5.445	4.9729	5.0207	5.0131	4.9447	5.0008	5.0293	4.7061	4.6402	4.6339	4.7127	4.7144	4.6951	5.1113	5.2312	5.2696	5.2238	5.1767	5.2516	4.4382	4.3484	4.3819	4.587	4.3566	4.2305
pos_4073	Nordihydrocapsaicin	metab_3349	-	-	C20216	pos	-	-	-	-	311.233	M+NH4	C17H27NO3	5.9937	0.0270398	0	42.1	-0.520764	28789-35-7	5.2341	5.1994	5.3815	4.8903	5.2184	5.424	5.3267	5.1016	5.3273	5.3306	5.4657	5.0628	5.3154	5.3772	5.2906	5.6159	5.3656	5.3624	4.8571	5.1073	5.4794	4.8725	5.3511	5.0029	4.9989	5.3701	5.3117	5.0583	4.8669	5.4161
pos_4074	1,2-Cyclohexanediol, 1-methyl-4-(1-methylethenyl)-	metab_3350	-	-	C18020	pos	-	-	-	-	135.117	M+H-2H2O	C10H18O2	5.9937	0.0144942	0	32.1	1.05788	-	4.9463	4.9261	4.9405	4.8595	4.8652	4.9293	4.7839	4.8131	4.8058	4.831	4.8447	4.8164	4.9616	4.9828	4.9616	4.9503	4.932	4.9463	5.2905	5.343	5.3566	5.3246	5.4043	5.3611	5.0871	5.1311	5.1074	5.0861	5.0461	5.1472
pos_4079	N-Stearoyl Asparagine	metab_3355	-	-	-	pos	-	-	-	-	363.305	M+H-2H2O	C22H42N2O4	5.9857	0.00832739	0	40.7	9.98118	-	5.6279	5.5991	5.6285	5.6177	5.6363	5.6008	5.4237	5.4344	5.3952	5.4372	5.4308	5.4192	5.5377	5.5644	5.5941	5.5125	5.5288	5.5556	5.777	5.8702	5.8876	5.8627	5.9509	5.8806	5.8275	5.8381	5.8504	5.8835	5.8236	5.959
pos_408	Glu Leu	metab_3356	-	-	-	pos	-	-	-	-	261.145	M+H-H2O, M+H	C11H20N2O5	3.1008	0.0110504	57.4	0	0.396692	-	5.705	5.6916	5.6927	5.7153	5.723	5.6997	5.5571	5.5534	5.5605	5.5539	5.592	5.561	5.566	5.5719	5.5785	5.5478	5.5132	5.5341	5.6883	5.6293	5.6479	5.6535	5.6832	5.6567	5.5609	5.6166	5.583	5.5842	5.5756	5.562
pos_4082	Senkyunolide	metab_3359	-	-	C17853	pos	-	-	-	-	157.101	M+H-2H2O	C12H16O2	5.9857	0.0102719	0	62.8	0.743345	63038-10-8	5.1865	5.2025	5.1883	5.2149	5.249	5.2027	5.0299	5.0064	5.0439	5.01	5.0463	5.03	5.1469	5.121	5.1346	5.115	5.0973	5.1071	5.3783	5.4496	5.4639	5.4293	5.5377	5.4619	5.3493	5.3737	5.3641	5.4036	5.3689	5.4494
pos_4085	Indolophenanthridine	metab_3362	-	-	-	pos	-	-	-	-	292.181	M+NH4	C19H18N2	5.9779	0.0812359	0	64	0.0492597	-	3.941	3.3989	4.3887	4.3385	4.2836	4.5981	2.6455	3.9085	4.4618	3.3958	2.6492	3.8111	2.655	2.6597	4.3783	3.2044	5.4024	4.9561	3.4385	2.7191	2.7154	2.7125	2.7019	3.8313	3.3377	2.6844	3.3787	5.3671	4.1815	2.6824
pos_4086	5alpha-Androstane	metab_3363	-	-	C01554	pos	-	-	-	-	283.242	M+Na	C19H32	5.9779	0.0122453	0	33.8	9.33674	438-22-2	5.6785	5.6996	5.6957	5.702	5.7284	5.6943	5.5459	5.5495	5.5484	5.5062	5.5394	5.5322	5.645	5.6467	5.6692	5.6089	5.6331	5.5952	5.8234	5.9108	5.9223	5.9199	5.9823	5.9484	5.8918	5.9057	5.8999	5.9531	5.906	6.0277
pos_4088	Beta-Thujaplicin	metab_3365	-	-	C09904	pos	-	-	-	-	129.07	M+H-2H2O	C10H12O2	5.9779	0.00902848	0	49.3	1.44223	499-44-5	4.4363	4.4757	4.4579	4.4609	4.4813	4.4571	4.2696	4.3313	4.3203	4.2957	4.3201	4.2777	4.3958	4.3692	4.3584	4.3693	4.3734	4.4145	4.524	4.6868	4.7034	4.7028	4.7751	4.6867	4.6402	4.6982	4.6197	4.6466	4.6174	4.7633
pos_4095	DG(20:5(7Z,9Z,11E,13E,17Z)-3OH(5,6,15)/10:0/0:0)	metab_3373	-	-	-	pos	-	-	-	-	543.368	M+H-2H2O	C33H54O8	5.9699	0.0142093	0	51	0.830015	-	5.3975	5.414	5.4093	5.4191	5.4518	5.3728	5.2988	5.2441	5.3129	5.2392	5.2223	5.3131	5.5039	5.4711	5.4742	5.4695	5.4815	5.3864	5.6148	5.7644	5.7721	5.7675	5.8829	5.7968	6.0057	6.0224	6.0168	6.0378	6.0102	6.1819
pos_4100	Difloxacin	metab_3380	-	-	C11234	pos	-	-	-	-	441.173	M+ACN+H	C21H19F2N3O3	5.962	0.0509842	0	72.4	-0.0246454	98106-17-3	4.3701	4.3056	4.39	4.4193	4.465	4.0777	5.049	4.9917	5.0467	5.0038	4.9612	5.0134	5.8996	5.8704	5.8485	5.7596	5.8189	5.8191	6.1162	6.1711	6.1997	6.2068	6.1161	6.2006	5.9455	5.9057	5.9007	5.8725	5.8921	5.819
pos_4119	Epothilone B	metab_3400	-	-	C12154	pos	-	-	-	-	508.276	M+H	C27H41NO6S	5.8982	0.224541	0	54.7	5.64049	152044-54-7	4.2367	4.2367	4.2429	4.2225	4.2438	4.2373	4.2217	4.2147	4.2196	4.2205	4.2255	4.2294	4.5572	4.8098	4.7921	4.9706	4.9541	5.0022	4.9064	4.9051	5.0369	4.9129	4.8535	5.0527	5.4579	5.4901	5.5246	5.4977	5.437	5.4207
pos_4126	Musabalbisiane C	metab_3408	-	-	-	pos	-	-	-	-	607.215	M+K	C28H40O12	5.8745	0.0344071	0	41.6	0.250682	143183-60-2	4.8359	6.5638	6.2729	5.1096	5.571	6.2019	3.5675	3.5605	3.5653	3.5662	3.5713	3.5751	3.5771	3.5817	3.5754	3.5708	3.5647	3.5638	5.7837	3.6413	3.6376	3.6346	3.6241	3.6376	3.6022	3.6065	3.6157	3.607	3.6069	3.6045
pos_4130	PA(12:0/PGE2)	metab_3413	-	-	-	pos	-	-	-	-	733.362	M+2Na-H	C35H61O11P	5.8587	0.0477698	0	54.2	-6.33742	-	5.8637	5.7914	5.8388	5.8879	5.917	5.8735	5.1168	5.0926	5.0609	5.029	5.1021	5.1312	4.4698	4.444	4.2291	3.7028	4.4364	4.5933	3.7436	4.0559	3.7696	4.2861	3.7561	3.7696	3.7342	3.7944	3.7477	3.8655	3.7389	3.7365
pos_4135	Rose oxide (cis)	metab_3418	-	-	C10288	pos	-	-	-	-	385.128	M+H-2H2O	C21H24O9	5.8427	0.124911	0	63.5	-0.0352484	-	3.9953	5.4424	5.0727	4.1539	4.6073	5.2622	3.8816	3.8746	3.8795	3.8804	3.8854	3.8893	3.8912	3.8959	3.8896	3.885	3.8788	3.878	4.8479	3.9555	3.9517	3.9488	3.9382	3.9518	3.9163	3.9207	3.9299	3.9212	3.921	3.9186
pos_414	(+)-Gallocatechin	metab_3423	map00941;map01110	Flavonoid biosynthesis;Biosynthesis of secondary metabolites	C12127	pos	-	-	Metabolism;Metabolism	Biosynthesis of other secondary metabolites;Global and overview maps	307.081	M+H-H2O, M+H	C15H14O7	3.1646	0.0408456	0	46.3	0.147115	970-73-0	2.2912	2.2912	3.2506	2.9872	2.8871	2.2918	3.6185	3.6884	3.6819	3.6424	3.6338	3.6795	4.1054	4.1203	4.1597	4.0687	4.0059	4.0788	6.3221	4.5435	4.4995	4.5112	4.5378	4.5378	4.3538	4.3491	4.3384	4.3119	4.3149	4.4043
pos_4147	2-Amino-4-oxo-4-alpha-hydroxy-6-(erythro-1',2',3'-trihydroxypropyl)-5,6,7,8-tetrahydroxypterin	metab_3431	-	-	C05252	pos	-	-	-	-	339.123	M+NH4	C9H15N5O8	5.7954	0.030176	0	76.7	-9.8983	-	4.6181	5.7602	5.6035	4.6439	5.0376	5.5372	4.527	4.5199	4.5248	4.5257	4.5308	4.5346	4.5366	4.5412	4.5349	4.5303	4.5242	4.5233	4.8717	4.6008	4.5971	4.5941	4.5836	4.5971	4.5617	4.566	4.5752	4.5665	4.5664	4.564
pos_4148	Isoorientin 6-O-hexoside	metab_3432	-	-	-	pos	-	-	-	-	833.3	M+Na	C42H50O16	5.7873	0.0703495	0	50.3	0.60278	-	3.6695	6.1871	5.5562	4.0922	4.6449	5.7772	2.3657	2.3587	2.3635	2.3644	2.3695	3.8661	2.3752	2.3799	2.3736	2.369	2.3629	2.362	5.1125	2.4392	2.4355	3.7982	2.4221	2.4355	2.4002	2.4046	2.4137	2.405	2.4049	2.4025
pos_4155	Trachelogenin	metab_3440	-	-	C10891	pos	-	-	-	-	389.16	M+H	C21H24O7	5.7635	0.255678	0	60.9	0.0846834	34209-69-3	3.4117	5.5385	5.0132	3.3974	4.3474	5.1053	3.3967	3.3897	3.3946	3.3955	3.4005	3.4044	3.4063	3.411	3.4046	3.4	3.3939	3.3931	4.5689	3.4705	3.4668	3.4639	3.4533	3.4668	3.4314	3.4357	3.4449	3.4362	3.4361	3.4337
pos_4160	7,8-diaminopelargonate	metab_3446	map01100;map00780;map01240	Metabolic pathways;Biotin metabolism;Biosynthesis of cofactors	C01037	pos	-	-	Metabolism;Metabolism;Metabolism	Global and overview maps;Metabolism of cofactors and vitamins;Global and overview maps	171.149	M+H-H2O	C9H20N2O2	5.7475	0.00655451	0	40.3	0.532694	-	5.2017	5.0686	5.1712	5.0228	5.032	5.1978	4.9598	4.9898	5.0864	5.1757	5.0989	5.1064	5.0992	5.2404	5.1406	5.2672	5.1703	5.182	4.8411	5.0542	5.0167	4.8865	5.0465	4.9259	4.9977	5.0629	5.1067	4.9429	4.9868	5.2115
pos_4164	N-Phenethylacetamide	metab_3450	-	-	C06746	pos	-	-	-	-	164.107	M+H	C10H13NO	5.7395	0.0497574	36.5	0	1.01824	-	4.9874	4.9692	4.9695	4.9624	4.9718	4.9767	5.0127	5.0027	4.9683	4.9963	5.0173	4.9957	4.9311	4.9349	4.9484	4.9256	4.9277	4.9161	4.7495	4.8073	4.8159	4.7646	4.7799	4.7961	4.9425	4.8965	4.9045	4.8973	4.9084	4.8688
pos_4177	Docosanal	metab_3464	-	-	-	pos	-	-	-	-	363.305	M+K	C22H44O	5.7158	0.01467	0	44.3	6.72391	-	5.4084	5.3695	5.4117	5.3743	5.3859	5.3882	5.1326	5.0679	5.1184	5.0647	5.0837	5.1403	5.2745	5.2257	5.2904	5.2337	5.2308	5.1976	5.6595	5.7056	5.694	5.7213	5.8144	5.7174	5.3709	5.4127	5.3726	5.3836	5.3626	5.4447
pos_4178	Allylestrenol	metab_3465	-	-	C12811	pos	-	-	-	-	283.242	M+H-H2O	C21H32O	5.7158	0.0184282	0	55.1	0.0557984	432-60-0	5.4326	5.4009	5.4103	5.4342	5.4588	5.4195	5.1695	5.1295	5.1453	5.078	5.1439	5.2284	5.3195	5.2817	5.2916	5.2971	5.2701	5.2779	5.6931	5.7438	5.7153	5.7343	5.8551	5.7515	5.4127	5.3772	5.4318	5.4311	5.4428	5.4498
pos_4179	(4E,7E,10E,13E)-Hexadeca-4,7,10,13-tetraenoic acid	metab_3466	-	-	-	pos	-	-	-	-	213.164	M+H-2H2O	C16H24O2	5.7158	0.00981544	0	71.3	0.655005	-	4.9636	4.9354	4.9319	4.9591	4.9483	4.9817	4.7666	4.7228	4.7293	4.7653	4.729	4.7562	4.8713	4.8672	4.904	4.8754	4.8168	4.8187	5.2431	5.2317	5.2678	5.2857	5.3604	5.2764	4.9112	4.9492	4.9583	4.9347	4.9775	4.9813
pos_4184	Cnidilide	metab_3471	-	-	C16937	pos	-	-	-	-	159.117	M+H-2H2O	C12H18O2	5.7158	0.00505702	0	60.6	0.695153	3674-03-01	5.1889	5.1884	5.1715	5.1862	5.1873	5.2083	5.019	4.9699	4.9911	5.0016	4.9911	4.9966	5.0828	5.0859	5.0964	5.1167	5.0698	5.0599	5.3917	5.4298	5.4463	5.4511	5.5341	5.4591	5.1728	5.1803	5.1662	5.1677	5.1624	5.2118
pos_4185	2,6-Dimethylnaphthalene	metab_3472	-	-	C14330	pos	-	-	-	-	157.101	M+H	C12H12	5.7158	0.0155045	77.7	0	0.864234	581-42-0	4.8521	4.8286	4.8429	4.824	4.8659	4.8537	4.5617	4.5529	4.5878	4.5272	4.5765	4.5904	4.7127	4.6783	4.7255	4.7379	4.697	4.7243	5.145	5.1639	5.1631	5.1807	5.2973	5.1874	4.8358	4.8475	4.8527	4.8673	4.8499	4.9226
pos_4186	Trans-Carvyl formate	metab_3473	-	-	-	pos	-	-	-	-	145.101	M+H-2H2O	C11H16O2	5.7158	0.0152218	0	40.9	0.771104	-	4.8331	4.8078	4.7753	4.7955	4.821	4.7952	4.5716	4.5551	4.5634	4.6006	4.5792	4.6136	4.7083	4.7096	4.697	4.7153	4.6405	4.651	5.0742	5.0908	5.1135	5.1018	5.2027	5.1145	4.7994	4.7905	4.8269	4.7809	4.7845	4.8659
pos_4187	Methyleugenol	metab_3474	map00940	Phenylpropanoid biosynthesis	C10454	pos	-	-	Metabolism	Biosynthesis of other secondary metabolites	143.086	M+H-2H2O	C11H14O2	5.7158	0.0127243	0	34	0.893508	93-15-2	4.419	4.4284	4.4886	4.4725	4.4947	4.4518	4.2875	4.1723	4.1983	4.1941	4.2087	4.2355	4.3708	4.2687	4.3755	4.3811	4.3315	4.2802	4.7394	4.766	4.776	4.7751	4.9214	4.7973	4.4496	4.5356	4.4532	4.4797	4.4786	4.5314
pos_4191	Testosterone 17b-(b-D-glucuronide)	metab_3479	-	-	C11134	pos	-	-	-	-	447.238	M+H-H2O	C25H36O8	5.7078	0.0305086	0	40.6	0.0213633	1180-25-2	5.1529	5.1292	5.2018	5.1648	5.1836	5.1382	4.887	4.7493	4.7862	4.7348	4.6905	4.8168	4.9745	4.9142	4.9602	5.0325	4.8506	4.9072	5.5374	5.521	5.553	5.5964	5.6983	5.5797	5.0974	5.0972	5.1655	5.1905	5.1598	5.2269
pos_4202	Licoisoflavone A	metab_3492	-	-	C10486	pos	-	-	-	-	387.144	M+CH3OH+H	C20H18O6	5.6603	0.0879038	0	67.4	0.0213188	66056-19-7	4.7765	5.7829	5.4472	4.8474	5.0541	5.5012	3.1279	3.1208	3.1257	3.1266	3.1317	3.1355	3.1375	3.1421	3.1358	3.1312	3.1251	3.1242	4.9832	3.2017	3.1979	3.195	3.1845	3.198	3.1625	3.1669	3.1761	3.1674	3.1672	3.1649
pos_4205	Thymol	metab_3495	-	-	C09908	pos	-	-	-	-	151.112	M+H	C10H14O	5.6524	0.0254199	59.9	0	0.9482	89-83-8	4.7856	4.7674	4.7709	4.8021	4.7526	4.7729	4.8195	4.8376	4.8394	4.8497	4.8261	4.8107	5.0909	5.0819	5.0785	5.0646	5.0341	5.0365	5.4313	5.4422	5.4363	5.4149	5.4696	5.4437	5.399	5.3958	5.3664	5.3795	5.3756	5.37
pos_4206	Cubebin	metab_3496	-	-	C10549	pos	-	-	-	-	389.16	M+CH3OH+H	C20H20O6	5.6445	0.136792	0	73	0.151963	18423-69-3	3.9353	5.9564	5.5566	4.3485	4.8008	5.5797	3.8475	3.8404	3.8453	3.8462	3.8513	3.8551	3.8571	3.8617	3.8554	3.8508	3.8447	3.8438	3.8916	3.9213	3.9176	3.9146	3.9041	3.9176	3.8821	3.8865	3.8957	3.887	3.8869	3.8845
pos_4210	Picrocrocin	metab_3500	-	-	C17055	pos	-	-	-	-	369.133	M+K	C16H26O7	5.6047	0.0546363	0	76.9	6.57144	138-55-6	3.8859	5.6515	5.2563	3.6932	4.5573	5.2905	3.1498	3.1427	3.1476	3.1485	3.1536	3.1574	3.1594	3.164	3.1577	3.1531	3.147	3.1461	4.8454	3.2236	3.2198	3.2953	3.8127	3.6955	3.1844	3.1888	3.3391	3.872	3.1891	3.7399
pos_4211	Kievitone hydrate	metab_3501	-	-	C02549	pos	-	-	-	-	339.123	M+H-2H2O	C20H22O7	5.6047	0.0315431	0	35.3	-0.103581	62682-11-5	3.6886	5.6626	5.342	3.8364	4.4681	5.2968	3.6736	3.6665	3.6714	3.6723	3.6774	3.6812	3.6832	3.6878	3.6815	3.6769	3.6708	3.6699	4.6488	3.7474	3.7437	3.7407	3.7302	3.7437	3.7082	3.7126	3.7218	3.7131	3.7129	3.7106
pos_4213	Tangeritin	metab_3503	-	-	C10190	pos	-	-	-	-	373.128	M+H	C20H20O7	5.5812	0.0617901	87.2	0	-0.142734	481-53-8	5.5231	5.618	5.5596	5.5207	5.5127	5.519	5.3735	5.3747	5.3712	5.5137	5.3109	5.3614	5.3763	5.3402	5.2778	5.2802	5.1386	5.2318	5.4805	5.0755	5.0292	5.1095	5.0491	5.0648	5.1232	5.1378	5.1358	5.1378	5.1004	5.0917
pos_4220	3-(1,1-Dimethylallyl)herniarin	metab_3511	-	-	-	pos	-	-	-	-	209.097	M+H-2H2O	C15H16O3	5.5413	0.00285857	0	37.9	1.95359	20958-63-8	6.055	6.0591	6.058	6.0573	6.0688	6.0753	6.0564	6.0562	6.0577	6.067	6.0409	6.0392	6.016	6.0208	6.0259	6.0396	6.0356	6.0378	5.906	5.9633	5.946	5.9556	5.9119	5.9508	6.0147	6.0093	6.0322	6.0106	6.0169	6.0022
pos_4223	Isorhamnetin	metab_3514	-	-	C10084	pos	-	-	-	-	317.066	M+H	C16H12O7	5.5177	0.0516054	87	0	-0.0729388	480-19-3	4.0434	3.9264	4.0733	4.0226	4.1225	4.0934	3.1944	3.1873	3.2254	3.1931	3.1981	3.202	4.3011	4.1391	4.4804	4.0164	3.9096	4.0996	5.0068	5.1108	5.0524	5.0359	5.2231	5.0931	3.7494	4.1531	3.9763	4.8507	4.156	5.0149
pos_4229	Vomifoliol	metab_3520	-	-	C04166	pos	-	-	-	-	207.138	M+H-H2O	C13H20O3	5.4937	0.0213	0	76.8	0.816179	-	4.9564	4.9447	4.9751	4.9676	4.9791	4.9545	4.6845	4.6895	4.7014	4.6736	4.6688	4.709	4.6467	4.5814	4.5928	4.5752	4.5186	4.5249	4.549	4.5489	4.574	4.5393	4.5738	4.5693	4.3609	4.3476	4.3162	4.4014	4.2615	4.3647
pos_4235	Methyl 4-amino-5-ethyl-3-thiophenecarboxylate	metab_3527	-	-	-	pos	-	-	-	-	208.04	M+Na	C8H11NO2S	5.4543	0.0150755	0	51.1	-4.07085	-	4.756	4.6795	4.652	4.6349	4.664	4.7347	4.681	4.6779	4.6562	4.6997	4.6812	4.6788	4.6297	4.6873	4.7311	4.6513	4.6407	4.711	4.7103	4.847	4.8203	4.8053	5.1423	4.8904	4.7623	4.7104	4.6851	4.8514	4.6586	4.8321
pos_4237	Aesculetin	metab_3528	-	-	C09263	pos	-	-	-	-	211.06	M+CH3OH+H	C9H6O4	5.4384	0.0693018	0	66.7	0.969755	305-01-1	2.9059	2.9059	2.912	2.8917	2.913	3.0581	2.891	2.8839	2.8888	2.8897	2.8948	2.8986	2.9006	2.9052	3.1456	2.8943	2.8881	2.8873	3.9392	4.2636	4.0147	4.1426	4.88	4.2444	2.9256	2.9299	2.9391	4.3877	2.9303	4.3759
pos_424	Azacitidine	metab_3531	-	-	C11262	pos	-	-	-	-	227.079	M+H-H2O, M+2Na-H	C8H12N4O5	3.2524	0.0138467	0	31.4	7.15954	320-67-2	5.5452	5.4671	5.5199	5.4408	5.4992	5.5201	5.2653	5.233	5.2384	5.2732	5.2867	5.2833	5.0073	5.0371	5.0257	4.9847	4.9918	5.0213	4.7855	4.5752	4.5382	4.4644	4.3832	4.2601	5.0244	4.9753	5.0131	4.9816	5.0153	5.0033
pos_4241	(R)-Bitalin A	metab_3533	-	-	-	pos	-	-	-	-	219.102	M+H	C13H14O3	5.4226	0.0309639	0	51.3	0.696772	35844-67-8	3.7895	5.4866	5.2175	4.0676	4.1625	4.8905	2.8442	2.8371	2.842	2.8429	2.848	2.8518	2.8538	2.8584	2.8521	2.934	3.1333	2.8405	4.608	2.9179	2.9151	2.9112	3.1806	3.469	3.2473	3.1162	2.8923	2.8836	2.8835	3.2382
pos_4246	Imidaprilat	metab_3538	-	-	C21519	pos	-	-	-	-	441.173	M+ACN+Na	C18H23N3O6	5.4067	0.0748794	0	53.5	-3.05717	89371-44-8	4.456	4.4142	4.5163	4.5164	4.6151	4.3896	4.6091	4.533	4.5432	4.5492	4.5863	4.6312	4.7994	4.8784	4.8798	4.6589	4.6989	4.6196	5.5769	5.5195	5.4363	5.4089	5.7733	5.4933	4.8657	4.8849	4.8614	5.1889	4.7874	5.0476
pos_4247	7alpha,25-Dihydroxy-4-cholesten-3-one	metab_3539	-	-	C17332	pos	-	-	-	-	381.315	M+H-2H2O	C27H44O3	5.4067	0.0119483	0	48.2	-0.0593286	-	5.1409	5.1355	5.0907	5.0988	5.0971	5.1081	4.6067	4.5248	4.6307	4.6292	4.5942	4.637	4.7102	4.6877	4.6798	4.6533	4.6016	4.4972	5.3165	5.3571	5.3461	5.3616	5.5642	5.4187	4.2446	4.3034	4.4325	4.4292	4.3888	4.2111
pos_4248	13(S)-Hydroperoxylinolenic acid	metab_3540	map01100;map00592;map01110	Metabolic pathways;alpha-Linolenic acid metabolism;Biosynthesis of secondary metabolites	C04785	pos	-	-	Metabolism;Metabolism;Metabolism	Global and overview maps;Lipid metabolism;Global and overview maps	333.202	M+Na	C18H30O4	5.4067	0.0214041	0	69.4	-6.14842	67597-26-6	5.1701	5.1563	5.2054	5.1821	5.2013	5.2055	5.1323	5.1721	5.1417	5.1865	5.1462	5.1432	5.1475	5.1559	5.0992	5.132	5.1333	5.0739	5.0945	5.1329	5.1034	5.0768	5.1379	5.1394	5.148	5.0836	5.0747	5.1108	5.0714	5.0535
pos_4252	Miserotoxin	metab_3544	-	-	C08507	pos	-	-	-	-	552.223	2M+NH4	C9H17NO8	5.3912	0.118573	0	70.7	-2.93709	24502-76-9	2.9656	3.8513	2.9717	2.9514	2.9727	3.4543	2.9506	2.9436	2.9485	2.9494	2.9544	2.9583	2.9602	2.9649	2.9585	2.954	2.9478	2.947	5.2621	5.2171	5.2453	5.1999	5.4578	5.2726	2.9853	3.8868	2.9988	4.0888	2.99	3.4969
pos_4256	Fexofenadine	metab_3548	-	-	C06999	pos	-	-	-	-	519.318	M+NH4	C32H39NO4	5.3672	0.0263566	70.4	0	-7.63799	83799-24-0	5.9567	5.883	5.9457	5.9196	5.9147	5.898	6.1398	6.1232	6.1159	6.0754	6.1201	6.1381	5.829	5.8241	5.8344	5.7902	5.7885	5.7935	5.3183	5.3264	5.3101	5.3325	5.1878	5.3189	5.5399	5.5111	5.5102	5.5431	5.5251	5.6421
pos_4257	Coumestrin	metab_3549	-	-	-	pos	-	-	-	-	472.124	M+ACN+H	C21H18O10	5.3593	0.0667029	0	65.2	0.190674	92631-72-6	5.7901	5.8177	5.8799	5.8746	5.8748	5.8854	5.0263	4.643	3.4737	4.8214	4.7364	4.9678	5.2618	5.2532	5.2347	5.1339	4.8973	4.0728	4.0942	4.641	4.7099	4.775	4.0102	4.7385	4.7227	4.6978	4.1683	4.2432	4.9227	4.796
pos_4265	DG(22:6(4Z,7Z,10Z,13Z,16Z,19Z)/22:5(4Z,7Z,10Z,13Z,16Z)/0:0)	metab_3556	-	-	C00165	pos	-	-	-	-	679.512	M+H-2H2O	C47H70O5	5.3035	0.0122937	0	48.2	4.86785	-	5.7127	5.724	5.7314	5.6884	5.7483	5.7313	5.6755	5.6897	5.6545	5.6685	5.7475	5.6917	5.655	5.6815	5.6404	5.6913	5.6986	5.705	5.631	5.704	5.6084	5.7203	5.6322	5.681	5.6932	5.6753	5.7069	5.6838	5.6877	5.6278
pos_4276	4-Hydroxyquinoline	metab_3568	-	-	C06343	pos	-	-	-	-	146.06	M+H	C9H7NO	5.2796	0.0112221	82.3	0	0.882302	611-36-9	5.0803	5.077	5.1045	5.0913	5.1192	5.1477	4.3759	4.3319	4.3422	4.3707	4.373	4.3649	4.3941	4.3391	4.4348	4.3759	4.3951	4.3755	4.266	4.3276	4.3797	4.3868	4.2453	4.2735	4.2405	4.2026	4.2453	4.2487	4.2679	4.2653
pos_4281	Neoliquiritin 2''-apioside	metab_3574	-	-	-	pos	-	-	-	-	533.166	M+H-H2O	C26H30O13	5.2398	0.0333802	0	71	0.425749	135432-48-3	5.1004	5.1138	5.1154	5.0155	5.0766	5.057	4.5666	4.2757	4.5073	4.421	4.539	4.5457	5.1459	5.0186	5.0597	4.9835	4.9715	5.0192	5.3627	5.4169	5.397	5.4204	5.6838	5.4398	5.3986	5.4073	5.3892	5.379	5.3918	5.3696
pos_429	3,4-dihydroxyphenylacetic Acid	metab_3583	map01100;map00350	Metabolic pathways;Tyrosine metabolism	C01161	pos	-	-	Metabolism;Metabolism	Global and overview maps;Amino acid metabolism	169.05	M+H, M+Na	C8H8O4	3.2844	0.0275023	85.8	0	0.856205	102-32-9	5.0678	5.0163	5.1251	4.9825	5.0667	5.1165	4.8681	4.8887	4.79	4.8522	4.8896	4.9009	5.3266	5.3371	5.3522	5.2837	5.2794	5.2805	5.8174	5.8674	5.8737	5.8665	6.0012	5.9289	5.0806	5.0708	5.1215	5.3095	5.0634	5.3263
pos_4292	Sphingosine	metab_3586	map00600;map01100	Sphingolipid metabolism;Metabolic pathways	C00319	pos	-	-	Metabolism;Metabolism	Lipid metabolism;Global and overview maps	344.254	M+2Na-H	C18H37NO2	5.1763	0.024785	0	32.8	2.56868	123-78-4	4.7628	4.7306	4.7954	4.7522	4.785	4.6925	4.2315	4.4311	4.454	4.2985	4.3857	4.4283	4.5467	4.5596	4.4418	4.5357	4.5135	4.4214	5.0365	4.9682	4.9084	4.905	5.1507	5.0091	3.9563	3.6126	3.5471	3.8923	3.9069	3.6961
pos_4293	2-Phenylethyl beta-D-glucopyranoside	metab_3587	-	-	-	pos	-	-	-	-	249.112	M+H-2H2O	C14H20O6	5.1683	0.0424748	0	62	0.348314	18997-54-1	3.8151	6.1845	4.1202	4.0562	4.3854	4.6759	3.1028	3.0958	3.1006	3.1015	3.1066	3.1104	3.1124	3.117	3.1107	3.1061	3.1	3.0991	4.3228	3.1766	3.1728	3.1699	3.4037	3.1729	3.1375	3.1418	3.151	3.1423	3.1422	3.1398
pos_4298	(S)-(-)-Perillyl alcohol	metab_3592	map01110;map00903;map00902	Biosynthesis of secondary metabolites;Limonene and pinene degradation;Monoterpenoid biosynthesis	C02452	pos	-	-	Metabolism;Metabolism;Metabolism	Global and overview maps;Metabolism of terpenoids and polyketides;Metabolism of terpenoids and polyketides	135.117	M+H-H2O	C10H16O	5.1445	0.0109714	54.8	0	1.15404	536-59-4	4.3933	4.4044	4.3976	4.3866	4.391	4.4174	4.4219	4.4213	4.401	4.3975	4.4687	4.4462	4.8816	4.8878	4.8882	4.8427	4.8241	4.8676	5.3924	5.3859	5.3573	5.3785	5.4538	5.3927	5.0924	5.1209	5.1169	5.1369	5.1219	5.1163
pos_4302	Eriojaposide B	metab_3598	-	-	C17889	pos	-	-	-	-	499.251	M+H-H2O	C25H40O11	5.1125	0.0156856	0	72.2	-4.49467	351412-97-0	4.0569	3.4731	3.5824	3.8205	3.8786	3.4737	3.8036	3.793	4.277	3.4634	3.8111	4.2807	4.9815	4.7917	5.1085	4.7813	4.8977	4.8469	5.6588	5.6288	5.6405	5.6258	5.7817	5.6321	4.9096	5.0324	4.9008	5.1398	4.8829	5.1457
pos_4303	Coniferyl Aldehyde	metab_3599	map01100;map00940;map01110	Metabolic pathways;Phenylpropanoid biosynthesis;Biosynthesis of secondary metabolites	C02666	pos	-	-	Metabolism;Metabolism;Metabolism	Global and overview maps;Biosynthesis of other secondary metabolites;Global and overview maps	179.07	M+H	C10H10O3	5.1045	0.0527031	87.6	0	0.843122	458-36-6;20649-42-7	4.8156	5.0305	5.005	4.7941	4.8644	4.9127	4.3077	4.3212	4.2931	4.2103	4.3311	4.3763	4.706	4.7248	4.8065	4.7321	4.6994	4.74	5.1938	5.1906	5.1772	5.1779	5.2862	5.1734	4.7947	4.8509	4.8152	4.8437	4.8219	4.8954
pos_4306	Propranolol glycol	metab_3602	-	-	-	pos	-	-	-	-	219.102	M+H	C13H14O3	5.0888	0.0245127	0	45.9	0.810457	-	5.1593	5.2083	5.1739	5.1727	5.1748	5.1171	4.8656	4.8411	4.8721	4.8271	4.8556	4.8972	4.8111	4.8295	4.8262	4.7716	4.7767	4.7925	4.7191	4.4875	4.5867	4.5837	4.5964	4.5681	5.2437	5.2545	5.2031	5.2198	5.2395	5.2096
pos_4307	5'-N-Ethylcarboxamidoadenosine	metab_3603	-	-	-	pos	-	-	-	-	341.157	M+CH3OH+H	C12H16N6O4	5.081	0.165883	0	54	1.04664	-	3.8539	3.8539	3.8601	3.8397	3.861	3.8545	3.839	3.8319	3.8368	3.8377	3.8428	3.8466	3.8486	3.8532	3.8469	3.8423	3.8361	3.8353	4.8878	4.8838	4.8762	4.8971	5.402	4.9896	3.8736	3.878	3.8872	3.8785	3.8783	3.8759
pos_4316	Peucedanin	metab_3613	-	-	C09283	pos	-	-	-	-	259.097	M+H	C15H14O4	5.0411	0.0219655	0	49.1	0.362884	133-26-6	5.7068	5.6801	5.7041	5.6731	5.7077	5.6559	5.1729	5.1355	5.1742	5.0976	5.1524	5.1671	5.3242	5.3203	5.3529	5.3422	5.2928	5.3073	5.61	5.621	5.6398	5.6304	5.4709	5.5983	5.4005	5.4264	5.3975	5.3922	5.3899	5.3425
pos_4319	9-Octadecenamide	metab_3616	-	-	C19670	pos	-	-	-	-	282.279	M+H	C18H35NO	5.0333	0.0395697	0	73.2	-0.0749701	301-02-0	7.2579	7.234	7.2757	7.2593	7.287	7.2804	7.2507	7.2454	7.2379	7.2574	7.2094	7.1879	7.1561	7.1963	7.19	7.2179	7.1072	7.2253	7.1231	7.1197	7.1268	7.1055	7.1099	7.1277	7.1966	7.142	7.1321	7.202	7.1709	7.146
pos_4322	Chenodeoxycholylarginine	metab_3620	-	-	-	pos	-	-	-	-	566.428	M+NH4	C30H52N4O5	5.0096	0.0183389	0	30.4	0.623103	-	5.6528	5.6905	5.6892	5.6311	5.6109	5.6819	5.6513	5.5824	5.6513	5.5921	5.6198	5.5845	5.629	5.6258	5.6342	5.6293	5.6258	5.6534	5.5373	5.5735	5.5737	5.5827	5.5779	5.5914	5.6056	5.6559	5.5799	5.589	5.5805	5.6025
pos_4324	Encecalin	metab_3622	-	-	C09005	pos	-	-	-	-	250.144	M+NH4	C14H16O3	5.0016	0.0166772	66.5	0	0.522324	20628-09-5	4.7574	4.7363	4.7163	4.7805	4.7815	4.6927	4.5533	4.5454	4.5857	4.5832	4.5521	4.584	4.6732	4.7265	4.7643	4.7006	4.6888	4.742	4.9934	4.9614	5.0099	4.9938	4.8881	5.0278	4.745	4.7401	4.6647	4.7546	4.7179	4.7822
pos_4325	Luteone	metab_3623	-	-	C10498	pos	-	-	-	-	387.144	M+CH3OH+H	C20H18O6	4.9936	0.0172567	0	72.7	0.039956	41743-56-0	5.1615	5.2602	5.1786	5.0846	5.1029	5.1674	4.2939	4.2977	4.356	4.1805	4.2483	4.3308	4.364	4.2066	4.2988	4.1413	4.1687	4.2066	4.3396	3.8581	4.2312	4.0537	4.087	3.9805	3.8493	4.0562	3.8641	3.908	3.7278	3.9996
pos_4334	P-Cymene	metab_3633	map01100	Metabolic pathways	C06575	pos	-	-	Metabolism	Global and overview maps	135.117	M+H	C10H14	4.9544	0.012098	37.3	0	1.30843	99-87-6	4.471	4.4681	4.4363	4.4506	4.3977	4.4861	4.5786	4.535	4.5632	4.5728	4.5536	4.5416	5.0312	5.0371	5.0685	5.047	5.0149	5.025	5.5719	5.543	5.5613	5.5386	5.6192	5.5572	5.3547	5.3789	5.3368	5.3569	5.3373	5.3385
pos_4340	Coumarin	metab_3640	map00940;map01110	Phenylpropanoid biosynthesis;Biosynthesis of secondary metabolites	C05851	pos	-	-	Metabolism;Metabolism	Biosynthesis of other secondary metabolites;Global and overview maps	179.07	M+CH3OH+H	C9H6O2	4.9384	0.0835247	51	0	1.04981	91-64-5	4.4726	4.9245	4.8005	4.319	4.4369	4.6918	3.3309	2.8797	3.1348	2.906	2.8125	2.7798	2.7818	3.4788	3.5444	3.2378	3.4804	3.1941	4.7189	3.8334	3.7998	3.7887	4.0652	3.8279	3.5806	3.5081	3.2066	3.3802	3.2209	3.309
pos_4343	Bracteatin	metab_3642	-	-	C08577	pos	-	-	-	-	303.05	M+H	C15H10O7	4.9304	0.0344879	68.7	0	-0.00255574	3260-50-2	5.108	5.0899	5.1188	5.1018	5.1028	5.1146	4.6702	4.7046	4.6581	4.671	4.6663	4.615	5.0225	5.0154	5.2073	5.0334	4.9635	5.0387	5.4849	5.4022	5.4288	5.4175	5.6702	5.4491	4.7966	4.7881	4.7882	5.7875	4.9317	5.3639
pos_4347	Janthitrem B	metab_3646	-	-	C20600	pos	-	-	-	-	627.383	M+ACN+H	C37H47NO5	4.9064	0.0168506	0	37.1	5.78121	73561-90-7	4.1296	3.7559	3.6644	4.1446	3.6565	4.1484	4.3807	4.0477	4.5293	4.2694	4.4206	4.2861	5.5752	5.5702	5.5963	5.6145	5.4971	5.5414	5.5791	5.4386	5.5244	5.5059	5.7731	5.5705	4.2623	4.5733	4.5245	4.5159	4.4016	4.3832
pos_4349	Medicocarpin	metab_3648	map00943	Isoflavonoid biosynthesis	C16223	pos	-	-	Metabolism	Biosynthesis of other secondary metabolites	397.126	M+H-2H2O	C22H24O9	4.8984	0.0290318	0	95	-5.2582	52766-70-8	4.9179	5.4313	5.3911	4.9366	4.9831	5.1902	3.3818	3.3748	3.3797	3.3806	3.3856	3.3895	3.3914	3.396	3.3897	3.3851	3.379	3.3782	4.6625	3.4556	3.4519	3.449	3.4384	3.4519	3.4165	3.4208	3.43	3.4213	3.4212	3.4188
pos_4357	Chrysosplenetin	metab_3657	-	-	C10030	pos	-	-	-	-	339.086	M+H-2H2O	C19H18O8	4.8588	0.0684115	0	59.3	-0.145123	603-56-5	3.2227	3.2227	3.3321	3.2084	3.2298	3.2233	3.9641	4.0175	4.0863	3.7089	3.8066	3.8007	4.0536	4.2956	4.2062	4.0925	4.1439	4.0593	4.8964	4.9088	4.839	4.8237	5.3235	4.94	3.2423	3.2574	3.2559	3.9014	3.247	4.2856
pos_4366	Ala Leu Leu	metab_3667	-	-	-	pos	-	-	-	-	316.223	M+H	C15H29N3O4	4.8191	0.016603	61.5	0	0.0596136	-	4.5809	4.5159	4.5833	4.5102	4.5983	4.6205	4.5512	4.5629	4.5502	4.5357	4.4646	4.5276	4.5271	4.5344	4.5207	4.4158	4.5567	4.5127	4.8731	4.8077	4.8711	4.8122	5.027	4.9276	4.4745	4.456	4.3777	4.4833	4.5004	4.4449
pos_4377	Phe Phe	metab_3679	-	-	-	pos	-	-	-	-	313.155	M+H	C18H20N2O3	4.7791	0.0182535	82.5	0	-0.324122	-	4.6432	4.616	4.7268	4.6129	4.671	4.649	4.7286	4.6666	4.684	4.7204	4.7283	4.7252	5.1023	5.077	5.1217	5.0566	5.08	5.0858	5.3247	5.3219	5.3208	5.2959	5.462	5.3503	4.6022	4.5575	4.5677	4.6002	4.5168	4.5864
pos_4385	Prephenate	metab_3688	map01100;map01110;map01240;map00998;map01230;map00400	Metabolic pathways;Biosynthesis of secondary metabolites;Biosynthesis of cofactors;Biosynthesis of various secondary metabolites - part 2;Biosynthesis of amino acids;Phenylalanine, tyrosine and tryptophan biosynthesis	C00254	pos	-	-	Metabolism;Metabolism;Metabolism;Metabolism;Metabolism;Metabolism	Global and overview maps;Global and overview maps;Global and overview maps;Biosynthesis of other secondary metabolites;Global and overview maps;Amino acid metabolism	268.082	M+ACN+H	C10H10O6	4.7394	0.0147215	0	38.9	0.0333323	126-49-8;87664-40-2	4.7547	4.7986	4.8212	4.8106	4.8328	4.7562	4.4394	4.4116	4.4288	4.3501	4.4372	4.3579	5.0402	4.9683	4.9715	5.0108	4.9471	4.9447	5.1513	5.1346	5.1405	5.1646	5.219	5.208	4.7272	4.7922	4.6875	4.7872	4.73	4.7085
pos_4399	Diethanolamine	metab_3703	map00564	Glycerophospholipid metabolism	C06772	pos	-	-	Metabolism	Lipid metabolism	106.087	M+H	C4H11NO2	4.6994	0.295562	32.4	0	4.37982	111-42-2	3.017	3.1425	3.0338	3.0799	2.8422	2.7414	2.93	2.973	2.8283	2.9335	3.1615	3.0672	2.844	2.6696	2.9501	2.1988	2.8482	3.0269	2.6626	2.8399	2.8509	3.0044	2.8789	2.6142	2.8975	2.7131	2.7	2.3341	3.0388	2.5932
pos_4405	Neobyakangelicol	metab_3711	-	-	C17126	pos	-	-	-	-	339.086	M+Na	C17H16O6	4.6839	0.0998272	0	59.3	7.57666	-	3.1902	3.1902	3.1963	3.1759	3.1973	3.1908	3.4336	4.0129	3.7224	3.888	3.179	3.7318	4.0575	4.0182	4.0747	4.19	3.9736	3.3176	4.7761	4.8975	4.7685	4.7251	5.3303	4.9291	3.2098	3.2142	3.2234	3.7797	3.2145	3.8345
pos_4408	Ile Trp	metab_3714	-	-	-	pos	-	-	-	-	318.181	M+H	C17H23N3O3	4.6519	0.0810788	85.7	0	0.0874388	-	3.7628	4.0396	3.9076	4.0654	4.0008	4.0672	3.8771	4.1355	3.9393	3.7434	4.0978	4.2253	4.4181	4.3822	4.5497	4.4685	4.4131	4.4043	4.9152	4.9003	4.825	4.8646	5.1773	4.9952	4.1859	4.0705	3.8938	3.7478	3.9098	3.9686
pos_4412	4-Vinylcyclohexene	metab_3719	-	-	C19310	pos	-	-	-	-	109.102	M+H	C8H12	4.6439	0.0148723	0	38	4.27411	100-40-3	5.6876	5.7862	5.6571	5.6987	5.6503	5.689	5.6481	5.6563	5.7147	5.7234	5.6809	5.7402	5.7188	5.7407	5.6695	5.6762	5.6452	5.6299	5.551	5.655	5.6962	5.5662	5.6144	5.6864	5.6971	5.6028	5.7086	5.5889	5.7802	5.6314
pos_4415	Limonoate a-ring-lactone	metab_3722	-	-	C16718	pos	-	-	-	-	527.166	M+K	C26H32O9	4.6282	0.0197959	0	59.2	-3.19948	-	6.4156	6.3947	6.4281	6.4124	6.4521	6.4169	6.5272	6.5143	6.4992	6.4641	6.521	6.5342	6.341	6.3434	6.3568	6.3217	6.3212	6.2932	6.2884	6.252	6.2672	6.2754	6.2719	6.3133	6.68	6.7059	6.6745	6.6316	6.6497	6.6156
pos_4419	Ile Phe	metab_3726	-	-	-	pos	-	-	-	-	279.17	M+H	C15H22N2O3	4.6202	0.0117243	50.4	0	-1.01723	-	5.6213	5.6195	5.6463	5.628	5.6596	5.6195	5.6769	5.6481	5.6656	5.6131	5.6645	5.6822	5.7836	5.7881	5.7935	5.7795	5.7365	5.7364	6.0501	6.0331	6.077	6.0671	6.1382	6.0932	5.4798	5.5138	5.4689	5.4606	5.4943	5.4706
pos_442	2-Naphthylamine	metab_3727	-	-	C02227	pos	-	-	-	-	144.081	M+H, M+NH4	C10H9N	3.3943	0.0219715	47.8	0	1.1843	91-59-8	5.1049	5.0651	5.1128	5.0982	5.1085	5.1139	4.9309	4.9628	4.9004	4.9457	4.9973	4.991	4.9169	4.9624	4.962	4.8805	4.9132	4.9146	4.8472	4.7186	4.7431	4.741	4.6825	4.7132	4.4675	4.5096	4.4933	4.4212	4.5399	4.4802
pos_4422	Scopoletin	metab_3730	map00940;map01110	Phenylpropanoid biosynthesis;Biosynthesis of secondary metabolites	C01752	pos	-	-	Metabolism;Metabolism	Biosynthesis of other secondary metabolites;Global and overview maps	193.05	M+H	C10H8O4	4.6122	0.0111859	96.9	0	0.903868	92-61-5	6.2832	6.3212	6.3451	6.329	6.3598	6.3517	6.1382	6.0632	6.0696	6.032	6.0741	6.0677	6.1344	6.1222	6.2099	6.133	6.1291	6.1515	6.1984	6.1091	6.1346	6.186	6.018	6.1431	5.9188	5.9677	5.9031	5.9564	5.9193	6.04
pos_4428	Pyochelin	metab_3736	map01110	Biosynthesis of secondary metabolites	C12037	pos	-	-	Metabolism	Global and overview maps	357.097	M+CH3OH+H	C14H16N2O3S2	4.5964	0.015064	0	63.3	9.39159	69772-54-9	4.2802	4.2802	4.2863	4.2659	4.2873	4.2808	4.2652	4.2581	4.263	4.2639	4.269	4.2728	4.2748	4.2794	4.2731	4.2685	4.2624	4.2615	5.1222	5.0396	5.0372	5.1169	5.6198	5.1963	4.2999	4.3042	4.3134	4.3047	4.3046	4.3022
pos_4429	Fraxidin	metab_3737	-	-	C17479	pos	-	-	-	-	223.06	M+H	C11H10O5	4.5964	0.00681955	62.9	0	-0.242874	525-21-3	5.1134	5.2056	5.1933	5.1646	5.2464	5.2085	5.1457	5.1442	5.091	5.0318	5.1286	5.102	5.2569	5.2625	5.3414	5.2542	5.2755	5.2724	5.4509	5.3574	5.3659	5.4345	5.322	5.4254	5.0341	5.081	4.9992	5.1245	5.0026	5.1822
pos_443	Icofungipen	metab_3738	-	-	-	pos	-	-	-	-	142.086	M+H-H2O, M+H	C7H11NO2	3.3863	0.00953228	0	31.8	1.25482	-	5.5516	5.5347	5.5631	5.5522	5.5759	5.5646	5.2685	5.3041	5.2812	5.2834	5.2848	5.3197	5.4084	5.3978	5.3778	5.3476	5.333	5.372	5.2727	5.2757	5.2981	5.3291	5.3134	5.2897	5.5485	5.5446	5.5467	5.5396	5.5503	5.5526
pos_4433	1,4-Ipomeadiol	metab_3742	-	-	-	pos	-	-	-	-	153.091	M+H-H2O	C9H14O3	4.5884	0.0190913	0	56.4	0.682785	53011-73-7	5.2283	5.0667	5.2111	4.8375	4.8204	5.1575	4.741	4.6991	5.093	5.2371	4.9893	5.1074	5.076	5.2471	5.16	5.2095	5.1858	5.151	4.6839	5.1585	5.0217	4.639	5.0756	4.7549	4.8756	4.9957	5.1271	4.7629	4.9903	5.209
pos_4434	Allylisopropylacetamide	metab_3743	-	-	-	pos	-	-	-	-	124.112	M+H-H2O	C8H15NO	4.5884	0.00285312	0	40.5	2.10228	-	5.3881	5.1839	5.3584	4.8145	4.7919	5.2995	4.6426	4.6624	5.1858	5.3961	5.0817	5.2082	5.2093	5.4326	5.3188	5.362	5.3412	5.3149	4.5542	5.3086	5.1417	4.3957	5.2125	4.7882	4.9017	5.1219	5.2891	4.746	5.0633	5.3699
pos_4443	1,2-Dihydroxy-3,4-epoxy-1,2,3,4-tetrahydronaphthalene	metab_3753	-	-	C14784	pos	-	-	-	-	211.097	M+CH3OH+H	C10H10O3	4.5566	0.0200856	0	32.6	1.54461	75947-54-5	3.5813	3.6849	3.3702	3.4635	3.4184	3.412	3.5919	3.5286	3.5538	3.6315	3.2665	3.2835	4.2539	4.1502	4.1845	4.0844	4.0883	4.088	5.3443	5.2641	5.3208	5.3596	5.3301	5.3796	4.9611	5.0027	4.9073	4.959	4.9351	4.9406
pos_4446	Pentenylbenzene	metab_3756	-	-	-	pos	-	-	-	-	147.117	M+H	C11H14	4.5566	0.00510504	0	31.8	0.83589	-	4.4466	4.4231	4.3823	4.4629	4.4296	4.4189	4.5378	4.5026	4.4897	4.503	4.5617	4.4751	4.5656	4.5651	4.5628	4.5599	4.5266	4.5225	4.6572	4.6618	4.696	4.7234	4.7788	4.7336	4.6729	4.6659	4.6659	4.6713	4.681	4.6401
pos_4458	N-Salicyloylaspartic acid	metab_3768	-	-	-	pos	-	-	-	-	254.066	M+H	C11H11NO6	4.5327	0.0456768	0	60.5	0.318894	56145-94-9	5.0063	4.9928	4.9934	5.0151	5.0368	4.9685	4.5511	4.5288	4.4982	4.5348	4.5185	4.5841	4.886	4.909	4.951	4.8379	4.844	4.8133	4.8437	4.7423	4.7848	4.7958	4.8555	4.8503	4.5699	4.5479	4.555	4.622	4.6102	4.6054
pos_447	Sulindac	metab_3781	-	-	C01531	pos	-	-	-	-	357.097	M+H-H2O, M+H	C20H17FO3S	3.4103	0.0144346	0	41.3	3.92156	38194-50-2	4.4133	3.9817	4.1049	3.7795	4.2618	4.1593	5.0219	5.0829	5.0789	4.9867	5.1044	5.0825	5.124	5.1566	5.1642	5.0745	5.0281	5.0439	5.749	5.7717	5.754	5.7904	6.1862	5.8183	5.2676	5.3112	5.2821	5.4709	5.3217	5.6035
pos_4476	Aceteugenol	metab_3788	-	-	C14567	pos	-	-	-	-	189.091	M+H-H2O	C12H14O3	4.4689	0.0100352	0	54.7	0.751223	93-28-7	4.698	4.6499	4.6181	4.6114	4.6258	4.6569	4.7795	4.7728	4.7858	4.7767	4.8162	4.829	4.8571	4.8432	4.8565	4.8187	4.8227	4.8283	4.9838	4.9294	4.9178	4.9315	4.9483	4.907	4.9692	5.0099	4.9559	4.9732	4.9637	4.9452
pos_4487	N-Trans-Feruloyltyramine	metab_3800	-	-	C02717	pos	-	-	-	-	314.139	M+H	C18H19NO4	4.4371	0.0170145	89.3	0	-0.0216709	66648-43-9	2.2385	2.2385	2.2446	3.2088	2.2456	2.2391	3.9092	3.7885	3.5715	3.944	4.0475	3.9124	4.9516	4.9109	4.994	4.9034	4.9245	4.895	5.2839	5.2669	5.3176	5.2887	5.2708	5.3679	3.5582	3.9517	2.2715	3.4766	3.757	3.8632
pos_4500	Apigenin 7-arabinoside	metab_3816	-	-	-	pos	-	-	-	-	444.129	M+ACN+H	C20H18O9	4.3894	0.13946	0	47.5	0.239457	-	2.8949	2.6494	2.949	2.8226	2.8717	2.723	2.5521	2.7274	2.8283	2.7237	2.6826	2.7202	2.7183	2.3828	2.93	2.6985	2.3052	2.489	4.8001	4.7809	4.5581	4.4537	5.9	4.8871	2.6732	2.497	2.682	3.5633	2.7555	3.8869
pos_4502	Mecinarone	metab_3818	-	-	-	pos	-	-	-	-	470.159	M+2Na-H	C24H27NO6	4.3814	0.0249586	0	49.6	9.87533	-	3.4709	3.4709	3.477	3.4566	3.478	3.4715	3.9794	3.4489	3.6657	3.522	3.4597	3.4648	5.1199	5.0826	5.073	5.0736	5.018	5.063	5.7	5.6774	5.709	5.6752	5.7993	5.7581	5.1265	5.1466	5.0742	5.1426	5.0877	5.0966
pos_4505	Mdpbp	metab_3821	-	-	-	pos	-	-	-	-	279.17	M+NH4	C15H19NO3	4.3735	0.00486602	0	34.1	-0.667792	-	4.5412	4.5726	4.5098	4.5383	4.483	4.5661	4.4494	4.4231	4.4125	4.4405	4.3968	4.5582	4.9631	4.9228	4.9938	4.9108	4.9044	4.8893	5.4167	5.365	5.4125	5.3552	5.5065	5.4218	4.2864	4.3613	4.3751	4.3046	4.4096	4.4734
pos_4506	Isoquinoline	metab_3822	-	-	C06323	pos	-	-	-	-	130.065	M+H	C9H7N	4.3735	0.0117231	35.3	0	1.72825	119-65-3	4.4292	4.4241	4.4265	4.4159	4.423	4.4801	4.2585	4.2811	4.3524	4.3161	4.2734	4.3038	4.2899	4.3001	4.3169	4.2938	4.3742	4.2806	5.0055	4.2375	4.2444	4.277	4.264	4.2589	4.2798	4.2902	4.3026	4.3203	4.3141	4.3357
pos_4507	Neocarlinoside	metab_3823	-	-	C10109	pos	-	-	-	-	622.177	M+ACN+H	C26H28O15	4.3655	0.016921	0	37.9	0.758946	83151-89-7	5.5495	5.4908	5.5672	5.5338	5.5784	5.5213	5.8962	5.8935	5.8732	5.8632	5.8794	5.9431	5.9928	5.9709	6.0122	5.9248	5.9061	5.9	5.564	5.6285	5.6398	5.6226	5.5986	5.6303	5.9811	5.9973	5.969	5.9446	6.0062	5.9509
pos_451	(S)-Abscisic acid	metab_3826	map01100;map00906;map01110;map04075	Metabolic pathways;Carotenoid biosynthesis;Biosynthesis of secondary metabolites;Plant hormone signal transduction	C06082	pos	-	-	Metabolism;Metabolism;Metabolism;Environmental Information Processing	Global and overview maps;Metabolism of terpenoids and polyketides;Global and overview maps;Signal transduction	265.144	M+H-H2O, M+H	C15H20O4	3.4423	0.0070004	0	31.9	1.03622	21293-29-8	5.4317	5.3936	5.4037	5.418	5.4016	5.4	5.4443	5.4024	5.4554	5.4164	5.4614	5.4465	5.6275	5.6245	5.5992	5.5863	5.5645	5.5696	5.7982	5.7601	5.7903	5.7951	5.6616	5.744	5.8819	5.9165	5.8994	5.8632	5.8862	5.8785
pos_4511	Peridinin	metab_3828	-	-	-	pos	-	-	-	-	644.362	2M+3H2O+2H	C39H50O7	4.3495	0.0506958	0	72.9	-8.51977	-	4.9208	4.9042	4.8895	5.0624	5.0629	4.832	5.6743	5.6286	5.599	5.6351	5.607	5.6951	5.5384	5.4419	5.4421	5.4921	5.3829	5.4836	5.5799	5.5327	5.5712	5.5615	5.4206	5.5451	5.9132	5.9442	5.9544	5.9249	5.9505	5.9294
pos_4521	4-Deoxypyridoxine	metab_3838	-	-	-	pos	-	-	-	-	186.113	M+CH3OH+H	C8H11NO2	4.3257	0.00866315	0	30.2	1.27058	-	4.2028	4.2004	4.2511	4.1858	4.2665	4.1959	4.0764	4.0533	4.2138	4.336	4.2723	4.2408	4.5098	4.5387	4.4867	4.554	4.5111	4.5691	5.1017	5.1465	5.1486	5.1279	5.1523	5.1521	4.848	4.8433	4.8548	4.8611	4.848	4.8192
pos_4522	Dihydrocarvone	metab_3839	-	-	C18018	pos	-	-	-	-	135.117	M+H-H2O	C10H16O	4.3257	0.00808389	0	33.4	1.18799	7764-50-3	4.6191	4.5723	4.5792	4.5821	4.6312	4.5486	4.6266	4.6178	4.6404	4.642	4.6442	4.6488	5.0057	4.9804	4.9843	4.9768	4.9621	4.9752	5.404	5.3943	5.4121	5.4055	5.422	5.425	5.2617	5.2467	5.253	5.255	5.2441	5.2552
pos_4523	Spinatoside	metab_3840	-	-	-	pos	-	-	-	-	564.135	M+ACN+H	C23H22O14	4.3099	0.0163531	0	69.2	0.381248	65039-74-9	5.6798	5.6396	5.6684	5.6314	5.6872	5.6935	5.682	5.6549	5.6992	5.6722	5.6963	5.7482	5.5858	5.5451	5.5691	5.5142	5.4836	5.5068	5.2804	5.1796	5.2206	5.2431	5.3099	5.2875	5.5213	5.5358	5.5225	5.505	5.5159	5.501
pos_453	METHYL-2-HYDROXY-PHENYLPROPRIONATE	metab_3847	-	-	-	pos	-	-	-	-	193.086	M+H-H2O, M+H	C11H14O4	3.5059	0.0023229	48.7	0	0.995451	-	5.5268	5.5088	5.54	5.5088	5.5532	5.4836	5.8113	5.7992	5.8054	5.7989	5.829	5.8431	5.9784	5.967	5.9911	5.9657	5.9562	5.959	6.126	6.1577	6.165	6.161	6.1495	6.1568	6.0716	6.0774	6.0554	6.0671	6.0509	6.0879
pos_4531	N-Acetylhomoproline	metab_3849	-	-	-	pos	-	-	-	-	172.097	M+H	C8H13NO3	4.278	0.0240466	36	0	0.6668	-	5.1362	5.099	5.1117	5.1179	5.1526	5.1188	5.0084	4.975	4.9977	4.9784	5.0014	5.0031	4.9472	4.9298	4.9282	4.9483	4.9131	4.9231	4.9212	4.9467	4.9334	4.9196	4.9477	4.9277	5.0168	5.0514	5.0418	5.0591	5.0031	5.0219
pos_4535	Salutaridinol	metab_3853	map00950;map01100;map01110	Isoquinoline alkaloid biosynthesis;Metabolic pathways;Biosynthesis of secondary metabolites	C05220	pos	-	-	Metabolism;Metabolism;Metabolism	Biosynthesis of other secondary metabolites;Global and overview maps;Global and overview maps	362.196	M+CH3OH+H	C19H23NO4	4.2622	0.0302188	0	39.8	-0.38742	3271-79-2	4.3476	4.3476	4.3537	4.3333	4.3547	4.3482	4.3326	4.3256	4.3305	4.3314	4.3364	4.3403	4.3422	4.4131	4.4471	4.5225	4.3961	4.4093	5.1521	5.2068	5.1797	5.1514	5.2226	5.1915	4.8701	4.8888	4.8598	4.8957	4.8566	4.8728
pos_4542	7-Hydroxy-6-(methoxyacetyl)-2,2-dimethyl-2H-1-benzopyran	metab_3861	-	-	-	pos	-	-	-	-	249.112	M+H	C14H16O4	4.2382	0.010568	0	48.4	0.369174	22037-34-9	4.3892	4.2518	4.3426	4.3733	4.3055	4.2777	4.5651	4.5582	4.5186	4.4594	4.5089	4.5491	4.8444	4.8305	4.884	4.8421	4.8117	4.7842	5.2508	5.2888	5.2989	5.2927	5.2515	5.3314	4.8495	4.9251	4.9082	4.8402	4.8732	4.8636
pos_4547	Phe Ile	metab_3866	-	-	-	pos	-	-	-	-	279.17	M+H	C15H22N2O3	4.2227	0.0530228	33.8	0	-0.381233	-	4.241	4.2884	4.1149	3.9577	4.1793	4.1697	3.8443	3.5972	3.8473	3.5741	3.8083	4.0198	3.9651	3.8659	4.1729	3.4171	3.582	4.1336	4.7668	4.7192	4.7365	4.7208	4.8422	4.7153	2.7678	3.4649	2.7814	2.7727	2.7725	3.4253
pos_455	6-Methoxy-2-oxo-2H-1-Benzopyran-7-yl 6-O-(6-deoxyhexopyranosyl)hexopyranoside	metab_3869	-	-	-	pos	-	-	-	-	523.142	M+H, M+Na	C22H28O13	3.5219	0.0210726	51.5	0	0.538087	-	5.9032	5.8376	5.8827	5.8694	5.9008	5.8535	5.9048	5.884	5.9058	5.8682	5.8805	5.9407	6.038	6.0162	6.0494	6.0144	5.9824	5.9784	5.8497	5.8068	5.8018	5.8202	5.6945	5.7663	6.0013	6.0352	6.0075	6.0014	6.0041	6.0491
pos_4551	Suillusin	metab_3871	-	-	-	pos	-	-	-	-	403.103	M+CH3OH+H	C19H14O8	4.183	0.0181262	0	30.5	0.942554	-	3.3641	0.3479	2.0304	0.3401	1.9695	0.3482	4.7102	4.6475	4.7665	4.7659	4.6981	4.7416	4.8036	4.6947	4.8949	4.7527	4.7333	4.7233	5.5029	5.513	5.42	5.4701	6.1144	5.6398	4.8697	4.9431	4.9815	5.6855	5.0665	5.7732
pos_4559	7-Methylinosine	metab_3879	map01100;map01212;map00062;map00071	Metabolic pathways;Fatty acid metabolism;Fatty acid elongation;Fatty acid degradation	C05276	pos	-	-	Metabolism;Metabolism;Metabolism;Metabolism	Global and overview maps;Global and overview maps;Lipid metabolism;Lipid metabolism	325.139	M+ACN+H	C11H15N4O5+	4.167	0.0349584	0	74	4.5454	20245-33-4	4.744	4.6909	4.651	4.6584	4.645	4.6406	4.8526	4.8508	4.8377	4.788	4.8528	4.8932	5.1909	5.1947	5.225	5.1845	5.1395	5.1599	5.4465	5.3638	5.3626	5.3598	5.4048	5.3377	5.2429	5.2893	5.2791	5.2903	5.2864	5.3486
pos_4568	Coniferaldehyde	metab_3889	map01100;map00940;map01110	Metabolic pathways;Phenylpropanoid biosynthesis;Biosynthesis of secondary metabolites	C02666	pos	-	-	Metabolism;Metabolism;Metabolism	Global and overview maps;Biosynthesis of other secondary metabolites;Global and overview maps	211.097	M+CH3OH+H	C10H10O3	4.1431	0.00764228	0	67.9	1.80964	458-36-6;20649-42-7	3.4429	3.0176	3.4889	3.4751	3.8413	3.6376	3.7396	3.76	3.675	3.5663	3.6339	3.7126	4.4563	4.4596	4.4811	4.41	4.3703	4.3916	5.193	5.2074	5.2009	5.2175	5.1919	5.2178	4.6432	4.6573	4.6289	4.6586	4.6561	4.672
pos_4571	Salidroside	metab_3893	map01100;map00350	Metabolic pathways;Tyrosine metabolism	C06046	pos	-	-	Metabolism;Metabolism	Global and overview maps;Amino acid metabolism	339.086	M+K	C14H20O7	4.1431	0.0136537	0	46.3	7.74451	10338-51-9	4.4435	4.2917	4.3774	4.3546	4.3185	4.4048	4.7382	4.6751	4.7155	4.721	4.639	4.7522	4.9371	4.9058	4.962	4.9144	4.8926	4.8203	5.4313	5.4896	5.4416	5.4607	5.7367	5.4938	4.9934	5.0241	4.993	5.2646	5.0222	5.3572
pos_458	Furaneol 4-(6-malonylglucoside)	metab_3901	-	-	-	pos	-	-	-	-	377.108	M+H, M+Na	C15H20O11	3.5618	0.0248997	0	39.4	-0.495969	-	4.0935	4.0935	4.0996	4.0792	4.1006	4.0941	4.4488	4.2095	4.4455	4.0772	4.1909	4.1495	5.8997	5.8837	5.8986	5.862	5.841	5.8647	6.324	6.3392	6.3573	6.353	6.3767	6.3578	5.9298	5.9792	5.9571	5.9721	5.9383	5.9556
pos_4593	Poncirin	metab_3916	-	-	C09830	pos	-	-	-	-	559.179	M+H-2H2O	C28H34O14	4.0872	0.00980645	0	93.9	-3.68015	14941-08-3	5.8579	5.8267	5.8568	5.8142	5.8614	5.8036	4.4486	4.1538	4.337	4.3734	4.405	4.6583	4.4226	4.6859	4.7707	4.7121	4.7148	4.6684	3.6672	4.096	3.8965	4.1683	3.6383	3.8525	4.6199	4.7689	4.6279	4.799	4.6168	4.4457
pos_4598	Glutamine-betaxanthin	metab_3921	-	-	C08568	pos	-	-	-	-	403.121	M+ACN+Na	C14H17N3O7	4.0794	0.0161739	0	59.6	-3.60843	-	4.614	4.5412	4.5951	4.3747	4.4782	4.5092	5.6672	5.6783	5.6897	5.6192	5.698	5.7317	5.579	5.5834	5.6185	5.5398	5.5586	5.5287	5.8033	5.7708	5.808	5.7946	5.7478	5.7947	6.0611	6.0917	6.0601	6.0864	6.0434	6.0228
pos_461	5-[[Pyridin-3-yl-[3-(trifluoromethyl)phenyl]methylidene]amino]oxypentanoic acid	metab_3935	-	-	-	pos	-	-	-	-	389.106	M+NH4, M+Na	C18H17F3N2O3	3.5936	0.0441649	0	48.3	-7.76589	-	3.7424	2.8219	2.2818	2.5916	3.442	2.5987	4.3025	4.281	4.2006	4.2842	4.0594	4.269	5.4501	5.4376	5.4122	5.3841	5.4154	5.3955	6.0288	6.0339	6.051	6.0336	5.9522	6.0437	5.7989	5.8402	5.8313	5.8712	5.8338	5.8349
pos_4616	Quercetin 3-(2Gal-apiosylrobinobioside)	metab_3942	-	-	-	pos	-	-	-	-	707.182	M+H-2H2O	C32H38O20	4.0395	0.0331514	0	46.4	0.0447235	165880-62-6	3.7752	4.1455	4.0848	4.0717	4.2446	4.54	5.0992	5.1239	5.0994	5.1735	5.2667	5.1053	5.1488	5.0154	5.1649	5.0997	4.9353	4.9433	5.6893	5.6682	5.7056	5.6601	6.1159	5.8274	4.0497	4.2758	4.4052	4.6474	3.9764	4.7799
pos_4620	Sphinganine	metab_3947	map00600;map01100	Sphingolipid metabolism;Metabolic pathways	C00836	pos	-	-	Metabolism;Metabolism	Lipid metabolism;Global and overview maps	340.259	M+K	C18H39NO2	4.0395	0.0240391	0	65.4	-5.83914	764-22-7	5.2425	5.2568	5.2521	5.2252	5.2438	5.2883	5.2285	5.2593	5.2507	5.2458	5.2864	5.2383	5.2324	5.2415	5.294	5.2397	5.2685	5.2517	5.1309	5.2129	5.1728	5.1761	5.1836	5.2239	5.1765	5.1968	5.1674	5.2102	5.174	5.1578
pos_4621	6-(alpha-D-Glucosaminyl)-1D-myo-inositol	metab_3948	-	-	C15658	pos	-	-	-	-	306.118	M+H-2H2O	C12H23NO10	4.0395	0.026322	0	59	0.119258	-	5.3528	5.342	5.3254	5.3269	5.3555	5.3247	5.3314	5.3135	5.3389	5.3294	5.365	5.3329	5.2325	5.2057	5.224	5.2009	5.164	5.1778	4.8525	4.8769	4.8678	4.899	4.9021	4.8762	4.8362	4.8297	4.7802	4.9058	4.8368	4.8185
pos_4624	2-(beta-D-Mannopyranosyl)-L-tryptophan	metab_3951	-	-	-	pos	-	-	-	-	408.18	M+ACN+H	C17H22N2O7	4.0235	0.00987696	0	48.3	9.80026	-	5.0428	5.0123	4.9931	5.0454	5.029	5.0303	5.1623	5.207	5.1716	5.1338	5.2064	5.2038	5.6535	5.6313	5.6672	5.6268	5.623	5.6139	5.9827	5.9874	6.0222	6.003	5.9096	6.0008	5.6757	5.6798	5.6536	5.658	5.6524	5.6232
pos_4630	Bellidifolin	metab_3958	-	-	C10053	pos	-	-	-	-	307.079	M+CH3OH+H	C14H10O6	4.0077	0.0246535	0	44.3	-8.62501	2798-25-6	4.6756	4.6248	4.6817	4.5031	4.6128	4.5967	4.6308	4.663	4.635	4.6329	4.5631	4.5752	5.02	4.9774	4.9689	4.9725	5.066	4.9439	4.5558	4.7772	4.7334	4.6243	4.5977	4.7126	5.3861	5.3638	5.3484	5.3905	5.3368	5.2642
pos_4642	Enol-phenylpyruvate	metab_3971	map01100;map00360	Metabolic pathways;Phenylalanine metabolism	C02763	pos	-	-	Metabolism;Metabolism	Global and overview maps;Amino acid metabolism	147.044	M+H-H2O	C9H8O3	3.9917	0.0104835	0	38.6	0.767569	5801-57-0	4.8372	4.8463	4.8652	4.8699	4.8592	4.8372	4.9928	4.9485	4.9392	4.9557	5.0045	4.9392	4.9938	5.0329	5.0137	5.0067	4.984	4.9826	5.4005	5.2336	5.2539	5.2521	5.2905	5.2412	4.8619	4.8441	4.8517	4.8965	4.8869	4.9048
pos_4651	N-Feruloylaspartic acid	metab_3981	-	-	-	pos	-	-	-	-	310.092	M+H	C14H15NO7	3.9677	0.0393246	0	63	-0.360973	135068-96-1	3.1863	3.1863	3.1924	3.1721	3.1934	3.1869	3.1714	3.1643	3.1692	3.1701	3.1751	3.179	3.3414	3.1856	3.1793	3.1747	3.1685	3.1677	5.9739	3.7816	3.8453	3.7052	3.9658	3.9209	3.6422	3.948	3.8439	3.881	3.8945	3.2083
pos_4657	Ile Leu	metab_3987	-	-	-	pos	-	-	-	-	245.186	M+H	C12H24N2O3	3.9597	0.0160695	59.2	0	0.415556	-	5.2162	5.1657	5.2199	5.1629	5.2023	5.2043	5.3127	5.3062	5.3268	5.3013	5.3412	5.3255	5.385	5.3726	5.3936	5.3709	5.3518	5.3682	5.7931	5.7855	5.7989	5.7782	5.7849	5.8068	5.3607	5.3907	5.3542	5.3505	5.3321	5.3408
pos_4667	(1R,6R)-6-hydroxy-2-succinylcyclohexa-2,4-diene-1-carboxylate	metab_3998	map01100;map00130;map01110;map01240	Metabolic pathways;Ubiquinone and other terpenoid-quinone biosynthesis;Biosynthesis of secondary metabolites;Biosynthesis of cofactors	C05817	pos	-	-	Metabolism;Metabolism;Metabolism;Metabolism	Global and overview maps;Metabolism of cofactors and vitamins;Global and overview maps;Global and overview maps	223.06	M+H-H2O	C11H12O6	3.9437	0.0361844	0	44.7	-0.739537	-	4.625	4.5886	4.6009	4.576	4.6141	4.6061	4.7149	4.6582	4.7283	4.7212	4.7501	4.6945	4.8346	4.7478	4.8281	4.8327	4.8352	4.7763	4.7302	4.8139	4.7365	4.7372	4.7287	4.7689	4.5023	4.5388	4.5218	4.5605	4.4835	4.4268
pos_4674	Isopropyl apiosylglucoside	metab_4005	-	-	-	pos	-	-	-	-	396.187	M+ACN+H	C14H26O10	3.912	0.0352148	0	63.1	0.233917	147742-24-3	5.4224	5.3823	5.3906	5.3562	5.3884	5.4003	5.2341	5.2335	5.2329	5.2529	5.264	5.224	5.0873	5.0866	5.0898	5.0288	5.1048	5.0306	4.9002	4.9882	4.912	4.927	4.9524	4.9432	5.0236	5.0079	5.0371	5.0507	5.0516	5.0115
pos_4676	Ptelatoside A	metab_4007	-	-	-	pos	-	-	-	-	437.142	M+Na	C19H26O10	3.9042	0.0894071	0	52.4	0.330805	90852-99-6;90899-20-0	5.65	5.6587	5.6711	5.6474	5.6308	5.6814	4.1387	4.1573	4.3734	4.2383	4.4351	3.4566	4.4976	4.309	4.3102	4.2684	4.4343	4.2172	3.3646	3.3943	3.3905	3.3876	3.3771	3.3906	3.3551	3.3595	3.5331	3.7982	3.3598	3.3814
pos_4678	Trinexapac-ethyl	metab_4009	-	-	C18541	pos	-	-	-	-	253.107	M+H	C13H16O5	3.8962	0.0161639	0	56	0.207182	95266-40-3	5.3361	5.3371	5.3671	5.3326	5.3322	5.3675	4.3017	4.1206	4.2023	4.2751	4.1506	4.0202	4.3414	4.363	4.4118	4.3539	4.294	4.3456	4.0009	4.1131	4.1407	3.9451	3.7087	4.0025	4.2505	4.2077	4.2007	4.1812	4.2131	4.1883
pos_4684	5-Acetamidovalerate	metab_4016	map01100;map00310	Metabolic pathways;Lysine degradation	C03087	pos	-	-	Metabolism;Metabolism	Global and overview maps;Amino acid metabolism	360.213	2M+ACN+H	C7H13NO3	3.8803	0.0100603	0	40.5	-0.320081	-	5.397	5.4254	5.3723	5.3717	5.4042	5.3659	5.2859	5.2655	5.2656	5.228	5.2693	5.2668	5.2095	5.2172	5.1982	5.203	5.2311	5.1832	5.1897	5.2006	5.213	5.1971	5.2311	5.2338	5.1249	5.1194	5.1248	5.1278	5.0911	5.1285
pos_4689	Fluorothymidine	metab_4021	-	-	-	pos	-	-	-	-	293.117	M+CH3OH+H	C10H13FN2O5	3.8644	0.0821541	0	37.4	8.50932	-	5.3284	5.3	5.3268	5.3147	5.2997	5.3402	4.7363	4.7357	4.7585	4.7187	4.7811	4.77	4.5165	4.5423	4.514	4.4051	4.5778	4.5584	4.4771	4.5653	4.5429	4.4904	4.535	4.5392	3.974	3.797	3.8302	3.7882	3.9503	3.9659
pos_4695	18-Carboxy-dinor-LTE4	metab_4028	-	-	-	pos	-	-	-	-	406.164	M+H-2H2O	C21H31NO7S	3.8487	0.00684129	0	66.2	-9.1613	-	6.6295	6.6005	6.6068	6.5961	6.6075	6.5837	6.49	6.4852	6.4831	6.4642	6.497	6.5025	6.726	6.7235	6.7248	6.7046	6.697	6.6916	6.8645	6.8752	6.8922	6.8834	6.8794	6.8831	6.5665	6.5872	6.5613	6.5743	6.5589	6.5557
pos_4696	Ile Ile	metab_4029	-	-	-	pos	-	-	-	-	245.186	M+H	C12H24N2O3	3.8487	0.00453574	60.3	0	0.324588	-	4.6227	4.5773	4.5826	4.5219	4.4982	4.6176	4.6472	4.6009	4.6344	4.6153	4.6824	4.6656	4.7288	4.7137	4.7361	4.7191	4.6556	4.6934	5.2428	5.2168	5.2297	5.2509	5.3367	5.2475	4.5683	4.6639	4.5927	4.5512	4.6095	4.5886
pos_470	2-Oxo-2-(3,4,5-trimethoxyphenyl)acetaldehyde	metab_4034	-	-	-	pos	-	-	-	-	207.065	M+H-H2O, M+H	C11H12O5	3.7451	0.0236524	0	38	0.751671	-	2.9971	3.481	3.5052	3.8298	3.4958	2.9977	3.7671	3.4732	3.8156	3.8155	3.8578	3.9801	4.0412	4.1221	3.9909	4.0608	3.897	3.8599	4.788	4.7721	4.5943	4.5704	5.7753	4.6205	4.2269	4.4362	4.4378	5.022	4.3785	5.0532
pos_4702	P-Coumaraldehyde	metab_4037	map01100;map00940;map01110	Metabolic pathways;Phenylpropanoid biosynthesis;Biosynthesis of secondary metabolites	C05608	pos	-	-	Metabolism;Metabolism;Metabolism	Global and overview maps;Biosynthesis of other secondary metabolites;Global and overview maps	181.086	M+CH3OH+H	C9H8O2	3.8407	0.0163309	54.2	0	1.21389	20711-53-9;2538-87-6	4.8795	4.8553	4.8624	4.8887	4.8203	4.8736	4.7094	4.6306	4.7416	4.6676	4.6833	4.6809	4.5627	4.5249	4.5399	4.4477	4.5318	4.588	4.5056	4.4934	4.4799	4.5094	4.4793	4.5669	4.5455	4.5885	4.5901	4.5859	4.6184	4.5518
pos_4711	Ganosporeric acid A	metab_4047	map01040	Biosynthesis of unsaturated fatty acids	C16526	pos	Lipids	Fatty acids	Metabolism	Lipid metabolism	491.239	M+H-2H2O	C30H38O8	3.8168	0.0187472	0	64.9	-7.37603	135357-25-4	5.1267	5.0621	5.1145	5.1149	5.0793	5.0599	5.4701	5.4533	5.4984	5.4498	5.5109	5.4878	5.3567	5.4121	5.4187	5.41	5.2973	5.2717	5.3895	5.3535	5.394	5.4025	5.4061	5.3303	5.2306	5.2704	5.2669	5.3375	5.2736	5.3062
pos_4712	Isofraxidin	metab_4048	-	-	C17480	pos	-	-	-	-	223.06	M+H	C11H10O5	3.8168	0.0315937	87.1	0	-0.152981	486-21-5	5.0426	4.991	4.9628	4.9567	4.9862	4.996	5.4023	5.3728	5.4102	5.3972	5.4079	5.4302	5.0665	5.0378	5.0718	5.0111	5.0283	5.011	5.0211	5.0488	5.0722	5.0556	5.0046	5.0346	5.1559	5.2151	5.1752	5.2313	5.1996	5.1922
pos_4721	N-Acetyl-7-O-acetylneuraminic acid	metab_4058	-	-	C04016	pos	-	-	-	-	393.152	M+ACN+H	C13H21NO10	3.8008	0.0168152	0	61.7	4.04053	18529-63-0	4.9709	4.996	5.0663	4.9468	4.9764	4.9395	5.3243	5.3151	5.2718	5.2385	5.3158	5.3018	5.2513	5.2759	5.3254	5.2504	5.2501	5.1994	5.3127	5.2919	5.3328	5.3109	5.5071	5.2938	5.3738	5.3635	5.363	5.4111	5.357	5.3866
pos_474	3-Hydroxynevirapine glucuronide	metab_4078	-	-	-	pos	-	-	-	-	481.132	M+Na, M+K	C21H22N4O8	3.8008	0.0112029	0	76.9	-2.63607	-	5.7277	5.619	5.6801	5.6391	5.6772	5.6341	5.977	5.9671	5.9831	5.9442	6.0029	5.9962	6.3212	6.2852	6.3413	6.2932	6.2769	6.2666	6.6704	6.5815	6.6589	6.6545	6.7087	6.6121	6.2481	6.269	6.2223	6.2757	6.2522	6.2693
pos_4744	N-Valylphenylalanine	metab_4083	-	-	-	pos	-	-	-	-	265.155	M+H	C14H20N2O3	3.761	0.00844147	60.8	0	0.25335	3918-92-1	5.0977	5.0875	5.073	5.053	5.0792	5.0605	5.1482	5.1194	5.1644	5.1542	5.1526	5.1321	5.3962	5.342	5.3747	5.3437	5.3439	5.3322	5.764	5.6873	5.7203	5.7049	5.8181	5.7252	5.0014	5.0829	5.0145	5.0107	5.0319	5.0158
pos_4748	1-O-Sinapoyl-beta-D-glucose	metab_4087	map00940	Phenylpropanoid biosynthesis	C01175	pos	-	-	Metabolism	Biosynthesis of other secondary metabolites	409.111	M+Na	C17H22O10	3.7451	0.0560035	0	67.1	0.285066	-	3.2961	3.2961	3.3022	3.2818	3.3032	3.2967	3.2811	3.2741	3.279	3.2799	3.2849	3.2888	3.2907	3.2954	3.289	3.2844	3.2783	3.2775	4.2405	4.1969	3.4757	3.5636	5.5178	3.9215	3.3158	3.3345	3.3293	4.7314	3.3205	4.763
pos_4756	4-Methoxy-3-geranylgeranyl-1,2-dihydroxybenzene	metab_4096	-	-	-	pos	-	-	-	-	457.266	M+2Na-H	C27H40O3	3.7292	0.0447072	0	34.2	-7.69857	126398-83-2	5.4344	5.4216	5.3865	5.4038	5.4641	5.4324	5.3459	5.3618	5.3738	5.379	5.3781	5.4193	5.245	5.1862	5.3004	5.2446	5.167	5.1919	4.9814	5.0253	5.0445	4.969	4.9036	5.0317	4.9207	4.9139	4.8849	4.9467	4.9815	4.9844
pos_4758	Secologanin	metab_4098	map01100;map00950;map01110;map00902	Metabolic pathways;Isoquinoline alkaloid biosynthesis;Biosynthesis of secondary metabolites;Monoterpenoid biosynthesis	C01852	pos	-	-	Metabolism;Metabolism;Metabolism;Metabolism	Global and overview maps;Biosynthesis of other secondary metabolites;Global and overview maps;Metabolism of terpenoids and polyketides	411.126	M+Na	C17H24O10	3.7212	0.0381523	0	72.8	0.154118	19351-63-4	4.7146	4.6836	4.6255	4.689	4.786	4.6946	4.7228	4.717	4.6637	4.7451	4.6928	4.7755	4.8352	4.8711	4.9085	4.867	4.845	4.8201	5.2396	5.2092	5.2312	5.252	5.3298	5.2822	5.0382	5.04	5.1032	5.1114	5.1041	5.1092
pos_4760	O-VERATRALDEHYDE	metab_4101	-	-	-	pos	-	-	-	-	167.07	M+H	C9H10O3	3.7212	0.0118785	36	0	0.981026	-	4.4839	4.495	4.4553	4.4554	4.4631	4.4408	4.5	4.4571	4.4707	4.5174	4.497	4.4991	4.5407	4.5328	4.5569	4.5322	4.5179	4.4908	4.7999	4.777	4.8032	4.8056	4.8477	4.8214	4.6641	4.6692	4.6793	4.6734	4.6752	4.6631
pos_4761	Tyr Leu	metab_4102	-	-	-	pos	-	-	-	-	295.165	M+H	C15H22N2O4	3.7132	0.0135756	43.8	0	0.336491	-	5.0766	5.0077	5.0482	5.0343	5.0548	5.0191	4.9088	4.9116	4.9119	4.9065	4.9056	4.9298	4.9132	4.8876	4.9475	4.9062	4.8998	4.8688	5.3385	5.3119	5.3417	5.319	5.4816	5.3676	4.7463	4.7064	4.7388	4.6418	4.7037	4.7739
pos_4765	Indanone	metab_4106	-	-	C01504	pos	-	-	-	-	133.065	M+H	C9H8O	3.7053	0.0182886	0	66	1.45168	83-33-0	4.8875	4.8724	4.8617	4.8813	4.8789	4.8969	5.0082	4.9883	5.0081	5.0224	4.9994	5.0119	5.2503	5.2541	5.2584	5.2514	5.2358	5.2217	5.4911	5.4613	5.4881	5.4683	5.5292	5.4788	5.3315	5.3452	5.3247	5.3464	5.3417	5.3289
pos_4772	Tinocrisposide	metab_4114	-	-	-	pos	-	-	-	-	575.191	M+K	C27H36O11	3.6734	0.0172435	0	34.9	3.92289	-	4.8237	4.6538	4.5703	4.6135	4.6027	4.5189	5.4504	5.4151	5.4299	5.4296	5.396	5.4361	5.6391	5.6544	5.6657	5.6717	5.6404	5.6041	6.0296	6.0851	6.1052	6.1036	6.043	6.1222	6.1081	6.1328	6.0825	6.1498	6.098	6.1015
pos_4778	Methotrexate	metab_4119	-	-	C01937	pos	-	-	-	-	499.142	M+2Na-H	C20H22N8O5	3.6574	0.0369024	0	58.4	-0.329079	1959-05-02	5.5641	5.5057	5.4721	5.5046	5.5083	5.4668	5.1902	5.2191	5.2181	5.2477	5.2143	5.2701	5.5649	5.5868	5.5767	5.5674	5.5545	5.503	5.4301	5.4969	5.4738	5.4998	5.3771	5.4833	5.3221	5.3847	5.3102	5.3947	5.3391	5.3793
pos_478	Benzyl 6-O-beta-D-apiofuranosyl-beta-D-glucoside	metab_4121	-	-	-	pos	-	-	-	-	420.186	M+NH4, M+K	C18H26O10	3.8487	0.00815333	0	60	0.184423	-	6.2555	6.2327	6.2311	6.2473	6.2322	6.2535	6.12	6.1131	6.1401	6.1169	6.1299	6.1136	6.1926	6.2026	6.2031	6.1701	6.1936	6.2184	6.1969	6.2061	6.2349	6.2361	6.2581	6.2089	6.2502	6.3076	6.2828	6.2941	6.271	6.2777
pos_4794	Mammeisin	metab_4136	-	-	C09275	pos	-	-	-	-	371.168	M+H-2H2O	C25H26O5	3.6256	0.00953343	0	58	8.58261	18483-64-2	5.2269	5.286	5.2827	5.3266	5.3245	5.2616	5.1736	5.1916	5.1325	5.174	5.2131	5.1962	5.5388	5.5292	5.5285	5.5178	5.5297	5.5389	5.7076	5.7847	5.7921	5.8034	5.6088	5.7797	5.7563	5.794	5.7974	5.771	5.7807	5.7495
pos_4801	Fraxetin	metab_4145	-	-	C09265	pos	-	-	-	-	209.045	M+H	C10H8O5	3.6178	0.0224169	84.3	0	0.744762	574-84-5	4.6876	4.6867	4.7288	4.6944	4.7153	4.6622	5.0982	5.0838	5.0813	5.0576	5.0991	5.1358	5.2818	5.2581	5.2544	5.2268	5.2272	5.2041	5.3319	5.3273	5.3136	5.3384	5.271	5.2974	5.2159	5.2567	5.2026	5.2224	5.2553	5.1815
pos_4811	Recoflavone	metab_4156	-	-	-	pos	-	-	-	-	428.134	M+ACN+H	C20H18O8	3.6018	0.0238869	0	48.1	0.375391	-	3.2446	2.2876	2.2936	2.2733	3.0192	2.2882	2.2726	2.2656	2.2705	2.2714	2.2764	2.2802	4.4296	4.2716	4.3973	4.1842	4.3971	4.23	5.6071	5.6501	5.4389	5.4633	6.5167	5.7711	4.4348	4.3837	4.4925	5.4822	4.4299	5.4358
pos_4820	Carnosine	metab_4166	map01100;map00340;map00410	Metabolic pathways;Histidine metabolism;beta-Alanine metabolism	C00386	pos	Peptides	Peptides	Metabolism;Metabolism;Metabolism	Global and overview maps;Amino acid metabolism;Metabolism of other amino acids	268.14	M+ACN+H	C9H14N4O3	3.5856	0.0303872	0	43	0.316609	305-84-0	4.4673	4.3721	4.4813	4.4771	4.5053	4.4242	4.2793	4.1427	4.0159	3.8425	4.1648	4.2671	4.7923	4.7165	4.7868	4.7336	4.7325	4.7274	5.2824	5.3152	5.3181	5.3157	5.4701	5.3326	4.882	4.9563	4.9424	4.9537	4.907	4.9775
pos_4821	2,6-Dimethylaniline	metab_4167	-	-	C11004	pos	-	-	-	-	122.097	M+H	C8H11N	3.5856	0.00640695	86.7	0	2.62068	87-62-7	5.6881	5.7048	5.7068	5.6946	5.7177	5.7292	5.6877	5.6955	5.6913	5.703	5.6872	5.6791	5.6677	5.6729	5.6647	5.6881	5.6765	5.6879	5.5985	5.6352	5.6336	5.6307	5.5908	5.6165	5.6631	5.6864	5.6725	5.6803	5.6825	5.665
pos_4823	Desglucocheirotoxol	metab_4169	-	-	-	pos	-	-	-	-	585.325	M+CH3OH+H	C29H44O10	3.5777	0.0345019	0	51.7	-4.20596	29336-13-8	5.46	5.4844	5.4732	5.4539	5.4852	5.4787	5.4306	5.4086	5.4522	5.3878	5.42	5.4233	5.1609	5.1448	5.1965	5.1946	5.1134	5.1695	5.6581	5.6352	5.6798	5.6843	5.8182	5.6826	5.2188	5.2931	5.2365	5.3235	5.2374	5.3045
pos_4824	Manoalide	metab_4170	-	-	C17156	pos	-	-	-	-	461.228	M+2Na-H	C25H36O5	3.5777	0.0138648	0	51.9	1.26089	75088-80-1	5.5995	5.9327	5.8096	5.572	5.6452	5.8002	5.3697	5.3075	5.3103	5.3123	5.2863	5.3419	5.4545	5.4949	5.4881	5.4475	5.4633	5.361	5.3397	5.3679	5.4233	5.4183	5.4044	5.4105	5.7841	5.8466	5.8384	5.8388	5.8091	5.826
pos_4841	Seryltryptophan	metab_4187	-	-	-	pos	-	-	-	-	274.119	M+H-H2O	C14H17N3O4	3.5299	0.0152434	0	82.8	0.0988065	94421-70-2	4.4019	4.4588	4.5367	4.4264	4.513	4.4102	5.0572	4.9895	5.0462	5.0058	5.0228	5.1152	4.9532	4.9659	4.9697	4.9592	4.9345	4.9678	4.8686	4.8695	4.8763	4.9199	4.6319	4.8808	5.3123	5.3089	5.2947	5.2722	5.2851	5.2719
pos_4843	(+)-taxifolin	metab_4189	map01100;map00941;map01110	Metabolic pathways;Flavonoid biosynthesis;Biosynthesis of secondary metabolites	C01617	pos	-	-	Metabolism;Metabolism;Metabolism	Global and overview maps;Biosynthesis of other secondary metabolites;Global and overview maps	626.151	2M+NH4	C15H12O7	3.5219	0.00816596	0	63.8	0.48974	480-18-2	5.8513	5.8076	5.8346	5.8133	5.856	5.8175	5.8977	5.8964	5.9298	5.9058	5.9334	5.9526	5.9483	5.9365	5.9744	5.9339	5.8908	5.9101	6.0425	5.9961	6.0108	6.0401	5.9806	6.0347	6.0421	6.058	6.0722	6.0618	6.0481	6.0656
pos_4849	Lobeglitazone	metab_4195	-	-	-	pos	-	-	-	-	544.167	M+ACN+Na	C24H24N4O5S	3.5139	0.0214409	0	38	8.38291	-	6.1678	6.1261	6.1375	6.1309	6.1588	6.1272	6.1365	6.1146	6.1405	6.1111	6.1376	6.1578	6.102	6.0947	6.1177	6.0934	6.0706	6.0762	5.9207	5.9098	5.9234	5.9323	5.902	5.938	5.9296	5.9707	5.9736	5.9341	5.9596	5.9674
pos_4876	Tuliposide A	metab_4225	-	-	C08561	pos	-	-	-	-	323.074	M+2Na-H	C11H18O8	3.4741	0.0214766	0	52.8	8.7979	19870-30-5	5.4546	5.3852	5.4384	5.3972	5.4287	5.3462	5.4207	5.4095	5.4055	5.3733	5.4535	5.4368	5.6286	5.6312	5.6501	5.6322	5.5934	5.6195	5.4769	5.5184	5.4962	5.5289	5.5147	5.4962	5.6143	5.6407	5.6085	5.5898	5.619	5.6025
pos_4884	Isoscopoletin	metab_4234	-	-	C18079	pos	-	-	-	-	193.05	M+H	C10H8O4	3.4583	0.00488185	64.5	0	1.05902	776-86-3	5.777	5.7342	5.7671	5.7475	5.7609	5.7384	5.8513	5.8227	5.8415	5.8423	5.8542	5.867	5.8689	5.8694	5.8734	5.8721	5.8439	5.8375	5.6961	5.6999	5.701	5.7066	5.7052	5.6815	5.8788	5.8978	5.881	5.8711	5.8658	5.8619
pos_489	Val His Phe Glu	metab_4240	-	-	-	pos	-	-	-	-	531.257	M+2H, M+H	C25H34N6O7	3.9837	0.0149488	31.4	0	1.14595	-	3.7316	3.6778	3.5836	3.4285	3.6119	3.508	4.629	4.562	4.5971	4.5566	4.6147	4.626	5.278	5.2406	5.3073	5.2924	5.3177	5.2422	6.1736	6.2128	6.2023	6.1848	6.2335	6.2041	6.0772	6.1059	6.0853	6.0699	6.0525	6.0347
pos_4893	Val Ile	metab_4244	-	-	-	pos	-	-	-	-	231.17	M+H	C11H22N2O3	3.4423	0.00873753	44.6	0	0.69252	-	5.4917	5.4697	5.4642	5.4487	5.4719	5.4756	5.5096	5.4991	5.5096	5.5085	5.5342	5.5468	5.6488	5.649	5.6463	5.6081	5.6081	5.6101	5.8684	5.8456	5.8704	5.8557	5.8874	5.8565	5.3147	5.3514	5.3093	5.3424	5.309	5.3541
pos_4895	Dihydrozeatin-O-glucoside	metab_4246	map01110;map00908	Biosynthesis of secondary metabolites;Zeatin biosynthesis	C16448	pos	-	-	Metabolism;Metabolism	Global and overview maps;Metabolism of terpenoids and polyketides	428.155	M+2Na-H	C16H25N5O6	3.4343	0.0211858	0	36.8	9.45934	62512-96-3	5.6555	5.6176	5.6466	5.6295	5.6101	5.6426	5.8739	5.8508	5.8738	5.8598	5.8628	5.9045	5.8495	5.8478	5.7917	5.7801	5.7835	5.7898	5.695	5.7169	5.7334	5.7338	5.7811	5.7195	5.8775	5.9221	5.8896	5.8774	5.888	5.8635
pos_4904	Tenatoprazole	metab_4257	-	-	-	pos	-	-	-	-	756.235	2M+ACN+Na	C16H18N4O3S	3.4103	0.019149	0	35.3	-1.12299	-	5.2706	4.95	5.292	5.139	5.2792	5.2189	5.8071	5.8454	5.8732	5.8295	5.8765	5.8781	5.9732	5.9568	5.9832	5.9932	5.9137	5.9613	6.4949	6.5247	6.5006	6.5608	6.8483	6.5684	6.041	6.113	6.115	6.2304	6.106	6.3527
pos_4907	Acetylshikonin	metab_4260	-	-	C17413	pos	-	-	-	-	313.107	M+H-H2O	C18H18O6	3.4103	0.132735	0	41.3	0.163301	24502-78-1	3.3407	3.3407	3.3468	3.3264	3.3478	3.3413	3.3257	3.5602	3.6628	3.3255	3.8894	3.5833	3.7397	3.7909	3.3964	3.9029	3.3228	3.322	4.6619	4.7327	4.7998	4.8323	5.2456	4.7579	4.108	4.1599	3.9543	4.3231	3.7197	4.5249
pos_491	Pinoresinol Diglucoside	metab_4263	-	-	-	pos	-	-	-	-	700.281	M+NH4, M+Na	C32H42O16	3.9917	0.0287358	68.4	0	0.166178	-	5.5058	5.5274	5.5016	5.4511	5.4751	5.542	5.6017	5.5772	5.6211	5.6185	5.677	5.5888	5.4148	5.3929	5.4044	5.4219	5.3815	5.3561	5.9932	4.7311	4.8957	4.773	4.6881	4.7128	5.6317	5.6467	5.62	5.5933	5.6175	5.4895
pos_4913	Ethyl trans-p-methoxycinnamate	metab_4266	-	-	C10476	pos	-	-	-	-	248.128	M+ACN+H	C12H14O3	3.4023	0.0805193	0	44.6	0.76329	24393-56-4	3.1175	3.5459	3.1236	3.1033	3.1246	3.1181	4.4565	4.4375	4.5095	4.5266	4.4871	4.463	4.1997	4.1194	3.998	4.1515	3.843	3.8985	4.4525	4.6406	4.5049	4.5215	5.2951	4.6023	4.1232	4.4231	4.302	4.6524	4.3103	4.3694
pos_4918	Cerulenin	metab_4271	-	-	C12058	pos	-	-	-	-	265.155	M+ACN+H	C12H17NO3	3.3943	0.0176929	0	40.3	-0.049164	17397-89-6	5.6496	5.7341	5.7319	5.6103	5.6587	5.6782	6.3333	6.3658	6.3563	6.3331	6.354	6.3603	6.0317	6.0584	6.0831	6.0478	6.0054	6.0202	6.3661	6.476	6.3483	6.3679	7.0576	6.488	6.1868	6.2727	6.2605	6.5285	6.2784	6.2362
pos_4919	Ferulic Acid	metab_4272	map01100;map00940;map01110	Metabolic pathways;Phenylpropanoid biosynthesis;Biosynthesis of secondary metabolites	C01494	pos	-	-	Metabolism;Metabolism;Metabolism	Global and overview maps;Biosynthesis of other secondary metabolites;Global and overview maps	177.055	M+H-H2O	C10H10O4	3.3943	0.00845866	89.9	0	0.727587	537-98-4	4.8794	4.9407	4.9263	4.8692	4.896	4.8814	5.5416	5.5793	5.5452	5.54	5.5515	5.5736	5.3162	5.2965	5.3104	5.2939	5.2512	5.2657	5.5913	5.6771	5.5575	5.5839	6.2533	5.6892	5.4201	5.4887	5.4916	5.7558	5.4699	5.4756
pos_4924	4-Methylcatechol	metab_4278	map01100	Metabolic pathways	C06730	pos	-	-	Metabolism	Global and overview maps	125.06	M+H	C7H8O2	3.3863	0.030602	42.4	0	2.44845	452-86-8	4.6926	4.7295	4.7322	4.7323	4.773	4.7448	4.5569	4.5093	4.553	4.5281	4.5106	4.5113	4.6024	4.5846	4.5491	4.5679	4.5643	4.546	4.5135	4.5189	4.5189	4.5367	4.5503	4.4912	4.7064	4.7392	4.729	4.738	4.6956	4.7479
pos_4927	Berteroin	metab_4281	-	-	-	pos	-	-	-	-	351.105	2M+H	C7H13NS2	3.3783	0.0417158	0	58	-0.579512	4430-42-6	5.1477	5.1217	5.1503	5.0792	5.0707	5.2263	4.6814	4.6793	4.6288	4.7735	4.7403	4.6904	4.9613	4.94	4.9788	4.9467	4.9378	4.9484	5.4998	5.0112	5.0675	5.0615	4.7279	5.0718	5.0417	4.9384	5.0494	4.9919	5.0103	5.0061
pos_4929	Kyotorphin	metab_4283	-	-	C02993	pos	-	-	-	-	360.165	M+Na	C15H23N5O4	3.3703	0.0480215	0	32.5	2.8026	70904-56-2	5.1856	4.9262	5.0934	5.0963	5.1225	5.0166	5.3152	5.4047	5.4301	5.2859	5.3191	5.4144	5.4552	5.4643	5.5254	5.5205	5.3843	5.4516	5.9232	5.8755	5.8639	5.9128	5.9266	5.8506	5.6265	5.6741	5.6814	5.5763	5.6225	5.6554
pos_4937	Leu Met	metab_4290	-	-	-	pos	-	-	-	-	263.142	M+H	C11H22N2O3S	3.3546	0.032406	65.2	0	0.16386	-	4.5777	4.1088	4.5646	4.2776	4.2028	4.2794	4.6761	4.5837	4.6955	4.5961	4.817	4.6942	5.0501	5.0075	5.1189	4.9683	4.9624	4.9233	5.2968	5.2663	5.2479	5.3214	5.3703	5.2749	4.3809	4.73	4.4204	4.7177	4.6155	4.6802
pos_4938	Artonin T	metab_4291	-	-	C08335	pos	-	-	-	-	492.201	M+ACN+H	C26H26O7	3.347	0.0186915	0	33.5	-1.55018	161017-03-4	4.0708	4.0708	4.077	4.0566	4.0779	4.0714	4.0559	4.0488	4.0537	4.0546	4.0596	4.0635	4.0655	4.3258	4.491	4.3532	4.053	4.2778	5.3334	5.266	5.2663	5.3714	5.1715	5.4267	5.2072	5.1987	5.2176	5.2797	5.2559	5.2837
pos_4941	Dialdehyde	metab_4295	-	-	C11678	pos	-	-	-	-	413.142	M+2Na-H	C21H24N2O4	3.3312	0.054705	0	44.3	-8.68588	85955-83-5	5.0231	5.1318	4.9389	4.8998	5.0818	4.7895	4.8768	4.9168	5.0414	4.8564	5.0492	4.9985	5.153	5.243	5.2066	5.1538	4.9316	5.2082	5.5677	5.4613	5.4184	5.462	5.4947	5.4871	5.408	5.4526	5.4316	5.3626	5.4605	5.4661
pos_4942	Glycyl-Histidine	metab_4296	-	-	-	pos	-	-	-	-	195.087	M+H-H2O	C8H12N4O3	3.3312	0.0535153	0	42.1	-2.10434	-	4.6458	4.7663	4.6526	4.4535	4.6068	4.6394	4.109	4.6727	4.4544	4.4977	4.6307	4.542	4.6068	4.5619	4.764	4.8811	4.41	4.6044	4.6236	4.6863	4.5622	3.9785	4.3218	4.2129	4.3626	4.082	4.3758	4.7061	4.8582	4.7044
pos_495	N-[(5-Hydroxy-2-pyridinyl)methyl]adenosine	metab_4304	-	-	-	pos	-	-	-	-	357.133	M+H-H2O, M+H	C16H18N6O5	4.0395	0.0300358	0	65.8	6.98415	123369-41-5	5.7841	5.8254	5.8107	5.7571	5.7841	5.7735	4.3826	4.1175	4.4019	3.9459	4.5234	4.4675	4.4368	4.6633	4.7091	4.6156	4.5798	4.5174	4.3016	4.0598	4.4288	4.3279	3.6224	4.1191	4.7237	4.8419	4.6674	4.819	4.6679	4.5227
pos_4951	Chlorobenzene	metab_4306	-	-	C06990	pos	-	-	-	-	154.042	M+ACN+H	C6H5Cl	3.3235	0.00598859	0	51.8	1.15064	108-90-7	7.5227	7.5484	7.5418	7.5317	7.5517	7.5702	7.5488	7.549	7.5554	7.5682	7.5389	7.5413	7.5434	7.5481	7.5399	7.5488	7.5476	7.5615	7.4656	7.5015	7.5048	7.498	7.4882	7.4935	7.5306	7.5242	7.5445	7.5276	7.5259	7.5264
pos_4958	5-Aminoisoquinolin-1(2H)-one	metab_4313	-	-	-	pos	-	-	-	-	202.097	M+ACN+H	C9H8N2O	3.3158	0.0823557	0	36.7	0.0123455	-	4.449	4.6827	4.1865	4.486	4.577	4.744	4.7274	4.7277	4.7768	4.8053	4.792	4.7344	4.8511	4.6598	4.6818	4.8794	4.7944	4.7126	4.715	4.4494	4.5815	4.6569	4.2172	4.8138	4.7414	4.6541	4.6832	4.4778	4.4826	4.6279
pos_4960	4-[(2-Furanylmethyl)thio]-2-pentanone	metab_4316	-	-	-	pos	-	-	-	-	199.079	M+H	C10H14O2S	3.3158	0.0291957	0	46.7	0.86537	180031-78-1	4.6125	4.8832	4.9282	4.8466	4.8878	4.8211	4.6124	4.5427	4.578	4.7114	4.8315	4.759	4.6091	4.8512	4.9291	4.6114	4.8935	4.8345	4.488	4.7901	4.7617	4.6424	4.7374	4.5515	4.7121	4.5304	4.9456	4.7231	4.9062	4.986
pos_4965	Cynaroside A	metab_4321	-	-	-	pos	-	-	-	-	467.189	M+Na	C21H32O10	3.3081	0.0201039	0	77	0.150036	117804-06-5	5.8522	5.8113	5.7781	5.8485	5.885	5.8324	5.7506	5.7677	5.5957	5.7522	5.6955	5.6942	5.553	5.6901	5.6151	5.6305	5.5614	5.586	5.4001	5.4551	5.4847	5.5527	5.4323	5.4405	5.8501	5.882	5.9211	5.8748	5.8724	5.8928
pos_4972	Rac-5,6-Epoxy-retinoyl-beta-D-glucuronide	metab_4329	-	-	-	pos	-	-	-	-	537.208	M+2Na-H	C26H36O9	3.3001	0.0362736	0	51	2.13793	-	3.8811	4.1934	3.8872	3.8668	3.8882	3.8817	4.6749	4.4273	3.864	4.6241	4.3047	4.6763	4.8451	4.6949	4.5725	4.4103	4.7187	4.6228	5.3291	5.4317	5.4763	5.3625	5.2995	5.4078	4.6028	4.5219	4.3033	4.7725	4.815	4.733
pos_4976	Glucose aspartate	metab_4333	-	-	-	pos	-	-	-	-	660.17	2M+ACN+H	C10H15NO10	3.2923	0.122287	0	36.1	-4.21068	-	3.7711	3.7711	3.7772	3.7568	3.7782	3.7717	5.5246	5.5285	5.278	5.4778	5.5196	5.4592	4.7982	4.1779	4.3429	4.1029	4.7646	4.506	3.8003	4.1951	3.9293	3.8233	4.7008	4.1845	4.6402	4.5249	4.5398	4.5848	4.4121	4.757
pos_4979	Vulgarin	metab_4336	-	-	C09600	pos	-	-	-	-	265.143	M+H	C15H20O4	3.2923	0.123416	0	61.4	0.0961489	3162-56-9	4.9086	4.915	4.8999	4.7049	4.856	4.8109	4.9112	4.8691	4.6517	4.8894	4.8673	4.8099	4.8096	4.7428	4.7033	4.6599	4.7435	4.7269	4.6271	4.8754	4.8465	4.7856	4.7462	4.7708	4.9892	4.8597	5.0308	5.0607	4.9708	4.9334
pos_4983	Xi-2,3-Dihydro-3,5-dihydroxy-6-methyl-4H-pyran-4-one	metab_4341	-	-	-	pos	-	-	-	-	141.055	M+H-H2O	C7H10O4	3.2844	0.0515627	0	32.2	0.76652	-	3.4153	3.482	3.475	2.9548	3.0522	3.3443	2.9115	3.1834	3.3142	2.8461	3.1448	3.1887	3.856	3.772	3.7172	3.7698	3.7372	3.9496	4.2684	4.4133	4.4476	4.3995	4.4849	4.4546	3.7348	3.3655	3.2563	3.8903	3.5206	3.7057
pos_4988	Esculetin	metab_4345	-	-	C09263	pos	-	-	-	-	179.034	M+H	C9H6O4	3.2764	0.0295047	86.6	0	0.693415	305-01-1	4.2207	4.1222	4.1867	4.0824	4.1693	4.3036	4.3784	4.2783	4.2379	4.3345	4.3342	4.4187	4.4878	4.5327	4.4873	4.4705	4.5191	4.4536	4.5603	4.6466	4.6199	4.6286	4.5793	4.6687	4.6789	4.6854	4.6436	4.7218	4.6701	4.6221
pos_4989	3-Deazaadenosine	metab_4346	-	-	C01736	pos	-	-	-	-	571.164	2M+K	C11H14N4O4	3.2684	0.0229521	0	63	-4.78351	550-33-4	4.8024	4.7756	4.5947	4.608	4.8599	4.8102	5.2271	5.3304	5.3226	5.312	5.2674	5.2066	5.4729	5.5268	5.5235	5.4655	5.4844	5.4808	5.9846	5.9972	6.0184	6.0554	5.9976	5.9656	5.4663	5.4775	5.5469	5.5533	5.497	5.6737
pos_5000	Cordeauxione	metab_4360	-	-	-	pos	-	-	-	-	626.151	2M+ACN+H	C14H12O7	3.2524	0.00797953	0	51.6	0.342502	1228-77-9	6.1932	6.1406	6.1224	6.1214	6.1684	6.1374	6.0698	6.081	6.0575	6.0975	6.0893	6.0897	6.0827	6.0511	6.0503	6.0229	6.0541	6.0219	5.705	5.7011	5.7356	5.7417	5.6552	5.7277	5.9563	5.8915	5.9018	5.9204	5.9101	5.874
pos_5002	Mozambioside	metab_4362	-	-	-	pos	-	-	-	-	547.193	M+K	C26H36O10	3.2524	0.0192198	0	39.1	-2.80198	70717-95-2	3.5877	3.5877	3.5938	3.5734	3.5948	3.5883	3.9798	3.9155	4.2763	3.9895	3.9474	4.212	3.5823	3.5869	3.5806	3.576	3.6292	3.5691	5.4816	5.0407	5.1487	5.1607	5.6772	5.2969	3.6074	3.6117	3.8274	3.6122	3.6121	3.9972
pos_5019	Methyltrienolone	metab_4378	-	-	C14257	pos	-	-	-	-	307.169	M+Na	C19H24O2	3.2366	0.00879126	0	50.8	6.1098	965-93-5	5.3307	5.2971	5.3031	5.3337	5.3198	5.315	5.3512	5.3356	5.3398	5.3629	5.3478	5.3678	5.3869	5.4262	5.3836	5.3556	5.3405	5.3797	5.47	5.4618	5.4875	5.4857	5.5329	5.4666	5.3924	5.4049	5.4028	5.3912	5.3666	5.3744
pos_5027	Syringic Acid	metab_4387	-	-	C10833	pos	-	-	-	-	199.06	M+H	C9H10O5	3.2206	0.00748762	84.9	0	0.982816	530-57-4	4.5704	4.6918	4.5978	4.5639	4.6161	4.6269	4.347	4.3905	4.2449	4.4114	4.3282	4.3495	4.7068	4.6869	4.6767	4.6366	4.6287	4.7037	4.7716	4.8331	4.8995	4.8598	4.8364	4.8779	4.754	4.7757	4.7944	4.8254	4.7783	4.8347
pos_503	Theasaponin F2	metab_4390	-	-	-	pos	-	-	-	-	367.081	M+H-H2O, M+H	C20H16O8	4.1431	0.0153562	0	66.5	0.00822606	-	5.2623	5.1989	5.1794	5.1928	5.1791	5.1925	5.3976	5.3432	5.363	5.3691	5.3961	5.4295	5.6074	5.571	5.6014	5.5758	5.5396	5.5485	6.0454	6.0799	6.0693	6.0688	6.2541	6.1005	5.6511	5.6982	5.6819	5.821	5.6778	5.9139
pos_5032	4-(Methylnitrosamino)-1-(3-pyridyl)-1-butanol glucuronide	metab_4393	-	-	C19605	pos	-	-	-	-	449.163	M+ACN+Na	C16H23N3O8	3.2046	0.0312852	0	41.4	-2.37009	131119-04-5	4.1547	4.1694	3.9537	4.3987	4.3166	4.1218	4.628	4.5548	4.6202	4.5644	4.5882	4.4849	5.5034	5.5543	5.5078	5.5082	5.4721	5.4878	5.631	5.7132	5.7041	5.7443	5.6377	5.7259	5.6438	5.6597	5.642	5.6177	5.5938	5.6254
pos_5033	Echinochrome A	metab_4394	-	-	-	pos	-	-	-	-	284.077	M+NH4	C12H10O7	3.2046	0.0459272	0	33.4	0.714493	-	4.6373	4.6294	4.6839	4.5729	4.5818	4.7019	3.6518	3.926	3.1906	3.4171	3.6537	3.9391	4.1166	4.1257	4.1182	3.9443	3.862	4.0942	5.46	4.2165	4.184	4.0766	3.9007	4.0974	3.8727	3.881	3.4994	3.705	3.4562	3.8881
pos_5035	[(2R,3R,4R)-3,4,5-Trihydroxy-1-oxopentan-2-yl] (2R)-2-amino-3-sulfanylpropanoate	metab_4396	-	-	-	pos	-	-	-	-	236.059	M+H-H2O	C8H15NO6S	3.2046	0.0149362	0	46.5	0.605393	-	4.7241	4.6979	4.7436	4.7315	4.7396	4.6768	4.7455	4.7453	4.699	4.7121	4.7677	4.7296	4.7473	4.7738	4.7566	4.7385	4.7245	4.7416	4.9326	4.6224	4.6418	4.6315	4.5477	4.6152	4.8997	4.9044	4.8695	4.902	4.8769	4.8519
pos_5037	Azacridone A	metab_4398	-	-	-	pos	-	-	-	-	617.234	2M+H	C18H16N2O3	3.1966	0.0710717	0	31	-8.59454	150050-14-9	4.8011	4.8011	4.8072	4.7868	4.8082	4.8017	4.9806	4.9993	5.0887	4.972	5.1488	5.0583	4.892	4.8455	4.9326	4.9257	4.7832	4.8011	5.5586	5.5302	5.4615	5.4796	6.0113	5.6052	4.9455	5.0557	4.9986	5.3341	5.0115	5.0206
pos_5038	Pyridinoline	metab_4399	-	-	-	pos	-	-	-	-	461.224	M+CH3OH+H	C18H28N4O8	3.1966	0.0284195	0	66.8	0.259549	63800-01-1	6.1215	6.0803	6.1085	6.1013	6.13	6.0777	6.076	6.0334	6.0581	6.0514	6.0744	6.0509	5.9367	5.9442	5.9185	5.9252	5.9177	5.9269	5.6603	5.7104	5.6922	5.6967	5.6718	5.6827	5.8031	5.8228	5.7827	5.8018	5.7769	5.7854
pos_5046	Trans-Cinnamaldehyde	metab_4408	map01100;map00940;map01110	Metabolic pathways;Phenylpropanoid biosynthesis;Biosynthesis of secondary metabolites	C00903	pos	-	-	Metabolism;Metabolism;Metabolism	Global and overview maps;Biosynthesis of other secondary metabolites;Global and overview maps	133.065	M+H	C9H8O	3.1886	0.0100232	59.4	0	1.06162	104-55-2	4.613	4.5998	4.6054	4.6103	4.6609	4.6228	4.627	4.6337	4.6064	4.652	4.6474	4.6179	4.7034	4.7567	4.7271	4.7466	4.734	4.7281	4.7744	4.8511	4.8186	4.8357	4.843	4.8683	4.7858	4.7969	4.7731	4.7617	4.7378	4.77
pos_5053	L-Valine, N-(2-hydroxy-3-butenyl)-	metab_4416	-	-	-	pos	-	-	-	-	229.155	M+ACN+H	C9H17NO3	3.1726	0.00320972	0	37.6	0.511183	-	5.3097	5.2948	5.2813	5.2768	5.3238	5.2842	5.1497	5.1368	5.1552	5.1169	5.1494	5.1693	5.3473	5.349	5.3551	5.3043	5.3166	5.317	5.8834	5.8297	5.8398	5.8524	5.9394	5.8568	5.4341	5.4702	5.4179	5.4554	5.4626	5.4454
pos_5056	NNAL-N-glucuronide	metab_4419	-	-	C19606	pos	-	-	-	-	428.192	M+ACN+H	C16H24N3O8+	3.1646	0.028837	0	38.8	4.12662	-	5.8058	5.7672	5.7966	5.7538	5.7914	5.7356	5.8793	5.8827	5.8792	5.8473	5.8686	5.8699	5.9468	5.935	5.9479	5.9319	5.8934	5.9377	6.0779	6.0901	6.089	6.1043	6.1161	6.0747	6.067	6.0859	6.042	6.0784	6.0391	6.046
pos_5062	Orsellinic acid 2-O-beta-D-glucoside	metab_4425	-	-	-	pos	-	-	-	-	353.084	M+Na	C14H18O9	3.1566	0.0317488	0	39.7	-0.0305483	-	5.7384	5.7226	5.7002	5.6703	5.7222	5.7117	5.4028	5.3959	5.3975	5.4053	5.4127	5.3967	5.4087	5.3894	5.3939	5.3852	5.3936	5.3975	5.1319	5.3026	5.2893	5.3043	5.2686	5.2777	5.3271	5.3393	5.3223	5.3072	5.2989	5.3143
pos_5063	Vanillic acid	metab_4426	-	-	C06672	pos	-	-	-	-	169.05	M+H	C8H8O4	3.1566	0.00838762	67.7	0	0.802424	499-76-3;121-34-6;3943-74-6	5.4143	5.3937	5.4199	5.3981	5.4433	5.3944	5.1353	5.1545	5.162	5.144	5.1455	5.1693	5.1746	5.1817	5.1752	5.1927	5.1793	5.1811	5.2798	5.2159	5.237	5.2484	5.2523	5.2209	5.1684	5.1833	5.1808	5.1654	5.1413	5.1772
pos_5066	5'-Methylthioadenosine	metab_4429	map01100;map00270;map00908	Metabolic pathways;Cysteine and methionine metabolism;Zeatin biosynthesis	C00170	pos	-	-	Metabolism;Metabolism;Metabolism	Global and overview maps;Amino acid metabolism;Metabolism of terpenoids and polyketides	298.097	M+H	C11H15N5O3S	3.1486	0.00438529	95.9	0	0.29563	2457-80-9	6.1668	6.1272	6.1438	6.1219	6.164	6.1426	5.8697	5.8714	5.889	5.8913	5.8859	5.882	6.1623	6.1687	6.2065	6.1601	6.1582	6.1647	6.4266	6.496	6.4978	6.5061	6.4571	6.4872	6.2053	6.2373	6.2196	6.2924	6.2294	6.3172
pos_5074	Subaphylline	metab_4437	map01100;map00330	Metabolic pathways;Arginine and proline metabolism	C10497	pos	-	-	Metabolism;Metabolism	Global and overview maps;Amino acid metabolism	265.155	M+H	C14H20N2O3	3.1326	0.0133761	0	65.2	0.214077	501-13-3	5.5998	5.5603	5.5984	5.5858	5.6011	5.5577	6.4007	6.4173	6.4198	6.4087	6.4352	6.4286	6.575	6.569	6.5882	6.5481	6.5611	6.5553	6.6604	6.6996	6.7084	6.7178	6.8528	6.7358	6.1964	6.2485	6.197	6.2834	6.2426	6.243
pos_5081	Plumieride	metab_4445	-	-	C09797	pos	-	-	-	-	512.176	M+ACN+H	C21H26O12	3.1248	0.0141901	0	66	0.47448	511-89-7	5.7246	5.6949	5.7161	5.6896	5.7342	5.6942	5.7724	5.7872	5.8056	5.768	5.7945	5.7351	5.6465	5.624	5.6263	5.5944	5.5951	5.5935	5.3636	5.4416	5.4453	5.4464	5.4638	5.4521	5.82	5.8721	5.7967	5.8375	5.8329	5.8002
pos_5083	Exo,exo-1,8-Epoxy-p-menthane-2,6-diol	metab_4447	-	-	C17620	pos	-	-	-	-	169.122	M+H-H2O	C10H18O3	3.1248	0.0154435	0	30.7	0.829445	38223-98-2	4.796	4.7455	4.7132	4.796	4.7197	4.7383	4.7616	4.7322	4.7546	4.7747	4.7603	4.7719	4.89	4.9181	4.9179	4.9043	4.904	4.9194	5.1635	5.2055	5.205	5.2548	5.1913	5.2283	5.1001	5.0843	5.0824	5.0788	5.0435	5.0488
pos_5084	Aspirin	metab_4448	-	-	C01405	pos	-	-	-	-	181.05	M+H	C9H8O4	3.1168	0.0151339	62.6	0	0.852232	50-78-2	4.7449	4.6857	4.7473	4.6953	4.7356	4.7069	4.7521	4.779	4.7816	4.7861	4.7909	4.8145	4.9225	4.915	4.9298	4.9134	4.9016	4.9218	5.2797	5.1986	5.2235	5.2433	5.2762	5.2213	5.1761	5.2228	5.1793	5.2003	5.1718	5.1994
pos_5092	Xanthurenic Acid	metab_4457	map00380	Tryptophan metabolism	C02470	pos	-	-	Metabolism	Amino acid metabolism	206.045	M+H	C10H7NO4	3.1008	0.0281912	92.5	0	0.904255	59-00-7	4.2977	4.2737	4.3163	4.2267	4.1664	4.2714	4.8111	4.8677	4.8632	4.8568	4.8749	4.8873	4.5752	4.6228	4.6623	4.5963	4.5781	4.6615	4.4506	4.3073	4.2622	4.2932	4.6582	4.3499	4.5596	4.6354	4.5966	4.5579	4.5632	4.5108
pos_5096	Istradefylline	metab_4461	-	-	-	pos	-	-	-	-	448.194	M+ACN+Na	C20H24N4O4	3.0928	0.0265156	0	47.6	-3.28275	-	5.7902	5.7361	5.7656	5.7316	5.7767	5.7004	5.6	5.616	5.6534	5.5988	5.6412	5.6498	5.7634	5.7346	5.7613	5.6846	5.69	5.6886	5.8301	5.745	5.796	5.7858	5.8838	5.7818	5.3973	5.4989	5.3958	5.5521	5.4716	5.5
pos_5100	Lysylvaline	metab_4467	-	-	-	pos	-	-	-	-	513.34	2M+Na	C11H23N3O3	3.0848	0.0232509	0	37	5.40775	20556-11-0	5.8833	5.8461	5.8676	5.8313	5.8833	5.8304	5.4433	5.4601	5.4759	5.427	5.4553	5.469	5.1863	5.191	5.1871	5.1544	5.1505	5.1915	5.0136	5.0234	5.1925	5.0981	5.0172	5.1037	4.8327	4.9763	4.8563	4.8825	4.9631	4.8426
pos_5105	Mycophenolic acid O-acyl-glucuronide	metab_4472	-	-	C20383	pos	-	-	-	-	538.192	M+ACN+H	C23H28O12	3.0768	0.0127817	0	44.4	0.00933878	-	3.1702	2.5839	3.4478	3.9566	3.5664	2.5659	5.0894	5.1427	5.1935	5.0835	5.176	5.2204	5.5529	5.5546	5.5554	5.5281	5.4845	5.5339	5.9351	5.9516	5.9615	5.964	6.1263	5.9694	5.4799	5.5835	5.5041	5.6747	5.5487	5.756
pos_511	3-[(2-Oxoacetyl)oxy]-4-(trimethylazaniumyl)butanoate	metab_4477	-	-	-	pos	-	-	-	-	218.102	M+H, M+Na	C9H15NO5	4.278	0.00737525	0	35.6	0.523664	-	5.4744	5.4311	5.462	5.4319	5.4657	5.4507	5.3032	5.2608	5.2664	5.2691	5.2866	5.309	5.2399	5.2229	5.2461	5.2505	5.2017	5.1958	5.216	5.2294	5.2351	5.23	5.256	5.2018	5.3046	5.328	5.3227	5.3132	5.3209	5.3431
pos_5112	Cinnamic acid	metab_4480	-	-	C10438	pos	-	-	-	-	131.049	M+H-H2O	C9H8O2	3.0768	0.0204937	0	49.7	1.61117	621-82-9;140-10-3;102-94-3	4.1912	4.1578	4.1295	4.1311	4.2155	4.1527	4.1369	4.1626	4.1906	4.06	4.1395	4.1265	4.3052	4.2804	4.2548	4.2521	4.1302	4.262	4.5732	4.5573	4.6296	4.6258	4.6175	4.637	4.6113	4.6147	4.5624	4.5731	4.5697	4.5949
pos_5125	Thr Leu	metab_4494	-	-	-	pos	-	-	-	-	233.15	M+H	C10H20N2O4	3.0608	0.00347337	81	0	0.265564	-	5.0266	4.9971	5.0258	5.0057	5.0117	4.9739	4.9043	4.8717	4.8727	4.8949	4.9094	4.9262	4.9096	4.9013	4.9227	4.8765	4.8835	4.8659	5.2843	5.1465	5.16	5.1388	5.1892	5.1925	4.7986	4.8244	4.7789	4.7624	4.7545	4.7488
pos_5132	Mesobilirubinogen	metab_4501	map00860	Porphyrin and chlorophyll metabolism	C05790	pos	-	-	Metabolism	Metabolism of cofactors and vitamins	631.294	M+K	C33H44N4O6	3.0449	0.0230374	0	59.4	7.42976	14684-37-8	5.6913	5.6628	5.6683	5.7043	5.6718	5.6679	5.5425	5.5281	5.5267	5.5465	5.5638	5.5366	5.5386	5.5206	5.5183	5.5436	5.5026	5.5086	5.5297	5.5459	5.5949	5.5965	5.6327	5.5786	5.4415	5.4923	5.4688	5.4308	5.4755	5.4606
pos_5135	Ala Leu	metab_4504	-	-	-	pos	-	-	-	-	203.139	M+H	C9H18N2O3	3.0449	0.0231335	53.7	0	0.567314	-	5.3618	5.3416	5.3731	5.367	5.3881	5.3735	5.2711	5.2668	5.2541	5.2521	5.2863	5.3018	5.2958	5.2845	5.3281	5.3426	5.311	5.3163	5.4939	5.4549	5.4749	5.4731	5.4998	5.5077	5.3145	5.3385	5.3203	5.2796	5.3186	5.2784
pos_5152	Hydroxyethyl methacrylic acid	metab_4522	-	-	C14530	pos	-	-	-	-	95.0497	M+H-2H2O	C6H10O3	3.021	0.00964834	0	37.3	4.57654	-	4.9552	4.9387	4.9446	4.9727	4.9676	4.941	4.9802	4.9906	4.972	4.9744	4.9825	4.9937	4.9841	4.9828	4.9848	5.0034	4.969	4.9749	5.0498	5.0763	5.0628	5.0715	5.0993	5.0587	5.0428	5.063	5.0402	5.0437	5.0391	5.0668
pos_5154	(1S,2S,4R)-p-Menth-8-ene-1,2,10-triol 2-glucoside	metab_4524	-	-	-	pos	-	-	-	-	412.197	M+ACN+Na	C16H28O8	3.0128	0.0165857	0	49	7.1028	378254-11-6	5.4771	5.4088	5.3982	5.4437	5.4734	5.3792	5.5069	5.4511	5.4343	5.4943	5.461	5.5683	5.8378	5.8122	5.8675	5.8529	5.783	5.8208	6.0839	6.0819	6.0958	6.1454	6.1506	6.1114	5.9768	6.0405	6.0143	5.9855	6.0132	5.9867
pos_5156	N-Succinyl-2-amino-6-ketopimelate	metab_4526	map01100;map00300;map01230	Metabolic pathways;Lysine biosynthesis;Biosynthesis of amino acids	C04462	pos	-	-	Metabolism;Metabolism;Metabolism	Global and overview maps;Amino acid metabolism;Global and overview maps	254.066	M+H-2H2O	C11H15NO8	3.0128	0.285839	0	58.1	0.19777	-	4.1917	4.23	4.1238	3.998	4.0335	4.0864	2.9337	3.1028	3.0935	2.9324	3.0359	2.9413	2.9432	2.9479	2.9416	2.937	2.9308	2.93	5.1158	3.0074	3.0037	3.0007	2.9902	3.0037	2.9683	2.9726	2.9818	2.9731	2.973	2.9706
pos_5164	Vanillylmandelic acid	metab_4534	map01100;map00350	Metabolic pathways;Tyrosine metabolism	C05584	pos	-	-	Metabolism;Metabolism	Global and overview maps;Amino acid metabolism	163.039	M+H-2H2O	C9H10O5	2.9968	0.00344994	0	57.2	0.486976	13244-77-4;55-10-7	6.0194	5.9422	5.9612	5.9912	5.9862	5.9383	5.986	6.0091	6.0168	5.9968	6.0065	6.0284	6.051	6.0595	6.0505	6.068	6.0502	6.0467	6.3584	6.3875	6.393	6.4096	6.4764	6.3927	6.0549	6.0865	6.0645	6.0571	6.056	6.0729
pos_5167	9-Hydroxy-3',4'-dimethoxy-3,4-methylenedioxy-9,9'-epoxylignan	metab_4537	-	-	-	pos	-	-	-	-	436.175	M+ACN+Na	C21H24O6	2.9888	0.032358	0	34.8	4.85106	67533-86-2	0.6452	0.6452	0.65	0.6342	0.6507	0.6457	0.6337	0.6283	0.7967	0.6327	0.6366	0.6395	4.8516	4.8437	4.9363	4.7173	4.7987	4.7733	5.3604	5.4014	5.4021	5.3953	5.2927	5.3717	5.4055	5.446	5.4255	5.4393	5.4328	5.3786
pos_5169	Threonylalanine	metab_4539	-	-	-	pos	-	-	-	-	419.152	2M+K	C7H14N2O4	2.981	0.0168706	0	46.7	-3.77378	56217-50-6	5.6019	5.5543	5.5639	5.5771	5.5695	5.5349	5.5836	5.5533	5.5819	5.5576	5.5776	5.599	5.6574	5.6613	5.6536	5.64	5.6489	5.6464	5.5341	5.5701	5.5826	5.6044	5.5774	5.5929	5.5893	5.605	5.5611	5.6073	5.5855	5.5379
pos_5173	Anserine	metab_4544	map01100;map00340;map00410	Metabolic pathways;Histidine metabolism;beta-Alanine metabolism	C01262	pos	Peptides	Peptides	Metabolism;Metabolism;Metabolism	Global and overview maps;Amino acid metabolism;Metabolism of other amino acids	544.261	2M+ACN+Na	C10H16N4O3	2.973	0.00594002	0	46.2	2.39754	584-85-0	5.9527	5.8711	5.926	5.9076	5.9402	5.8975	5.6842	5.6981	5.7116	5.7018	5.7224	5.7399	5.5566	5.5215	5.5326	5.4907	5.5071	5.527	5.6397	5.5979	5.6339	5.6626	5.7475	5.6611	5.4654	5.4988	5.4749	5.4758	5.4785	5.3803
pos_5175	N(epsilon)-(carboxyethyl)lysine	metab_4546	-	-	-	pos	-	-	-	-	219.134	M+H	C9H18N2O4	2.973	0.021292	0	69.6	0.525541	-	5.109	5.0889	5.1273	5.1058	5.1229	5.1101	4.8992	4.8581	4.928	4.8972	4.8914	4.9195	4.9641	4.9594	5.0047	4.9545	4.9472	4.9458	5.2769	5.139	5.1473	5.1593	5.1729	5.1463	4.7423	4.7452	4.7755	4.704	4.7332	4.7014
pos_5177	Glucaric acid	metab_4548	map01100;map00053	Metabolic pathways;Ascorbate and aldarate metabolism	C00818	pos	-	-	Metabolism;Metabolism	Global and overview maps;Carbohydrate metabolism	462.107	2M+ACN+H	C6H10O8	2.965	0.0294621	0	36	-5.58895	87-73-0	5.6268	5.567	5.6404	5.6149	5.6394	5.5869	5.1995	5.1641	5.1793	5.1254	5.0988	5.1917	5.0539	5.0767	5.0764	5.0248	4.9646	4.9433	3.5491	4.0073	3.4878	3.6099	3.4743	4.018	4.3013	4.4142	4.0727	4.0549	4.2647	4.08
pos_5180	O-Toluidine	metab_4552	-	-	C14403	pos	-	-	-	-	108.081	M+H	C7H9N	2.957	0.0247177	79.5	0	4.748	95-53-4	5.1691	5.1659	5.1642	5.1596	5.1993	5.1942	5.1697	5.1418	5.1623	5.1664	5.1535	5.1657	5.1443	5.1387	5.1137	5.1641	5.1636	5.1786	5.0415	5.1322	5.1051	5.1259	5.0682	5.0934	5.1584	5.1366	5.1649	5.1643	5.1612	5.1401
pos_5190	5''-(4-Hydroxy-(E)-cinnamoyl) alpha-L-arabinofuranosyl-(1->3)-beta-D-xylopyranosyl-(1->4)-D-xylopyranoside	metab_4562	-	-	-	pos	-	-	-	-	602.208	M+ACN+H	C24H32O15	2.9331	0.076834	0	81.6	0.408102	102254-69-3	5.0168	4.9631	4.9179	4.9913	5.0566	4.9323	4.9106	5.0405	4.9979	4.9945	5.0588	5.0804	5.1603	5.1748	5.2397	5.2417	5.0784	5.1405	5.6045	5.6013	5.5928	5.6604	5.7135	5.5952	5.198	5.2184	5.1508	5.0816	5.1336	5.1083
pos_5191	Curcumin monoglucoside	metab_4563	map00945	Stilbenoid, diarylheptanoid and gingerol biosynthesis	C17749	pos	-	-	Metabolism	Biosynthesis of other secondary metabolites	513.175	M+H-H2O	C27H30O11	2.9331	0.0219797	0	57.2	-1.13875	-	3.7173	3.7173	3.7234	3.7031	4.0006	3.7179	4.9755	5.0014	5.0089	4.9714	5.0495	5.0532	4.8403	4.7172	4.891	4.641	4.7587	4.795	5.068	5.0768	5.1597	5.1527	5.0646	5.1044	5.634	5.6791	5.6715	5.6238	5.6216	5.6144
pos_520	Cis-10-Hydroxylinalyl oxide 7-glucoside	metab_4573	-	-	-	pos	-	-	-	-	371.168	M+NH4, M+Na	C16H28O8	4.4052	0.0443643	0	31.9	0.136715	219814-36-5	4.361	4.0814	4.2881	4.1949	4.2809	4.3303	4.9615	4.9032	4.864	4.8831	4.9306	4.9101	5.2403	5.254	5.305	5.2697	5.1782	5.1999	5.6024	5.601	5.6287	5.6338	5.7214	5.6446	5.2943	5.3606	5.3102	5.3387	5.3299	5.3894
pos_5202	Pyrroline	metab_4576	-	-	C19907	pos	-	-	-	-	70.0658	M+H	C4H7N	2.9251	0.00719856	0	31.4	9.73055	109-97-7	5.4695	5.42	5.4459	5.4574	5.4929	5.4651	5.3434	5.3525	5.3521	5.3199	5.3361	5.3864	5.3518	5.3578	5.3414	5.3859	5.3292	5.3258	5.2893	5.3351	5.3321	5.3358	5.3162	5.3409	5.3932	5.4225	5.4169	5.3901	5.3988	5.388
pos_5207	Syrups, hydrolyzed starch, hydrogenated	metab_4581	-	-	-	pos	-	-	-	-	570.197	M+ACN+Na	C18H34O16	2.9094	0.017422	0	81.3	-7.55877	-	5.8894	5.8607	5.8155	5.8027	5.8709	5.7844	6.3795	6.3748	6.3848	6.3988	6.3726	6.4191	5.9987	6.0015	6.0267	6.0059	5.9433	5.9899	6.044	5.9741	6.0028	6.0707	5.9755	6.0321	6.4165	6.4433	6.4297	6.4068	6.441	6.3901
pos_5209	Cyclo-dopa 5-O-glucoside	metab_4583	map00965	Betalain biosynthesis	C17751	pos	-	-	Metabolism	Biosynthesis of other secondary metabolites	732.249	2M+NH4	C15H19NO9	2.9014	0.0294026	0	38.4	5.12496	-	4.8709	4.5143	4.3388	4.7947	4.5441	4.7895	5.604	5.6132	5.6222	5.5196	5.5908	5.6399	5.3766	5.3575	5.5405	5.3824	5.3196	5.3342	5.7799	5.6786	5.7522	5.8277	5.7148	5.7949	5.9414	6.0103	5.9721	5.9493	5.9745	5.9002
pos_5210	N,N'-diacetylchitobiose	metab_4585	map01100;map00520;map02010	Metabolic pathways;Amino sugar and nucleotide sugar metabolism;ABC transporters	C01674	pos	-	-	Metabolism;Metabolism;Environmental Information Processing	Global and overview maps;Carbohydrate metabolism;Membrane transport	463.135	M+K	C16H28N2O11	2.9014	0.0579206	0	36.3	5.48962	35061-50-8	5.5023	5.3391	5.4173	5.4337	5.421	5.3349	4.5701	4.8574	4.6916	4.5851	4.7837	4.9124	4.6074	4.849	4.9916	4.8804	4.8464	4.8004	4.9203	4.814	4.8039	4.9501	4.9108	4.8716	4.3612	4.6919	4.674	4.7279	4.3659	4.7831
pos_5213	METHYL (-)-SHIKIMATE Methyl 3,4,5-trihydroxy-1-cyclohexene-1-carboxylate	metab_4588	-	-	-	pos	-	-	-	-	171.065	M+H-H2O	C8H12O5	2.9014	0.119983	33.9	0	0.776349	-	4.1679	3.7417	4.0257	4.1266	4.1576	4.0934	4.1016	4.0488	3.9674	4.2077	4.1324	4.3173	4.2439	4.1568	4.1938	4.2894	4.1985	4.2404	4.6839	4.1191	4.1624	4.2444	4.1094	4.1901	4.2083	4.2913	4.2709	4.2375	4.2853	4.3165
pos_5226	N-Glycolylneuraminic acid	metab_4601	map00520	Amino sugar and nucleotide sugar metabolism	C03410	pos	Carbohydrates	Monosaccharides	Metabolism	Carbohydrate metabolism	290.087	M+H-2H2O	C11H19NO10	2.8697	0.0471001	0	69.7	0.231465	1113-83-3	4.0401	3.658	3.6641	3.6437	4.2522	3.6586	3.8696	4.1084	4.2149	3.6417	4.2549	4.2947	4.7801	4.8227	4.8301	4.8372	4.7915	4.7606	5.29	5.278	5.3077	5.3356	5.3356	5.3229	4.7628	4.8256	4.7959	4.7261	4.7879	4.7476
pos_5238	(R)-Pantothenic acid 4'-O-b-D-glucoside	metab_4614	-	-	-	pos	-	-	-	-	346.15	M+H-2H2O	C15H27NO10	2.8619	0.0187779	0	46.5	-0.0649814	29493-59-2	4.8537	4.5713	4.7885	4.7205	4.7797	4.6706	4.8953	4.7019	4.7869	4.8312	4.8329	4.775	5.1177	5.0332	5.1376	5.0362	5.0621	5.0291	5.6689	5.6614	5.6938	5.6921	5.6955	5.7043	5.0209	5.0948	4.973	5.1023	5.0506	5.0724
pos_5242	N'-nitrosonornicotine	metab_4619	-	-	C16452	pos	-	-	-	-	195.123	M+NH4	C9H11N3O	2.8619	0.00475111	0	30.5	-6.1098	16543-55-8	4.9921	4.9606	4.9882	5.0313	5.0079	4.948	4.9478	4.9454	4.9173	4.931	4.9434	4.9579	4.9417	4.9352	4.9503	4.9217	4.9822	4.8934	4.9077	4.9313	4.9394	4.9217	4.9166	4.9479	4.9109	4.9498	4.9285	4.9403	4.9032	4.9088
pos_5256	5-[(3S)-1,2-Dithiolan-3-yl]pentanoylcarnitine	metab_4634	-	-	-	pos	-	-	-	-	372.129	M+Na	C15H27NO4S2	2.8541	0.0556842	0	66.9	4.17559	-	5.2285	5.146	5.1081	5.1717	5.1455	5.101	5.2953	5.2512	5.2382	5.1875	5.2754	5.3263	4.9414	4.8361	4.9917	4.8952	4.8841	4.7988	4.4142	4.5583	4.486	4.4758	4.7099	4.4098	4.5205	4.4883	4.5157	4.6014	4.5004	4.571
pos_5273	Erinapyrone A	metab_4653	-	-	-	pos	-	-	-	-	107.05	M+H-2H2O	C7H10O3	2.8541	0.0143968	0	38.6	3.5334	146064-66-6	5.3968	5.3703	5.3826	5.3684	5.383	5.3612	5.3198	5.3165	5.3379	5.3092	5.313	5.3437	5.0793	5.0833	5.0887	5.1074	5.0854	5.065	4.9573	4.888	4.8925	4.9433	4.9368	4.9377	4.963	4.9916	4.9541	4.9585	4.9552	4.9742
pos_5284	2-Methylguanosine	metab_4665	-	-	-	pos	-	-	-	-	298.115	M+H	C11H15N5O5	2.846	0.0236266	45.6	0	0.231782	2140-77-4;20244-86-4	5.2638	5.1265	5.1986	5.1916	5.2122	5.1869	5.4257	5.4549	5.4311	5.4536	5.4076	5.4543	5.387	5.3882	5.4021	5.3511	5.394	5.3842	5.1938	5.2619	5.2368	5.2598	5.1709	5.2884	5.5341	5.5613	5.5647	5.5271	5.5794	5.5626
pos_5286	2'-O-Methyladenosine	metab_4667	-	-	C04779	pos	-	-	-	-	282.12	M+H	C11H15N5O4	2.846	0.076611	50.6	0	-0.258587	2140-79-6	5.1409	5.1339	5.1439	5.1373	5.1958	5.1241	4.1566	4.3534	3.8967	4.2656	4.0333	4.4822	4.2268	4.1461	4.1875	4.3164	4.3153	4.1312	4.6948	4.7182	4.7175	4.6826	4.7213	4.7307	4.2656	4.5038	4.4115	4.272	4.3053	4.4701
pos_5290	Quinoline-4,8-diol	metab_4672	map00380	Tryptophan metabolism	C05637	pos	-	-	Metabolism	Amino acid metabolism	162.055	M+H	C9H7NO2	2.846	0.0543216	0	49.2	1.04786	-	4.4715	4.2916	4.3666	4.3413	4.4087	4.3944	5.0996	5.1968	5.0972	5.1498	5.2017	5.1558	4.992	4.9777	5.0167	4.9935	4.9332	4.9992	4.5315	4.7852	4.7639	4.7362	4.7291	4.7942	4.9198	5.0545	5.0437	5.0265	5.005	4.9461
pos_531	(5Z)-3-Amino-5-nonenoic acid	metab_4693	-	-	-	pos	-	-	-	-	172.133	M+H, M+Na	C9H17NO2	4.6282	0.016223	30.8	0	0.429346	-	6.3445	6.4933	6.337	6.3803	6.3276	6.3651	6.3236	6.3319	6.4119	6.3888	6.3568	6.4376	6.4183	6.4198	6.3429	6.3456	6.2972	6.2741	6.176	6.2928	6.365	6.1838	6.2371	6.3698	6.3646	6.2277	6.3731	6.2186	6.4811	6.2597
pos_5314	1,2-Epithiopropane	metab_4698	-	-	-	pos	-	-	-	-	166.073	2M+NH4	C3H6S	2.8301	0.087871	0	48.1	6.46542	-	3.6983	3.9359	3.7069	3.5251	3.5918	3.6991	4.0397	3.7449	3.9182	4.2319	4.079	4.0689	4.1472	4.086	3.7968	4.1151	4.0874	4.0892	3.9819	3.8649	3.6926	4.0437	3.6763	3.9412	4.5871	4.4668	4.6378	4.6022	4.4457	4.512
pos_5326	Indoleacetaldehyde	metab_4710	map01100;map00380	Metabolic pathways;Tryptophan metabolism	C00637	pos	-	-	Metabolism;Metabolism	Global and overview maps;Amino acid metabolism	160.076	M+H	C10H9NO	2.8141	0.021561	48.6	0	1.3698	2591-98-2	3.6486	3.9745	3.8509	3.6437	3.8218	3.8826	4.4123	4.4192	4.3879	4.5272	4.5089	4.4977	4.5837	4.5406	4.5556	4.5371	4.4762	4.4961	6.0027	4.5156	4.5357	4.371	4.6064	4.4332	4.7333	4.7876	4.7313	4.7135	4.7166	4.6945
pos_533	Phenethyl rutinoside	metab_4713	-	-	-	pos	-	-	-	-	448.218	M+NH4, M+Na	C20H30O10	4.6918	0.00103171	0	45.3	0.0609824	88510-08-1	5.8938	5.8639	5.8732	5.8621	5.8837	5.8301	5.8546	5.8363	5.8411	5.7895	5.8176	5.8603	5.7409	5.7419	5.7556	5.7424	5.7223	5.6757	5.7514	5.7262	5.7401	5.7198	5.7469	5.7678	5.7776	5.8126	5.781	5.8112	5.7853	5.8194
pos_5330	Serotonin	metab_4714	map01100;map01110;map00380	Metabolic pathways;Biosynthesis of secondary metabolites;Tryptophan metabolism	C00780	pos	Peptides;Hormones and transmitters	Amines;Neurotransmitters	Metabolism;Metabolism;Metabolism	Global and overview maps;Global and overview maps;Amino acid metabolism	177.102	M+H	C10H12N2O	2.8061	0.10554	72.8	0	0.769074	50-67-9	2.6575	2.7682	2.6636	2.6432	2.9779	2.6581	2.9359	2.6355	3.7658	3.2237	2.6463	2.6964	3.1296	3.2104	2.7638	2.8641	3.588	3.2311	5.2189	3.0443	3.097	2.7298	3.2341	2.7125	3.6338	3.7233	3.4694	3.7516	3.4445	3.5254
pos_5336	3-Amino-2,3-dihydrobenzoic acid	metab_4720	-	-	C12110	pos	-	-	-	-	122.06	M+H-H2O	C7H9NO2	2.7981	0.0369979	0	49.7	2.51929	87980-11-8	4.0869	4.0818	4.0878	4.0541	4.0033	4.1316	4.3206	4.1576	4.2372	4.3208	4.239	4.3164	4.3538	4.3923	4.3148	4.3185	4.337	4.3797	4.4683	4.5318	4.4927	4.5094	4.5964	4.561	4.3963	4.3684	4.3883	4.3817	4.4669	4.3923
pos_535	3,5-Dihydroxy-6,7-megastigmadien-9-one	metab_4735	-	-	-	pos	-	-	-	-	207.138	M+H-H2O, M+H	C13H20O3	4.5566	0.00659076	0	53.6	0.738535	-	5.13	5.1492	5.1376	5.1307	5.1771	5.1162	5.3019	5.2735	5.2718	5.2743	5.2869	5.2915	5.355	5.3583	5.3858	5.3385	5.3233	5.3407	5.53	5.4894	5.5265	5.5505	5.5977	5.5668	5.5222	5.5196	5.5005	5.5393	5.5217	5.5128
pos_5350	Pro Glu Glu	metab_4736	-	-	-	pos	-	-	-	-	374.156	M+H	C15H23N3O8	2.7741	0.0208764	45.7	0	-0.464794	-	6.0078	6.0489	6.0339	6.0209	6.0344	6.0249	5.6402	5.5913	5.6486	5.6267	5.6669	5.6656	5.5862	5.5962	5.6348	5.595	5.5631	5.5858	5.6011	5.5886	5.6439	5.6111	5.6044	5.6262	5.4201	5.4235	5.3865	5.4031	5.4206	5.3932
pos_5353	Gynocardin	metab_4739	-	-	C08331	pos	-	-	-	-	345.129	M+ACN+H	C12H17NO8	2.7662	0.0303929	0	43.7	0.00871099	14332-17-3	4.9178	4.9487	4.9607	4.9138	4.9559	4.8929	5.2608	5.2211	5.2675	5.2394	5.2583	5.2256	4.9786	4.9832	5.0373	4.9668	4.9661	4.9488	4.7662	4.8251	4.7417	4.8261	4.9439	4.7802	5.1433	5.1404	5.1132	5.0667	5.1194	5.0591
pos_5360	Isopropyl beta-D-glucoside	metab_4747	-	-	-	pos	-	-	-	-	264.144	M+ACN+H	C9H18O6	2.7582	0.0267533	0	65.9	0.604842	5391-17-3	4.1636	4.0883	4.2195	4.0512	4.0905	4.0344	4.733	4.828	4.9252	4.6804	4.7735	4.7787	5.0261	4.9736	5.1051	5.0503	4.9949	4.9988	5.3947	5.2857	5.3547	5.362	5.418	5.2755	5.3899	5.457	5.4116	5.3989	5.4032	5.3859
pos_5366	2-Methoxy-estradiol-17b 3-glucuronide	metab_4753	-	-	C11131	pos	-	-	-	-	501.208	M+Na	C25H34O9	2.7422	0.0327204	0	45.1	-2.91325	-	4.6179	4.6389	4.7245	4.6682	4.6368	4.5236	5.0511	4.9744	5.0567	5.0285	5.085	5.055	5.1679	5.1547	5.2123	5.0912	5.0929	5.0634	5.3412	5.1309	5.1136	5.1425	5.0804	5.0873	5.5093	5.5342	5.5163	5.5386	5.5029	5.4823
pos_5368	Ile Glu	metab_4755	-	-	-	pos	-	-	-	-	261.145	M+H	C11H20N2O5	2.7422	0.0115755	63	0	0.350611	-	5.2942	5.2542	5.2876	5.2412	5.3033	5.2818	5.4448	5.4335	5.4391	5.4007	5.4561	5.4394	5.6081	5.6047	5.6275	5.5846	5.5822	5.5464	5.9161	5.894	5.9064	5.8945	5.9352	5.9007	5.3761	5.392	5.3404	5.3794	5.3855	5.3752
pos_5369	1-(beta-D-Ribofuranosyl)-1,4-dihydronicotinamide	metab_4756	-	-	C15497	pos	-	-	-	-	257.113	M+H	C11H16N2O5	2.7422	0.0141143	0	56.2	0.271745	-	5.6282	5.6045	5.6222	5.5944	5.639	5.5977	5.8968	5.8813	5.9015	5.8895	5.9022	5.9031	5.522	5.4982	5.5438	5.5136	5.5055	5.488	5.3899	5.4333	5.4133	5.4266	5.3868	5.413	5.3908	5.4089	5.3844	5.3853	5.3929	5.372
pos_5370	Itaconic acid	metab_4758	map01100;map00660	Metabolic pathways;C5-Branched dibasic acid metabolism	C00490	pos	-	-	Metabolism;Metabolism	Global and overview maps;Carbohydrate metabolism	302.087	2M+ACN+H	C5H6O4	2.7342	0.0150178	0	36.8	0.26818	97-65-4	5.4106	5.3578	5.3997	5.3842	5.4163	5.4064	5.4949	5.5003	5.5285	5.501	5.5016	5.5127	5.5479	5.5477	5.5573	5.5296	5.5288	5.518	5.5956	5.6031	5.5877	5.6075	5.6146	5.5857	5.5408	5.5511	5.539	5.5438	5.5344	5.5462
pos_5375	Molinate	metab_4763	-	-	C11086	pos	-	-	-	-	356.156	M+ACN+H	C13H14N8O2	2.7262	0.0137881	0	30.1	-4.78153	2212-67-1	5.1939	5.1156	5.1792	5.113	5.1613	5.1497	5.0763	5.036	5.0901	5.0769	5.1015	5.0932	5.1312	5.0632	5.1259	5.0768	5.0531	5.0211	5.1934	5.1349	5.1034	5.0752	5.1854	5.1387	5.2131	5.1896	5.1775	5.2272	5.2186	5.2371
pos_5378	N4-Cyclopropylpyridine-3,4-diamine	metab_4766	-	-	-	pos	-	-	-	-	340.223	2M+ACN+H	C8H11N3	2.7183	0.0689925	0	61.8	-4.60282	-	2.8403	2.8403	2.8464	2.8261	2.8474	2.8409	3.2066	3.436	3.4973	2.8241	4.1354	3.4905	2.835	2.8396	3.2201	2.8287	2.8225	2.8217	5.8358	3.162	2.8954	2.8924	2.8819	2.8954	3.2044	4.1483	4.0615	3.9004	3.7245	3.7665
pos_5385	5'-Deoxyadenosine	metab_4774	-	-	C05198	pos	-	-	-	-	252.109	M+H	C10H13N5O3	2.6944	0.0386167	86.1	0	0.757162	4754-39-6	4.9696	4.9532	4.9602	4.9238	4.9388	4.9751	4.3411	4.3557	4.3087	4.3333	4.3227	4.2937	4.2088	4.289	4.1119	4.1957	4.0646	4.0921	4.7095	4.5145	4.4768	4.513	4.802	4.5605	4.1297	4.1937	3.9902	4.2197	4.2399	4.2083
pos_5387	Hypoxanthine	metab_4776	map01100;map00230	Metabolic pathways;Purine metabolism	C00262	pos	-	-	Metabolism;Metabolism	Global and overview maps;Nucleotide metabolism	137.046	M+H	C5H4N4O	2.6784	0.0059778	54	0	0.998036	68-94-0	4.7716	4.7307	4.7656	4.761	4.7619	4.7468	4.9118	4.9011	4.91	4.9189	4.9038	4.9142	4.8919	4.9221	4.9221	4.8973	4.8765	4.9014	4.894	4.9142	4.9175	4.9396	4.949	4.9277	5.0027	5.0085	5.0165	4.9969	5.0004	5.0016
pos_5393	L-Threo-3-Phenylserine	metab_4783	-	-	C03290	pos	-	-	-	-	164.071	M+H-H2O	C9H11NO3	2.6466	0.0331108	0	48.6	0.636393	6254-48-4	3.9813	4.125	4.1747	4.1126	4.1575	4.1347	4.9566	5.0446	5.0008	5.02	5.041	5.0194	4.7949	4.8178	4.8069	4.777	4.7643	4.759	4.6376	4.672	4.6313	4.618	5.5689	4.7702	4.7012	4.7543	4.7646	4.8428	4.7536	4.7911
pos_5394	Pilocarpine	metab_4784	map01110	Biosynthesis of secondary metabolites	C07474	pos	-	-	Metabolism	Global and overview maps	226.155	M+NH4	C11H16N2O2	2.6387	0.00199821	89.6	0	0.29661	54-71-7;92-13-7	5.2948	5.2024	5.2277	5.222	5.2346	5.2425	5.3514	5.3267	5.3257	5.3058	5.3366	5.3378	5.3569	5.3612	5.3816	5.3532	5.3683	5.3196	5.4468	5.4767	5.4823	5.477	5.5093	5.4733	5.4346	5.4413	5.4324	5.4601	5.4407	5.4445
pos_5401	Adenosine	metab_4793	map01100;map02010;map00230	Metabolic pathways;ABC transporters;Purine metabolism	C00212	pos	Nucleic acids	Nucleosides	Metabolism;Environmental Information Processing;Metabolism	Global and overview maps;Membrane transport;Nucleotide metabolism	268.104	M+H	C10H13N5O4	2.6147	0.00705924	91.1	0	0.185704	58-61-7	7.7619	7.7233	7.7432	7.7339	7.7594	7.7325	7.7359	7.7384	7.7349	7.7275	7.7261	7.7484	7.7284	7.7346	7.7485	7.7374	7.7349	7.724	7.763	7.7706	7.7676	7.7817	7.8027	7.7741	7.7293	7.7432	7.7328	7.7416	7.7318	7.7303
pos_5413	2'-O-Methylcytidine	metab_4806	-	-	-	pos	-	-	-	-	258.109	M+H	C10H15N3O5	2.559	0.0247485	66.9	0	0.635575	-	5.3364	5.309	5.3108	5.3086	5.3254	5.2647	5.4819	5.4966	5.5055	5.4867	5.4993	5.4773	5.5209	5.5332	5.5701	5.5081	5.5062	5.4987	5.5476	5.5702	5.5686	5.5552	5.5851	5.5412	5.7283	5.7599	5.7379	5.7465	5.7446	5.7438
pos_5436	Ile Gln	metab_4830	-	-	-	pos	-	-	-	-	260.161	M+H	C11H21N3O4	2.4794	0.0131172	42.2	0	0.240319	-	5.4238	5.3847	5.3752	5.3685	5.4123	5.3685	5.3533	5.319	5.3443	5.3377	5.3492	5.3454	5.3605	5.3729	5.3572	5.2972	5.3081	5.3298	5.6316	5.6682	5.6698	5.6296	5.7093	5.6603	5.1286	5.2056	5.1575	5.1774	5.1332	5.1543
pos_5438	Narciclasine	metab_4832	-	-	C08533	pos	-	-	-	-	325.103	M+NH4	C14H13NO7	2.4633	0.00478113	0	56.7	0.518607	29477-83-6	5.3867	5.3535	5.3083	5.3592	5.3747	5.3331	5.6878	5.6623	5.6869	5.6466	5.6735	5.6971	5.7686	5.7424	5.7959	5.7337	5.7343	5.7221	5.8938	5.9022	5.9307	5.9033	5.9028	5.8842	5.9489	5.9595	5.919	5.9407	5.95	5.9443
pos_544	5,6-Dimethoxysterigmatocystin	metab_4834	-	-	-	pos	-	-	-	-	385.092	M+H-H2O, M+H	C20H16O8	4.8827	0.0124267	0	40.3	-0.0410823	65176-75-2	4.8425	4.7578	4.7955	4.8535	4.8912	4.744	4.7638	4.755	4.8394	4.6512	4.8075	4.7908	5.0742	5.129	5.1394	5.0544	5.0563	5.0633	5.6577	5.6764	5.685	5.6832	5.8496	5.7177	5.1877	5.2468	5.1712	5.3456	5.2583	5.4137
pos_5443	L-Dopachrome	metab_4838	map01100;map00350	Metabolic pathways;Tyrosine metabolism	C01693	pos	-	-	Metabolism;Metabolism	Global and overview maps;Amino acid metabolism	226.071	M+CH3OH+H	C9H7NO4	2.4074	0.0219183	0	42.5	0.677548	89762-39-0	5.4226	5.3955	5.3664	5.3624	5.4097	5.3865	5.4788	5.4667	5.472	5.4687	5.4955	5.4787	5.5676	5.5538	5.5622	5.5016	5.5237	5.5344	5.6277	5.6002	5.6433	5.613	5.6147	5.6145	5.5748	5.5861	5.5504	5.5894	5.5837	5.5628
pos_546	Val Leu Ser Pro Ala	metab_4856	-	-	-	pos	-	-	-	-	486.292	M+H, M+Na	C22H39N5O7	4.9623	0.0125552	33.2	0	0.053424	-	5.0589	5.0814	5.0505	5.0013	5.2507	5.0185	5.8728	5.8723	5.8891	5.8316	5.8782	5.8928	5.6263	5.5426	5.6288	5.571	5.5306	5.577	5.3811	5.2229	5.2227	5.2469	5.0074	5.192	5.7925	5.8387	5.826	5.7888	5.792	5.7681
pos_5465	Pro-leu	metab_4862	-	-	-	pos	-	-	-	-	229.155	M+H	C11H20N2O3	2.1913	0.0138563	0	30.2	0.567642	-	6.3783	6.3383	6.3528	6.3464	6.3828	6.3529	6.3891	6.3841	6.3867	6.3691	6.3853	6.3989	6.4378	6.4409	6.4587	6.4274	6.419	6.4166	6.6119	6.5489	6.5635	6.559	6.5725	6.564	6.4532	6.4694	6.4586	6.4645	6.449	6.4608
pos_5466	Rimiterol	metab_4863	-	-	-	pos	-	-	-	-	241.155	M+NH4	C12H17NO3	2.1753	0.00674291	0	37.1	0.377451	-	5.9519	5.9078	5.9615	5.9231	5.9563	5.9343	5.9616	5.9468	5.9587	5.9315	5.9383	5.9664	5.9729	5.9849	5.9837	5.9678	5.937	5.9555	6.07	6.043	6.0593	6.0821	6.0631	6.0464	6.0414	6.0543	6.0548	6.0564	6.0165	6.0155
pos_5468	Nicotinic acid ribonucleoside	metab_4865	map01100;map00760	Metabolic pathways;Nicotinate and nicotinamide metabolism	C05841	pos	-	-	Metabolism;Metabolism	Global and overview maps;Metabolism of cofactors and vitamins	298.115	M+ACN+H	C11H14NO6+	2.1593	0.067919	0	41	-5.04365	4013-06-03	4.9162	4.9466	4.974	4.928	4.9235	4.8513	5.0288	5.079	5.088	5.0325	5.086	5.0279	5.223	5.1595	5.1579	5.1561	5.1331	5.1733	5.2034	5.2251	5.2149	5.2555	5.1938	5.1436	5.3317	5.3279	5.3359	5.3525	5.3417	5.3071
pos_5482	5,6-Dihydroxyindole-2-carboxylic acid	metab_4880	map01100;map00350	Metabolic pathways;Tyrosine metabolism	C04185	pos	-	-	Metabolism;Metabolism	Global and overview maps;Amino acid metabolism	226.071	M+CH3OH+H	C9H7NO4	2.0873	0.0148142	0	48.8	0.620973	4790-08-03	5.4111	5.3787	5.3618	5.3752	5.4171	5.4036	5.4708	5.4683	5.4597	5.4114	5.4631	5.4636	5.5431	5.5311	5.5797	5.5273	5.5046	5.4941	5.6297	5.5943	5.5761	5.5922	5.5889	5.6157	5.5493	5.5813	5.5969	5.5541	5.5868	5.5588
pos_5498	Hydroxyphenyllactic acid	metab_4897	-	-	C03672	pos	-	-	-	-	147.044	M+H-2H2O	C9H10O4	1.9833	0.0520767	0	35.8	0.787702	306-23-0	5.3445	5.4116	5.4401	5.377	5.3661	5.4039	5.3926	5.3621	5.3655	5.3959	5.3832	5.3563	5.2154	5.2245	5.1827	5.2177	5.2237	5.2423	5.0279	5.0009	5.0306	5.0025	5.0164	5.0185	5.1385	5.1422	5.0598	5.1407	5.1082	5.1682
pos_5500	4-Hydroxybenzaldehyde	metab_4901	map01100	Metabolic pathways	C00633	pos	-	-	Metabolism	Global and overview maps	123.044	M+H	C7H6O2	1.9673	0.00794231	84.6	0	2.58908	123-08-0	6.2122	6.2137	6.2357	6.1982	6.2224	6.2325	6.194	6.1857	6.1897	6.2021	6.2032	6.2	6.0804	6.086	6.0794	6.0613	6.0753	6.0712	5.9072	5.9202	5.9108	5.9002	5.9241	5.9111	6.0107	5.9943	5.9837	6.0109	6.0055	5.9897
pos_5501	Caffeoyl C1-glucuronide	metab_4902	-	-	-	pos	-	-	-	-	374.108	M+NH4	C15H16O10	1.9593	0.0271208	0	34.2	0.162096	-	5.8589	5.8896	5.8926	5.8344	5.8606	5.8675	5.9242	5.904	5.9068	5.9269	5.9348	5.9145	5.7001	5.6938	5.6882	5.6256	5.7131	5.6771	5.3374	5.2954	5.3241	5.2462	5.3356	5.3327	5.4314	5.4323	5.4045	5.4648	5.39	5.4139
pos_5506	L-2-Amino-4-methylenepentanedioic acid	metab_4907	map00660	C5-Branched dibasic acid metabolism	C00651	pos	-	-	Metabolism	Carbohydrate metabolism	142.05	M+H-H2O	C6H9NO4	1.9434	0.00887746	0	56.3	1.27459	16804-57-2	4.6759	4.7211	4.724	4.6192	4.7481	4.7313	4.8865	4.8099	4.852	4.8441	4.8392	4.8976	4.9401	4.9704	4.9255	4.9525	4.9718	4.9589	5.9792	6.0238	6.0209	6.0036	6.0749	6.0291	4.957	4.9808	4.9971	4.9849	4.9935	4.9933
pos_5508	Uracil	metab_4909	map00240;map01100;map00770;map00410	Pyrimidine metabolism;Metabolic pathways;Pantothenate and CoA biosynthesis;beta-Alanine metabolism	C00106	pos	Nucleic acids	Bases	Metabolism;Metabolism;Metabolism;Metabolism	Nucleotide metabolism;Global and overview maps;Metabolism of cofactors and vitamins;Metabolism of other amino acids	113.035	M+H	C4H4N2O2	1.9354	0.0148532	86.1	0	3.84823	66-22-8	6.1915	6.1923	6.2096	6.1841	6.1988	6.2136	6.2064	6.1935	6.1951	6.2043	6.209	6.2008	6.1786	6.1877	6.1874	6.1782	6.1821	6.1835	6.2431	6.2733	6.2775	6.2554	6.2517	6.2765	6.3115	6.3052	6.2875	6.3159	6.3113	6.304
pos_5512	(S)-Methylmalonic acid semialdehyde	metab_4914	map01100;map00280;map00640	Metabolic pathways;Valine, leucine and isoleucine degradation;Propanoate metabolism	C06002	pos	-	-	Metabolism;Metabolism;Metabolism	Global and overview maps;Amino acid metabolism;Carbohydrate metabolism	103.04	M+H	C4H6O3	1.8955	0.0402846	0	43.6	5.26203	99043-16-0	4.9827	4.9053	4.9333	4.9139	4.8514	4.8898	4.8236	4.9285	4.9317	4.9741	4.908	4.9015	4.926	4.9436	4.9613	4.9482	4.9468	4.9447	4.9415	4.9793	5.0341	5.0148	4.9524	4.9944	5.0574	5.0489	5.034	5.0557	4.9729	5.0809
pos_5522	(S)-2-Aceto-2-hydroxybutanoic acid	metab_4925	map01100;map01210;map01110;map01230;map00290	Metabolic pathways;2-Oxocarboxylic acid metabolism;Biosynthesis of secondary metabolites;Biosynthesis of amino acids;Valine, leucine and isoleucine biosynthesis	C06006	pos	-	-	Metabolism;Metabolism;Metabolism;Metabolism;Metabolism	Global and overview maps;Global and overview maps;Global and overview maps;Global and overview maps;Amino acid metabolism	188.092	M+ACN+H	C6H10O4	1.8078	0.00908889	0	44.9	1.11687	113919-07-6	5.4847	5.4778	5.459	5.4462	5.4772	5.5007	5.4787	5.4872	5.4701	5.5326	5.4972	5.4816	5.5392	5.5591	5.5871	5.5509	5.5312	5.5289	5.5154	5.5342	5.5587	5.5501	5.4984	5.546	5.577	5.5613	5.6013	5.5699	5.5775	5.5533
pos_5524	4-(Methylnitrosamino)-1-(1-oxido-3-pyridinyl)-1-butanone	metab_4927	-	-	C19602	pos	-	-	-	-	256.129	M+CH3OH+H	C10H13N3O3	1.7679	0.00819443	0	39.5	0.309092	76014-82-9	6.5138	6.5025	6.5122	6.5042	6.5278	6.5081	6.5992	6.6033	6.5987	6.6004	6.6101	6.6134	6.6333	6.6292	6.6379	6.6236	6.6073	6.6108	6.5443	6.5596	6.5702	6.571	6.5633	6.5583	6.6831	6.7014	6.6833	6.6776	6.69	6.6752
pos_5526	8-Azido-cyclic AMP	metab_4929	-	-	-	pos	-	-	-	-	409.019	M+K	C10H11N8O6P	1.7041	0.00494853	0	38.3	4.7875	-	7.3549	7.3612	7.3567	7.3461	7.3593	7.3656	7.3688	7.3722	7.3719	7.3812	7.3711	7.3595	7.2959	7.2912	7.2904	7.2957	7.2967	7.3028	7.1936	7.2348	7.2305	7.2363	7.207	7.2329	7.2139	7.2049	7.2115	7.1949	7.2102	7.1856
pos_5531	7,8-Dihydroneopterin	metab_4935	map01100;map00790;map01240	Metabolic pathways;Folate biosynthesis;Biosynthesis of cofactors	C04874	pos	-	-	Metabolism;Metabolism;Metabolism	Global and overview maps;Metabolism of cofactors and vitamins;Global and overview maps	238.092	M+H-H2O	C9H13N5O4	1.6563	0.223092	0	53.8	-4.76372	1218-98-0	5.4907	5.5218	5.4555	5.5095	5.4941	5.5921	5.5409	5.53	5.4574	5.5086	5.5476	5.5879	5.4884	5.6024	5.6972	5.8063	5.8607	5.8979	5.7419	5.8142	5.7848	5.8736	5.7834	5.8881	5.8591	5.8202	5.8327	5.6172	5.4786	5.5489
pos_5533	Val Glu	metab_4937	-	-	-	pos	-	-	-	-	247.129	M+H	C10H18N2O5	1.6324	0.00593207	71.6	0	0.145159	-	5.8427	5.8353	5.841	5.8393	5.8899	5.8615	5.9136	5.8992	5.9242	5.9197	5.908	5.9488	5.8672	5.8857	5.8758	5.8812	5.8631	5.8671	6.0611	6.0575	6.0529	6.0528	6.0994	6.0617	5.7697	5.7968	5.7643	5.7585	5.7818	5.7859
pos_5548	Camellianin A	metab_4953	-	-	-	pos	-	-	-	-	659.143	M+K	C29H32O15	1.4731	0.00453081	0	66.1	9.93204	109232-77-1	6.714	6.6938	6.7017	6.704	6.7155	6.6944	6.8091	6.7906	6.7968	6.7725	6.8071	6.8347	6.9742	6.9674	6.9878	6.9492	6.9139	6.9323	7.1191	7.1076	7.1449	7.1168	7.0685	7.1229	7.0075	7.0348	7.0075	7.0014	6.9945	6.9762
pos_5550	Heptulose	metab_4956	-	-	-	pos	-	-	-	-	307.079	M+CH3OH+H	C7H15O9P	1.4731	0.00945223	0	33.2	-0.680445	-	4.7084	4.8716	4.5614	4.8184	4.6463	4.7029	5.7451	5.6825	5.6902	5.6795	5.7147	5.743	5.8788	5.8687	5.8835	5.8493	5.8041	5.861	5.8826	5.9103	5.9143	5.9097	5.9434	5.9179	6.2279	6.2229	6.2103	6.224	6.2292	6.2116
pos_5575	Arecaidine	metab_4981	-	-	C10128	pos	-	-	-	-	142.086	M+H	C7H11NO2	1.3544	0.0315874	0	32.6	1.33751	499-04-7	5.9059	5.9176	5.9191	5.9036	5.931	5.9316	5.7636	5.7585	5.7596	5.7599	5.7579	5.7499	5.7312	5.7336	5.7431	5.7283	5.7432	5.7328	5.6522	5.7032	5.7066	5.7066	5.7861	5.7203	5.8241	5.8232	5.8189	5.8624	5.8324	5.859
pos_5576	CDP-ethanolamine	metab_4982	map01100;map00564	Metabolic pathways;Glycerophospholipid metabolism	C00570	pos	-	-	Metabolism;Metabolism	Global and overview maps;Lipid metabolism	411.045	M+H-2H2O	C11H20N4O11P2	1.3464	0.0457324	0	50.1	-4.37854	3036-18-8	5.1777	5.3145	5.328	5.3251	5.2282	5.304	5.5555	5.6423	5.5872	5.5669	5.6144	5.6344	5.6062	5.6169	5.5935	5.5862	5.5949	5.6033	5.6797	5.6875	5.7241	5.7625	5.6921	5.7173	5.8126	5.8177	5.7993	5.7459	5.7937	5.7455
pos_5582	2-Hydroxyadipic acid	metab_4989	-	-	C02360	pos	-	-	-	-	145.05	M+H-H2O	C6H10O5	1.3384	0.0826999	0	46.3	0.866167	18294-85-4	6.9959	7.0564	7.004	7.0062	7.0348	7.0395	7.0516	7.0914	7.1062	7.0811	7.0703	7.0336	7.0871	7.058	7.0725	7.0674	7.0913	7.0997	7.1396	7.1755	7.1355	7.1588	7.1693	7.2003	7.173	7.1804	7.2043	7.212	7.214	7.1977
pos_5588	Guanine	metab_4995	map01100;map00230	Metabolic pathways;Purine metabolism	C00242	pos	Nucleic acids	Bases	Metabolism;Metabolism	Global and overview maps;Nucleotide metabolism	152.057	M+H	C5H5N5O	1.3304	0.0129774	93.2	0	0.967953	73-40-5	6.6489	6.6594	6.6679	6.631	6.6593	6.6689	6.352	6.3503	6.351	6.3445	6.362	6.3673	6.474	6.4897	6.4973	6.4784	6.4755	6.4783	6.6807	6.7159	6.7462	6.7062	6.8235	6.7253	6.5456	6.5606	6.5426	6.5819	6.5564	6.595
pos_5594	4-Acetamido-2-aminobutanoic acid	metab_5001	map01100;map00260	Metabolic pathways;Glycine, serine and threonine metabolism	C06442	pos	-	-	Metabolism;Metabolism	Global and overview maps;Amino acid metabolism	125.071	M+H-2H2O	C6H12N2O3	1.3224	0.0241724	0	59	1.67627	1190-46-1	5.187	5.2057	5.1776	5.1721	5.1987	5.2482	4.956	4.8694	4.8999	4.9005	4.7933	4.9458	4.9152	4.939	4.979	4.9191	4.9512	4.9428	5.0504	5.2005	5.1797	5.1504	5.3461	5.2205	5.2426	5.129	5.2101	5.3041	5.2149	5.3091
pos_5602	4,5-Dihydroorotic acid	metab_5011	map00240;map01100;map01240	Pyrimidine metabolism;Metabolic pathways;Biosynthesis of cofactors	C00337	pos	-	-	Metabolism;Metabolism;Metabolism	Nucleotide metabolism;Global and overview maps;Global and overview maps	203.004	M+2Na-H	C5H6N2O4	1.2987	0.0167447	0	36	-0.710651	5988-19-2;155-54-4	5.6619	5.662	5.6532	5.6611	5.6949	5.682	5.0712	5.0359	5.1068	5.0439	5.0807	5.0759	5.0382	5.0171	5.0068	5.0556	4.9335	4.9743	4.9372	4.9009	4.8923	4.9622	4.9491	4.9197	5.3963	5.396	5.3914	5.3803	5.3955	5.3761
pos_5630	Luteone 7-glucoside	metab_5040	-	-	-	pos	-	-	-	-	281.071	M+2Na	C26H28O11	1.2118	0.0159304	0	39.5	-0.730604	137351-15-6	6.1489	6.1031	6.1044	6.1198	6.0929	6.14	6.5039	6.51	6.4967	6.5175	6.5151	6.508	6.5643	6.5706	6.5405	6.5702	6.5649	6.5659	6.4849	6.5428	6.5491	6.568	6.5195	6.5642	6.5066	6.5109	6.5122	6.471	6.5048	6.4538
pos_5631	L-Hypoglycin A	metab_5041	-	-	C08287	pos	-	-	-	-	174.113	M+CH3OH+H	C7H11NO2	1.2118	0.00912597	0	56.2	1.2229	156-56-9	6.0944	6.0816	6.0888	6.0816	6.1064	6.0941	5.9175	5.9324	5.9288	5.9211	5.9473	5.9273	5.92	5.9425	5.9237	5.9334	5.9199	5.9338	5.8184	5.8475	5.8646	5.8449	5.8677	5.8678	5.8217	5.863	5.8192	5.831	5.8451	5.8408
pos_5632	Dihydrothymine	metab_5042	-	-	C00906	pos	-	-	-	-	111.056	M+H-H2O	C5H8N2O2	1.2038	0.0364267	0	61.1	3.33561	19140-80-8;696-04-8	5.89	5.9311	5.9383	5.9243	5.9522	5.9766	5.8209	5.8109	5.8276	5.8272	5.8102	5.8286	5.8164	5.7991	5.8225	5.8065	5.7954	5.7897	5.8343	5.9397	5.9329	5.9087	6.031	5.9534	5.9641	5.9447	5.9561	6.0567	5.9823	6.0712
pos_5634	8-Deoxy-11-hydroxy-13-chlorogrosheimin	metab_5044	-	-	-	pos	-	-	-	-	337.062	M+K	C15H19ClO4	1.1884	0.0281492	0	47	4.4227	83551-02-4	6.3013	6.2975	6.2996	6.3065	6.318	6.2908	5.9347	5.9471	5.9551	5.9242	5.9433	5.9296	5.885	5.8805	5.8641	5.9036	5.8657	5.8741	5.9432	5.9412	5.9566	5.9451	6.0124	5.9743	6.3353	6.3163	6.327	6.3276	6.3194	6.3589
pos_5636	Glycyl-Methionine	metab_5046	-	-	-	pos	-	-	-	-	476.161	2M+ACN+Na	C7H14N2O3S	1.1804	0.00717506	0	35.7	1.43974	-	6.7129	6.7084	6.7157	6.7063	6.7151	6.72	6.9757	6.9693	6.9806	6.9814	6.9865	6.982	7.1015	7.0997	7.1098	7.1151	7.1129	7.1173	6.8854	6.9038	6.9159	6.9073	6.8715	6.9068	6.9385	6.9487	6.9321	6.936	6.9383	6.9592
pos_5640	Betonicine	metab_5051	-	-	C08269	pos	-	-	-	-	160.097	M+H	C7H13NO3	1.1409	0.00683728	0	44.7	0.819078	515-25-3	5.7268	5.7075	5.7334	5.7284	5.7394	5.7368	5.7714	5.7626	5.8119	5.8023	5.782	5.8169	5.7894	5.8017	5.8143	5.8145	5.7967	5.8028	5.7441	5.7794	5.7821	5.7757	5.7951	5.7799	5.8341	5.818	5.8175	5.8305	5.8485	5.8453
pos_5646	2-Oxazolidinone	metab_5057	-	-	C06695	pos	Antibiotics	Others	-	-	88.0399	M+H	C3H5NO2	1.1175	0.00792371	0	33.4	7.04377	497-25-6	6.011	6.007	6.0109	5.9755	6.0111	6.0073	6.0286	6.0267	6.0641	6.0656	6.0452	6.0722	6.0597	6.0853	6.1021	6.1115	6.1132	6.1106	6.0317	6.0559	6.049	6.0438	6.0361	6.0464	6.0958	6.074	6.0589	6.0764	6.0904	6.0764
pos_5660	N-Methyl-1-deoxynojirimycin	metab_5070	-	-	-	pos	-	-	-	-	210.134	M+CH3OH+H	C7H15NO4	1.0784	0.0435144	0	36.1	0.822156	69567-10-8	5.9163	5.9117	5.9338	5.9273	5.9229	5.9212	3.9312	3.5556	3.7587	3.5614	4.1836	4.283	4.4447	4.4084	4.1482	4.0845	4.5323	4.1615	3.6068	3.6365	3.6327	3.6298	3.6192	3.6327	3.5973	3.6017	3.6108	3.6021	3.602	3.5996
pos_5662	Bergenin	metab_5072	-	-	C09919	pos	-	-	-	-	351.069	M+Na	C14H16O9	1.0705	0.0127312	0	35.5	0.396128	477-90-7	5.8307	5.8308	5.8492	5.8614	5.8252	5.7927	6.1567	6.1537	6.1561	6.1699	6.137	6.1757	6.1864	6.2011	6.2008	6.1959	6.1637	6.1777	6.4658	6.4849	6.4964	6.5033	6.4667	6.4926	6.4145	6.4286	6.396	6.4109	6.3979	6.4222
pos_5677	Gentiobiose	metab_5083	-	-	C08240	pos	Carbohydrates	Oligosaccharides	-	-	723.194	2M+K	C12H22O11	1.031	0.0445036	57.8	0	-1.63902	554-91-6	5.6055	5.526	5.5289	5.6278	5.5711	5.555	5.9224	6.0118	6.0277	5.9558	6.0776	6.0145	6.1376	6.1753	6.1747	6.1698	6.1858	6.2171	5.9894	5.9734	5.9685	6.013	5.9772	5.9489	5.821	5.818	5.8447	5.7625	5.8938	5.8851
pos_5681	Niacinamide	metab_5088	map01100;map00760;map01240	Metabolic pathways;Nicotinate and nicotinamide metabolism;Biosynthesis of cofactors	C00153	pos	Vitamins and cofactors	Vitamins	Metabolism;Metabolism;Metabolism	Global and overview maps;Metabolism of cofactors and vitamins;Global and overview maps	123.056	M+H	C6H6N2O	1.031	0.0091459	87.8	0	2.4874	98-92-0	5.4119	5.4048	5.442	5.3843	5.4246	5.4154	5.6648	5.6785	5.6914	5.6612	5.6768	5.7071	5.5988	5.5906	5.6156	5.6057	5.5951	5.5962	5.4749	5.5182	5.5232	5.4927	5.4512	5.5202	5.5095	5.4838	5.5345	5.5031	5.4987	5.4728
pos_5683	5-Carboxypyranocyanidin 3-O-(6''-O-malonyl-beta-glucopyranoside)	metab_5090	-	-	-	pos	-	-	-	-	645.128	M+ACN+H	C27H23O16+	1.0234	0.0339405	0	54.7	-7.72863	-	6.0369	6.0321	6.0998	6.1144	6.0825	6.1014	6.2141	6.2655	6.2332	6.2118	6.2109	6.2168	6.3577	6.2648	6.318	6.3503	6.3178	6.3229	6.3375	6.3244	6.3975	6.4095	6.2954	6.3316	6.4686	6.45	6.4646	6.4363	6.4645	6.4393
pos_57	Petunidin 3-glucoside	metab_5107	map00942	Anthocyanin biosynthesis	C12139	pos	-	-	Metabolism	Biosynthesis of other secondary metabolites	543.133	M+CH3OH+H, M+ACN+Na, M+NH4	C22H23O12+	0.9997	0.0129613	0	31.6	-4.57649	6988-81-4;6988-81-4;71991-88-3	6.8271	6.8065	6.8364	6.8427	6.8298	6.8203	6.9714	6.9676	6.9919	6.978	6.9851	6.988	7.1126	7.1137	7.0965	7.1115	7.1025	7.116	7.6446	7.2789	7.2952	7.298	7.2874	7.2825	7.1854	7.1977	7.1897	7.2032	7.1976	7.2163
pos_5700	3-Aminoisobutanoic Acid	metab_5109	-	-	C05145	pos	Peptides	Amino acids	-	-	207.134	2M+H	C4H9NO2	0.9917	0.214433	48.9	0	0.771313	144-90-1	5.4947	5.4555	5.5124	5.4973	5.4818	5.4846	5.0072	4.9721	4.894	4.9588	5.0874	4.9755	3.6469	3.6516	4.0741	3.6406	3.6345	4.178	3.6815	3.7111	3.7074	3.7045	3.6939	3.7074	3.672	3.6763	3.6855	3.6768	3.6767	3.6743
pos_5704	L-(+)-Arginine	metab_5111	map01100;map00220;map01110;map02010;map00330;map01230;map00970;map00261	Metabolic pathways;Arginine biosynthesis;Biosynthesis of secondary metabolites;ABC transporters;Arginine and proline metabolism;Biosynthesis of amino acids;Aminoacyl-tRNA biosynthesis;Monobactam biosynthesis	C00062	pos	Peptides	Amino acids	Metabolism;Metabolism;Metabolism;Environmental Information Processing;Metabolism;Metabolism;Genetic Information Processing;Metabolism	Global and overview maps;Amino acid metabolism;Global and overview maps;Membrane transport;Amino acid metabolism;Global and overview maps;Translation;Biosynthesis of other secondary metabolites	175.119	M+H	C6H14N4O2	0.976	0.00796316	61.9	0	0.954362	74-79-3	6.6558	6.6424	6.6671	6.6486	6.667	6.6577	6.6986	6.6971	6.7106	6.7067	6.7067	6.7112	6.6057	6.603	6.6278	6.6155	6.6097	6.6076	6.5579	6.5688	6.5741	6.5678	6.546	6.5674	6.8373	6.8311	6.8239	6.8242	6.8249	6.8193
pos_5714	Kaempferol 3-O-alpha-L-(3-trans-p-coumaroyl-rhamnopyranoside)	metab_5122	-	-	-	pos	-	-	-	-	290.076	M+2H	C30H26O12	0.9604	0.0070507	0	36.5	-8.96669	-	5.2169	5.2945	5.3061	5.411	5.3885	5.356	6.3515	6.3595	6.3484	6.3561	6.3533	6.3622	6.3918	6.394	6.3667	6.4005	6.408	6.4214	6.5225	6.6117	6.6065	6.6185	6.579	6.6092	6.5969	6.5897	6.6049	6.5669	6.6009	6.551
pos_574	Buprenorphine 3-beta-D-Glucuronide	metab_5149	-	-	-	pos	-	-	-	-	644.34	M+2H, M+H	C35H49NO10	5.7714	0.00971654	0	53.9	-3.82935	-	2.0072	2.0072	2.0133	1.9931	2.0143	2.0078	5.142	5.0854	5.0056	5.0698	5.1088	5.2098	5.6212	5.588	5.6258	5.5576	5.546	5.5523	6.3023	6.3309	6.3557	6.3422	6.2039	6.3262	6.3824	6.3873	6.354	6.3663	6.3585	6.346
pos_5746	Ibotenic acid	metab_5156	-	-	C10600	pos	-	-	-	-	339.055	2M+Na	C5H6N2O4	0.9365	0.051517	0	34.3	1.46767	2552-55-8	5.8077	5.8049	5.8218	5.7635	5.8061	5.7825	5.0929	5.0884	4.9605	5.0466	5.0709	4.9944	4.4581	4.8249	4.7539	4.6432	4.734	4.7525	3.6828	3.7125	3.7087	3.7058	4.1995	4.2901	4.1358	3.9125	3.6869	4.0102	3.678	3.9873
pos_576	2-Hydroxy-3-[(2-carboxyethyl)thio]-3-[2-(8-phenyloctyl)phenyl]propanoic acid	metab_5171	-	-	-	pos	-	-	-	-	459.222	M+H, M+Na	C26H34O5S	5.7954	0.0509536	0	61.5	5.49222	-	6.0701	5.9744	6.0228	6.0371	6.0775	6.0148	6.1494	6.1193	6.1155	6.0732	6.1137	6.1297	6.0166	5.9444	5.9964	5.9517	5.9046	5.9214	6.2443	6.2599	6.2666	6.2706	6.4114	6.2895	5.9606	5.9281	5.9269	5.9849	5.9598	5.9557
pos_577	Kievitone	metab_5182	-	-	C01590	pos	-	-	-	-	357.133	M+H-2H2O, M+H	C20H20O6	5.7954	0.0534033	0	44.3	-0.288135	40105-60-0	5.4676	6.287	6.1931	5.5683	5.6959	6.0852	3.1893	3.1822	3.1871	3.292	3.1931	3.1969	3.8187	3.692	4.3747	3.6576	3.2785	3.4094	5.4822	3.2631	3.7666	3.2564	3.2458	3.2593	3.2239	3.2283	3.2375	3.2288	3.2286	3.2262
pos_58	4-Oxo-2-azetidinecarboxylic acid	metab_5213	-	-	-	pos	-	-	-	-	148.061	M+H, M+CH3OH+H, M+NH4	C4H5NO3	1.0705	0.0166803	0	39.5	0.688378	-	7.6887	7.6871	7.702	7.6876	7.707	7.7025	8.031	8.0298	8.0336	8.0364	8.0375	8.0384	8.0777	8.0804	8.0839	8.0838	8.0805	8.0831	8.1131	8.1426	8.1448	8.1451	8.1268	8.1418	8.337	8.3351	8.3264	8.3309	8.3308	8.3265
pos_5864	Spermine	metab_5282	map01100;map00480;map00770;map01240;map00330;map00410	Metabolic pathways;Glutathione metabolism;Pantothenate and CoA biosynthesis;Biosynthesis of cofactors;Arginine and proline metabolism;beta-Alanine metabolism	C00750	pos	-	-	Metabolism;Metabolism;Metabolism;Metabolism;Metabolism;Metabolism	Global and overview maps;Metabolism of other amino acids;Metabolism of cofactors and vitamins;Global and overview maps;Amino acid metabolism;Metabolism of other amino acids	203.223	M+H	C10H26N4	0.8254	0.0124488	72.6	0	1.0575	71-44-3	5.7958	5.764	5.8161	5.7997	5.8211	5.774	6.2179	6.2076	6.2122	6.219	6.2168	6.2376	6.1333	6.132	6.1197	6.1381	6.1212	6.0975	6.1578	6.2245	6.234	6.2491	6.0553	6.2669	6.1526	6.1725	6.1423	6.0955	6.1626	6.0595
pos_5865	4-Pyrimidine Methanamine (hydrochloride)	metab_5283	-	-	-	pos	-	-	-	-	110.072	M+H	C5H7N3	0.8254	0.0121187	37	0	4.40946	-	5.6084	5.5633	5.6268	5.6099	5.6186	5.6239	5.6259	5.64	5.6701	5.6607	5.653	5.6269	5.4426	5.4337	5.4447	5.4304	5.4512	5.424	5.1979	5.2549	5.237	5.2496	5.2048	5.2589	5.6205	5.6128	5.6237	5.5876	5.6058	5.5896
pos_5869	Spermidine	metab_5287	map01100;map00480;map02010;map00330;map00940;map00410	Metabolic pathways;Glutathione metabolism;ABC transporters;Arginine and proline metabolism;Phenylpropanoid biosynthesis;beta-Alanine metabolism	C00315	pos	-	-	Metabolism;Metabolism;Environmental Information Processing;Metabolism;Metabolism;Metabolism	Global and overview maps;Metabolism of other amino acids;Membrane transport;Amino acid metabolism;Biosynthesis of other secondary metabolites;Metabolism of other amino acids	146.165	M+H	C7H19N3	0.8174	0.00324582	49.9	0	1.12258	124-20-9	5.9927	5.9293	5.9669	5.9427	5.9835	5.9405	6.2491	6.2512	6.2486	6.2516	6.2602	6.2656	6.244	6.2362	6.231	6.2268	6.2185	6.2111	6.1306	6.1528	6.1688	6.1862	5.9992	6.1828	6.091	6.0937	6.0746	6.0455	6.0882	6.016
pos_592	Peliglitazar	metab_5343	-	-	-	pos	-	-	-	-	553.19	M+NH4, M+Na	C30H30N2O7	6.0572	0.0299565	0	47.4	-9.36449	-	3.7445	3.7445	3.7506	3.7302	3.7516	3.7451	3.7295	3.7224	3.7273	3.7282	3.7333	3.7371	5.8986	5.8821	5.8532	5.7812	5.7998	5.805	6.2438	6.1986	6.2537	6.2225	6.1959	6.2221	6.2345	6.2184	6.2222	6.2115	6.2058	6.1951
pos_5950	Trans-2-Hexenal	metab_5377	-	-	C08497	pos	-	-	-	-	99.081	M+H	C6H10O	0.7138	0.00507561	40.5	0	5.68967	6728-26-3	5.5123	5.5008	5.511	5.5128	5.5203	5.5228	5.4975	5.4914	5.4885	5.4888	5.4925	5.4848	5.4757	5.4683	5.4695	5.4733	5.4743	5.4752	5.405	5.4502	5.4493	5.4594	5.449	5.46	5.4901	5.4683	5.468	5.461	5.4679	5.4382
pos_5978	Formyl 3-hydroxybutanoate	metab_5407	-	-	-	pos	-	-	-	-	115.039	M+H-H2O	C5H8O4	0.3538	0.0584289	0	33.2	3.15992	-	5.2891	5.2414	5.2487	5.2219	5.2712	5.2469	5.2255	5.2638	5.2467	5.2243	5.197	5.1365	5.1798	5.1556	5.1263	5.1418	5.1512	5.1634	5.1415	5.2011	5.2336	5.2492	5.2332	5.2779	5.2946	5.2845	5.311	5.3019	5.3068	5.285
pos_6	D-Glucaro-1,4-lactone	metab_5431	-	-	C21095	pos	-	-	-	-	210.061	M+H, M+NH4, M+Na, 2M+ACN+H, 2M+K, M+H-H2O, M+H-2H2O	C6H8O7	1.5686	0.00709853	0	36.8	0.693849	5027-63-4	8.3461	8.3485	8.3531	8.3383	8.3579	8.3618	8.3996	8.4063	8.4073	8.4149	8.4063	8.4074	8.3346	8.3344	8.3365	8.3366	8.3363	8.339	8.243	8.2822	8.2773	8.2845	8.2499	8.2803	8.2231	8.2229	8.2139	8.2159	8.2232	8.2048
pos_6022	MJDBISSP00000004	metab_5458	-	-	-	pos	-	-	-	-	153.076	M+H	C5H12O5	0.3458	0.0416464	0	0	0.940627	-	5.185	5.1775	5.1766	5.1528	5.15	5.1324	5.0973	5.095	5.1048	5.0797	5.0928	5.0737	5.0307	5.0592	5.041	5.0748	5.0379	5.0275	4.9471	4.957	4.9563	4.9676	4.9425	4.9294	4.9447	4.9412	4.9613	4.963	4.929	4.9182
pos_6023	MJDBISSP00000009	metab_5459	-	-	-	pos	-	-	-	-	171.118	M+H	C9H6D5NO2	2.8541	0.0012316	99	0	0.472072	-	7.3181	7.3348	7.3365	7.3289	7.3479	7.3388	7.3349	7.3567	7.3473	7.3508	7.326	7.3222	7.3204	7.3362	7.3179	7.3535	7.3486	7.3596	7.2287	7.2939	7.2841	7.292	7.2681	7.2815	7.3291	7.3294	7.3421	7.3281	7.3317	7.3203
pos_6024	MJDBISSP00000001	metab_5460	-	-	-	pos	-	-	-	-	200.047	M+H	C9H10ClNO2	3.3235	0.00668164	99.1	0	0.991889	-	8.0999	8.1146	8.1151	8.0972	8.1204	8.1305	8.1048	8.1035	8.1095	8.1225	8.1001	8.0932	8.1016	8.1031	8.1062	8.1145	8.1123	8.1094	8.0162	8.054	8.0512	8.0532	8.0433	8.0507	8.0827	8.0955	8.0958	8.0977	8.0853	8.0923
pos_6027	MJDBISSP00000002	metab_5463	-	-	-	pos	-	-	-	-	403.361	M+H	C23H42D3NO4	6.4292	0.0188457	90.3	0	0.165729	-	7.8502	7.8859	7.8423	7.8448	7.8548	7.8695	7.8901	7.8932	7.8897	7.9012	7.8783	7.8505	7.8763	7.863	7.8722	7.9131	7.9077	7.9046	7.7861	7.8555	7.8373	7.8516	7.8299	7.8123	7.8694	7.8475	7.8936	7.8367	7.8772	7.8345
pos_603	Diosgenin	metab_5464	-	-	C08898	pos	Steroids	27-Carbon atoms	-	-	397.306	M+H-H2O, M+Na	C27H42O3	6.2006	0.0181932	0	43.6	-9.23069	512-04-9	5.8964	5.4206	5.8725	4.5343	4.4263	5.9722	3.5217	3.7994	5.5606	5.7927	6.1812	5.5656	5.6107	6.0311	5.8024	6.0082	5.8212	5.891	4.4103	5.9024	5.6618	3.5717	5.9164	4.6724	5.0357	6.2144	5.8251	4.7441	5.076	6.0984
pos_615	3-Phenylprop-2-enal	metab_5477	map01100;map00940;map01110	Metabolic pathways;Phenylpropanoid biosynthesis;Biosynthesis of secondary metabolites	C00903	pos	-	-	Metabolism;Metabolism;Metabolism	Global and overview maps;Biosynthesis of other secondary metabolites;Global and overview maps	133.065	M+H-H2O, M+H	C9H8O	6.3582	0.0308654	0	34.6	0.213726	104-55-2	5.0322	5.0178	4.9906	5.0512	4.9735	4.9345	4.9677	5.0219	4.8642	4.7054	4.9123	4.9931	4.9218	4.8588	4.9315	4.9477	4.9132	4.9575	4.9581	4.9248	4.8582	4.9317	4.6383	4.852	4.9617	4.9192	5.0291	4.9822	4.9308	4.9848
pos_628	Stearidonic acid	metab_5491	map00592;map01110	alpha-Linolenic acid metabolism;Biosynthesis of secondary metabolites	C16300	pos	-	-	Metabolism;Metabolism	Lipid metabolism;Global and overview maps	294.243	M+H, M+NH4	C18H28O2	6.4846	0.0118843	0	45.8	0.120353	20290-75-9	5.7269	5.9174	5.7895	5.8929	6.0084	5.8327	5.792	5.8913	5.7454	5.7086	5.5076	5.6347	5.7281	5.7092	5.6126	5.5825	5.6279	5.4928	5.887	5.6522	5.6984	5.7101	5.7382	5.6858	5.7632	5.499	5.7493	5.822	5.8371	5.6312
pos_635	PC(14:1(9Z)/20:0)	metab_5499	map01100;map00564;map01110;map00590;map00591;map00592	Metabolic pathways;Glycerophospholipid metabolism;Biosynthesis of secondary metabolites;Arachidonic acid metabolism;Linoleic acid metabolism;alpha-Linolenic acid metabolism	C00157	pos	Lipids	Phospholipids	Metabolism;Metabolism;Metabolism;Metabolism;Metabolism;Metabolism	Global and overview maps;Lipid metabolism;Global and overview maps;Lipid metabolism;Lipid metabolism;Lipid metabolism	760.584	M+H, M+Na	C42H82NO8P	6.5323	0.241965	0	76.1	-1.23822	-	6.7665	6.2319	6.6238	6.5543	6.6001	6.6533	6.5841	6.5399	6.6371	6.7655	6.8125	6.7796	6.9506	6.099	6.4196	6.632	6.7158	6.6487	6.9725	6.7031	6.6907	6.4626	6.5183	6.4009	6.6824	6.1235	6.4782	6.0082	6.0125	6.0444
pos_638	(11R,16S)-misoprostol	metab_5502	-	-	-	pos	-	-	-	-	405.261	M+NH4, M+Na	C22H38O5	6.5881	0.0868498	0	36.9	0.112453	-	5.8478	5.861	5.8544	5.8636	5.7849	5.7847	5.683	5.5901	5.586	5.6147	5.5265	5.4989	5.5207	5.5188	5.4791	5.5071	5.519	5.4851	5.4666	5.5244	5.3979	5.4711	5.6122	5.4639	5.4451	5.4157	5.4733	5.4225	5.4521	5.4882
pos_640	3,3-Bis(carboxymethyl)hexadecanedioic acid	metab_5505	-	-	-	pos	-	-	-	-	425.215	M+H, M+Na	C20H34O8	6.604	0.0291272	0	46.8	0.229498	-	5.6708	5.6416	5.6451	5.6403	5.6006	5.6379	5.5827	5.5912	5.6105	5.5434	5.6101	5.613	5.5918	5.6362	5.6303	5.6272	5.6061	5.6055	5.4325	5.55	5.482	5.5134	5.4841	5.5134	5.6053	5.5726	5.5412	5.5921	5.6155	5.5556
pos_643	Dmap-ethyl-paf	metab_5508	-	-	-	pos	-	-	-	-	590.427	M+NH4, M+Na	C30H57N2O6P	6.6278	0.00947139	0	54.6	-4.38726	-	6.6431	6.6171	6.6433	6.6359	6.6434	6.6506	6.5873	6.5832	6.5703	6.5625	6.5633	6.5528	6.5267	6.5373	6.5327	6.559	6.5714	6.526	6.4677	6.4953	6.478	6.5116	6.4784	6.5002	6.5251	6.5185	6.5041	6.5115	6.5335	6.5308
pos_647	LysoPC(18:2(9Z,12Z)/0:0)	metab_5512	-	-	-	pos	-	-	-	-	520.34	M+H, M+Na	C26H50NO7P	6.6678	0.0034628	0	79.4	0.0459805	22252-07-9	6.2732	6.2771	6.2931	6.2859	6.2913	6.3275	6.5298	6.5165	6.5298	6.5153	6.5414	6.5444	6.3063	6.2931	6.3304	6.2895	6.2867	6.2608	6.6689	5.8126	5.7275	5.6522	5.368	5.6662	5.747	5.7781	5.7141	5.9343	5.7015	5.8622
pos_650	MG(20:3(6,8,11)-OH(5)/0:0/0:0)	metab_5516	-	-	-	pos	-	-	-	-	419.277	M+NH4, M+Na	C23H40O5	6.6834	0.107377	0	51.5	0.279836	-	5.4968	5.529	5.5184	5.5358	5.4076	5.4477	5.2607	5.2913	5.3222	5.3867	5.2429	5.3372	5.253	5.3302	5.3279	5.3659	5.435	5.2152	5.2009	5.1234	5.1224	5.1876	5.1667	5.1229	5.2157	5.1889	5.2225	5.1201	5.3207	5.5209
pos_652	N-Heptanoylglycine	metab_5518	-	-	-	pos	-	-	-	-	188.128	M+H, 2M+H	C9H17NO3	6.6914	0.0396416	0	31.9	0.819265	23783-23-5	5.3371	5.6059	5.2636	5.3696	5.2236	5.2357	5.0249	5.1854	5.24	5.2727	5.0285	5.377	5.2756	5.3667	5.1746	5.1439	5.209	5.007	4.847	5.2747	5.1955	4.902	5.3539	5.3237	5.1584	4.8954	5.3023	5.0182	5.4558	5.1284
pos_657	12(S)-Leukotriene B4	metab_5523	map00590	Arachidonic acid metabolism	C04853	pos	-	-	Metabolism	Lipid metabolism	359.216	M+H, M+Na	C20H32O4	6.7153	0.0337736	0	51	-8.40919	83709-73-3	6.108	6.1354	6.1469	6.1259	6.108	6.1086	6.1202	6.1285	6.107	6.0854	6.1036	6.0785	6.0908	6.124	6.1107	6.1081	6.1158	6.0906	5.9416	6.0557	6.0346	6.0493	6.0419	6.0198	6.1358	6.117	6.1291	6.0997	6.106	6.1177
pos_667	PC(16:0/0:0)	metab_5534	map00564	Glycerophospholipid metabolism	C04230	pos	Lipids	Phospholipids	Metabolism	Lipid metabolism	496.339	M+H, M+Na	C24H50NO7P	6.8261	0.00835694	89	0	-1.5172	17364-16-8	6.7594	6.8398	6.8037	6.8084	6.8107	6.862	7.2894	7.2814	7.3242	7.3136	7.3061	7.3023	7.2501	7.2131	7.2019	7.1776	7.226	7.1978	7.0429	6.9902	6.9839	7.0038	6.642	6.9396	6.86	6.8732	6.8969	6.8203	6.8318	6.8034
pos_668	Cis-Quinceoxepane	metab_5535	-	-	-	pos	-	-	-	-	198.185	M+H, M+NH4	C12H20O	6.8103	0.0131029	0	62.1	1.04593	133005-51-3	5.3638	5.4559	5.4073	5.4576	5.4038	5.4355	5.403	5.3648	5.392	5.4473	5.266	5.2232	5.3519	5.335	5.3271	5.2191	5.3975	5.2932	5.3253	5.2628	5.2962	5.2021	5.2927	5.1771	5.3053	5.3635	5.3421	5.3019	5.2734	5.3827
pos_671	LysoPC(18:1(11Z)/0:0)	metab_5539	map00564	Glycerophospholipid metabolism	C04230	pos	Lipids	Phospholipids	Metabolism	Lipid metabolism	522.356	M+H, M+Na	C26H52NO7P	6.8025	0.00786225	0	89	0.445443	-	6.9936	7.0088	7.0015	6.9959	6.9851	6.9875	7.2822	7.2685	7.3038	7.2928	7.2949	7.305	7.1956	7.1469	7.153	7.1203	7.1443	7.1252	6.9517	6.8944	6.8912	6.9006	6.5081	6.8703	6.9325	6.9511	6.9348	6.9303	6.8833	6.9009
pos_673	MG(18:1(9Z)/0:0/0:0)[rac]	metab_5541	-	-	-	pos	-	-	-	-	379.282	M+H, M+Na	C21H40O4	6.771	0.0444811	42.5	0	0.0113484	-	5.6714	5.664	5.6313	5.6245	5.6201	5.5937	5.5395	5.5675	5.5917	5.5279	5.5603	5.547	5.5434	5.5726	5.5463	5.5223	5.5097	5.5121	5.3676	5.5038	5.4973	5.5258	5.6661	5.4343	5.5697	5.4881	5.5297	5.5289	5.5334	5.4814
pos_68	Ethyl beta-D-fructofuranoside	metab_5548	-	-	-	pos	-	-	-	-	226.129	M+Na, M+K, M+NH4	C8H16O6	1.9833	0.00529797	0	38.9	0.525658	-	4.1886	4.1422	4.0747	4.3884	4.0812	4.2231	5.2435	5.2269	5.2495	5.2904	5.2229	5.2012	5.7547	5.7257	5.7635	5.7402	5.7376	5.7427	6.2234	6.2328	6.2339	6.241	6.2623	6.2382	6.0462	6.0579	6.0554	6.0685	6.0514	6.0434
pos_685	4-(2,6,6-Trimethyl-1-cyclohexen-1-yl)-2-butanone	metab_5554	-	-	C03527	pos	-	-	-	-	212.201	M+H-H2O, M+NH4	C13H22O	6.929	0.0450974	0	54.3	0.711808	17283-81-7	5.3397	5.4252	5.3815	5.4335	5.4345	5.446	5.3901	5.4605	5.3903	5.4249	5.3407	5.3339	5.3552	5.3873	5.3129	5.2989	5.4002	5.3661	5.2813	5.321	5.3107	5.2657	5.3161	5.2383	5.3517	5.3247	5.409	5.2971	5.3706	5.3502
pos_686	(+/-)-(Z)-2-(5-Tetradecenyl)cyclobutanone	metab_5555	-	-	-	pos	-	-	-	-	265.253	M+H, M+H-H2O	C18H32O	6.921	0.0176029	0	84.1	0.0387557	173074-85-6	6.6185	6.6622	6.6432	6.6586	6.6647	6.6888	6.6356	6.672	6.6399	6.6599	6.5671	6.5543	6.578	6.5936	6.5553	6.5451	6.6451	6.5969	6.5148	6.5623	6.5408	6.5022	6.5566	6.5298	6.5584	6.5727	6.6064	6.5568	6.5825	6.5894
pos_69	Desmethyl Bosentan	metab_5559	-	-	-	pos	-	-	-	-	538.177	M+H, M+K, M+Na	C26H27N5O6S	2.0873	0.00817379	0	43.4	2.67848	-	7.7526	7.7271	7.7478	7.7155	7.7554	7.7244	7.8117	7.7988	7.7983	7.792	7.8148	7.8204	7.8591	7.8525	7.854	7.845	7.8342	7.8407	7.9314	7.8988	7.9163	7.9051	7.894	7.9181	7.8796	7.8763	7.8731	7.8674	7.8727	7.8641
pos_701	DGDG(18:3/18:3)	metab_5573	-	-	-	pos	-	-	-	-	959.571	M+NH4, M+Na	C51H84O15	7.0946	0.0293473	90.7	0	0.439164	-	6.8242	6.839	6.85	6.8413	6.8318	6.8262	6.45	6.5273	6.5019	6.4774	6.4956	6.4836	6.2278	6.196	6.2401	6.2224	6.2334	6.2263	6.0583	6.385	6.2871	6.3284	6.3106	6.2815	5.94	5.9064	5.9671	5.8913	6.0728	5.8816
pos_710	MGDG(18:3/18:3)	metab_5583	-	-	-	pos	-	-	-	-	797.518	M+NH4, M+Na	C45H74O10	7.205	0.0169329	53.5	0	0.588452	-	7.1924	7.231	7.2228	7.2314	7.1988	7.2197	7.043	7.0856	7.0313	7.074	7.0346	7.0364	6.7605	6.7564	6.729	6.7454	6.7887	6.7993	6.1333	6.4338	6.3542	6.3533	6.5274	6.3485	6.3565	6.2629	6.3425	6.2609	6.3179	6.226
pos_721	DGDG(16:0/18:3)	metab_5595	-	-	-	pos	-	-	-	-	937.586	M+NH4, M+Na	C49H86O15	7.3391	0.215358	39.5	0	-0.278793	-	6.258	6.2377	6.3514	6.2348	6.1896	6.3259	5.7351	5.8364	5.8554	5.8757	5.8288	5.7864	5.6518	5.4366	5.57	5.6695	5.2816	5.47	4.432	5.3426	5.1361	5.161	5.1475	4.77	4.7121	4.4269	4.5012	4.4274	4.4272	4.4248
pos_723	Xi-1-Butoxy-1-methoxyethane	metab_5597	-	-	-	pos	-	-	-	-	287.222	M+H-2H2O, 2M+Na	C7H16O2	7.386	0.0184014	0	32.5	9.0169	-	6.0315	6.0333	6.0456	6.0308	6.024	6.0324	6.0036	5.9941	5.9719	5.9855	5.9854	5.9795	5.9685	5.9514	5.9404	5.9637	5.9435	5.9563	5.898	5.9324	5.917	5.9125	5.9381	5.9023	5.9609	5.959	5.963	5.9559	5.9529	5.9773
pos_727	MGDG(18:1/18:3)	metab_5601	-	-	-	pos	-	-	-	-	801.549	M+NH4, M+Na	C45H78O10	7.5037	0.0265257	46.4	0	0.868036	-	6.4856	6.5009	6.5249	6.5044	6.502	6.5789	6.3375	6.4696	6.4595	6.4773	6.436	6.4299	6.208	6.2587	6.1782	6.2428	6.223	6.215	5.4703	5.9274	5.8507	5.8499	5.959	5.7902	5.8092	5.6965	5.8337	5.8176	5.8747	5.7449
pos_729	PA(18:3(6Z,9Z,12Z)/18:3(9Z,12Z,15Z))	metab_5603	map01100;map00564;map01110;map00561;map04070	Metabolic pathways;Glycerophospholipid metabolism;Biosynthesis of secondary metabolites;Glycerolipid metabolism;Phosphatidylinositol signaling system	C00416	pos	Lipids	Phospholipids	Metabolism;Metabolism;Metabolism;Metabolism;Environmental Information Processing	Global and overview maps;Lipid metabolism;Global and overview maps;Lipid metabolism;Signal transduction	715.431	M+NH4, M+Na	C39H65O8P	7.5274	0.0428258	0	67.3	-0.450355	-	5.9311	5.8977	5.9356	5.9093	5.9113	5.9606	5.4865	5.3149	5.2559	5.3275	5.2198	5.2422	5.9139	5.9816	5.9614	5.9416	5.9324	5.9983	5.8752	6.0995	6.0437	6.0707	5.9763	6.0292	6.1042	6.085	6.1813	6.0775	6.2067	6.0808
pos_737	(+/-)-1,4-Nonanediol diacetate	metab_5612	-	-	-	pos	-	-	-	-	245.175	M+H-H2O, M+H	C13H24O4	7.378	0.0187238	0	40.8	0.324842	67715-81-5	6.773	6.7758	6.7698	6.763	6.7669	6.7679	6.7407	6.7237	6.692	6.7097	6.6965	6.708	6.6971	6.7115	6.6781	6.6972	6.6839	6.6857	6.6187	6.6576	6.6513	6.6544	6.6558	6.6414	6.7001	6.6806	6.6864	6.6868	6.6883	6.6873
pos_738	DG(18:3(10,12,15)-OH(9)/0:0/18:0)	metab_5613	-	-	-	pos	-	-	-	-	657.506	M+H-H2O, M+Na	C39H70O6	7.3391	0.0155669	0	39.3	-0.457877	-	6.4378	6.4268	6.4678	6.4322	6.426	6.4358	6.4182	6.4016	6.4151	6.3835	6.4013	6.3906	6.4534	6.4558	6.4006	6.464	6.4232	6.4765	6.3345	6.4437	6.4275	6.407	6.4313	6.4402	6.4149	6.3535	6.4197	6.4635	6.394	6.3932
pos_741	L-Proline	metab_5617	map01100;map01110;map02010;map00330;map01230;map00970	Metabolic pathways;Biosynthesis of secondary metabolites;ABC transporters;Arginine and proline metabolism;Biosynthesis of amino acids;Aminoacyl-tRNA biosynthesis	C00148	pos	Peptides	Amino acids	Metabolism;Metabolism;Environmental Information Processing;Metabolism;Metabolism;Genetic Information Processing	Global and overview maps;Global and overview maps;Membrane transport;Amino acid metabolism;Global and overview maps;Translation	148.097	M+CH3OH+H, M+ACN+H	C5H9NO2	7.6691	0.0246314	0	33	1.13043	147-85-3	5.3388	5.334	5.3396	5.3154	5.3124	5.3529	5.2944	5.3081	5.2899	5.31	5.2687	5.2644	5.2346	5.2643	5.2706	5.2741	5.2883	5.2433	5.2029	5.2295	5.2332	5.2163	5.2397	5.2231	5.2355	5.2754	5.2541	5.2395	5.2665	5.2485
pos_788	6,10,14-Trimethyl-5,9,13-pentadecatrien-2-one	metab_5668	-	-	-	pos	-	-	-	-	280.264	M+H, M+NH4	C18H30O	7.7881	0.1135	0	41.6	0.211846	762-29-8	5.3987	5.6586	5.5285	5.6843	5.5086	5.5688	5.5968	5.6629	5.4848	5.6661	5.4546	5.2706	5.5783	5.6147	5.4867	5.41	5.5815	5.3616	5.6696	5.4736	5.4355	5.3492	5.2763	5.2065	5.2486	5.4483	5.5823	5.4394	5.4932	5.5334
pos_792	DG(18:2(9Z,12Z)/18:0/0:0)	metab_5673	-	-	C00165	pos	-	-	-	-	643.527	M+NH4, M+Na	C39H72O5	7.3391	0.0202903	0	44	0.205179	-	6.7648	6.7572	6.7807	6.7527	6.7421	6.7748	6.7548	6.7192	6.7287	6.73	6.7243	6.7364	6.7875	6.7396	6.7293	6.7329	6.7387	6.7273	6.6511	6.7158	6.7218	6.6983	6.7115	6.7147	6.7697	6.7003	6.7127	6.7385	6.7284	6.7193
pos_794	DG(9D5/9D3/0:0)	metab_5675	-	-	C00165	pos	-	-	-	-	655.491	M+H-H2O, M+H	C41H68O7	7.2523	0.0119896	0	40.7	-3.42989	-	6.2485	6.2577	6.2608	6.2388	6.2183	6.2766	6.1762	6.1726	6.1395	6.0871	6.1418	6.1667	6.2476	6.2319	6.2057	6.254	6.2266	6.2778	6.1427	6.2336	6.2397	6.2172	6.2734	6.2	6.2009	6.1578	6.1994	6.2419	6.2096	6.1865
pos_801	2,6,6-Trimethyl-1-cyclohexen-1-acetaldehyde	metab_5684	-	-	-	pos	-	-	-	-	184.17	M+H-H2O, M+NH4	C11H18O	6.921	0.0368714	0	48.2	0.989069	472-66-2	5.2357	5.2996	5.2662	5.2858	5.28	5.306	5.2658	5.3222	5.2483	5.2811	5.2021	5.1791	5.2159	5.2535	5.2074	5.2171	5.2686	5.3028	5.1812	5.1967	5.2277	5.1131	5.2328	5.1704	5.1722	5.2201	5.247	5.2337	5.2094	5.2825
pos_804	Homodihydrojasmone	metab_5687	-	-	-	pos	-	-	-	-	198.185	M+H, M+NH4	C12H20O	6.913	0.0213669	0	54.6	1.10357	4868-24-0	5.2426	5.2593	5.2816	5.3206	5.2892	5.328	5.2459	5.3146	5.2421	5.2856	5.1823	5.1792	5.2543	5.2629	5.2067	5.1828	5.2874	5.2545	5.1535	5.2386	5.1736	5.1607	5.1836	5.1225	5.2061	5.1964	5.2999	5.2328	5.2667	5.2289
pos_809	PC(16:1(9Z)/18:3(9Z,12Z,15Z))	metab_5692	map01100;map00564;map01110;map00590;map00591;map00592	Metabolic pathways;Glycerophospholipid metabolism;Biosynthesis of secondary metabolites;Arachidonic acid metabolism;Linoleic acid metabolism;alpha-Linolenic acid metabolism	C00157	pos	Lipids	Phospholipids	Metabolism;Metabolism;Metabolism;Metabolism;Metabolism;Metabolism	Global and overview maps;Lipid metabolism;Global and overview maps;Lipid metabolism;Lipid metabolism;Lipid metabolism	754.538	M+H, M+Na	C42H76NO8P	6.7946	0.27571	0	68.2	-0.710722	-	5.79	5.877	5.8147	5.9299	5.8675	5.8277	5.81	6.3599	6.4946	6.5162	6.4888	6.5385	5.7834	6.283	6.3179	6.333	6.3881	6.3455	6.2264	5.9507	5.6907	5.8409	5.741	5.4421	5.7324	5.3689	5.3781	5.3694	5.3692	5.3669
pos_819	4-Ethyl-7,11-dimethyldodeca-trans-2-trans-6-1-o-trien-1-al	metab_5703	-	-	-	pos	-	-	-	-	252.232	M+H, M+NH4	C16H26O	6.6834	0.0333036	0	34.7	0.734749	-	5.4981	5.6037	5.5666	5.6466	5.603	5.591	5.6387	5.4753	5.4682	5.6279	5.3288	5.2669	5.5348	5.5253	5.5354	5.1837	5.5699	5.3504	5.618	5.3406	5.4968	5.1535	5.4385	5.2943	5.3548	5.511	5.619	5.4243	5.4169	5.5946
pos_82	6-O-Acetylarbutin	metab_5704	-	-	-	pos	-	-	-	-	332.134	M+NH4, M+K, M+Na	C14H18O8	3.0128	0.0270629	0	34.6	-0.107258	10338-88-2	5.9262	5.9057	5.9184	5.9137	5.9309	5.8919	5.8577	5.863	5.8604	5.8519	5.8423	5.8694	5.7841	5.7865	5.822	5.7958	5.8024	5.7972	5.6642	5.6993	5.7062	5.7155	5.7144	5.6981	5.7918	5.7735	5.776	5.7491	5.7777	5.7669
pos_820	Acetolein	metab_5705	-	-	-	pos	-	-	-	-	458.348	M+H, M+NH4	C25H44O6	6.6678	0.0530859	0	30.9	0.0745198	-	5.9543	5.9296	5.919	5.9321	5.9509	5.9199	5.8228	5.8494	5.796	5.8697	5.8935	5.865	5.833	5.8617	5.8447	5.8496	5.9138	5.8445	5.7701	5.7395	5.7495	5.7632	5.7227	5.7536	5.8129	5.8036	5.7663	5.7857	5.8076	5.9374
pos_822	RIOPROSTIL	metab_5707	-	-	-	pos	-	-	-	-	377.266	M+H-H2O, M+Na	C21H38O4	6.6518	0.0464349	0	64.7	-0.0156611	-	5.7048	5.68	5.7288	5.6733	5.6923	5.685	5.63	5.6026	5.6111	5.5959	5.6116	5.5793	5.6043	5.6059	5.6158	5.5872	5.5963	5.5999	5.5518	5.4994	5.4916	5.489	5.4804	5.4536	5.5489	5.5126	5.4879	5.5575	5.5082	5.4846
pos_825	PC(16:1(9E)/0:0)	metab_5710	-	-	-	pos	-	-	-	-	494.324	M+H, M+Na	C24H48NO7P	6.6278	0.0149713	0	71.1	-0.163962	-	5.7761	5.8388	5.8146	5.7818	5.805	5.7943	6.255	6.2268	6.2427	6.2154	6.2614	6.2794	6.1928	6.1857	6.2111	6.1985	6.1951	6.1713	5.9798	5.9769	5.9513	5.966	5.6363	5.9395	5.8335	5.8007	5.7537	5.7512	5.74	5.7594
pos_829	N-Docosahexaenoyl Tryptophan	metab_5714	-	-	-	pos	-	-	-	-	537.304	M+NH4, M+Na	C33H42N2O3	6.5721	0.0351904	0	42.6	-9.67212	-	6.0333	6.0746	6.0727	6.0768	6.0576	6.0933	6.2507	6.2105	6.2187	6.1776	6.2166	6.2398	5.7472	5.7729	5.761	5.7005	5.7651	5.7135	5.5637	5.7874	5.6845	5.6149	6.6516	5.716	4.0435	4.0479	4.057	4.3854	4.0482	4.0458
pos_833	LysoPC(18:3(6Z,9Z,12Z)/0:0)	metab_5719	map00564	Glycerophospholipid metabolism	C04230	pos	Lipids	Phospholipids	Metabolism	Lipid metabolism	518.324	M+H, M+Na	C26H48NO7P	6.5483	0.0139531	0	89.9	0.515078	-	6.756	6.7564	6.7706	6.7582	6.7409	6.7415	7.2609	7.2535	7.2536	7.2313	7.2651	7.2714	6.8883	6.9087	6.9127	6.8928	6.8808	6.9002	6.3516	6.2901	6.2677	6.2668	6.0059	6.3159	5.92	5.9576	5.924	6.0162	5.8684	5.9512
pos_842	Phytosphingosine	metab_5729	map00600;map01100	Sphingolipid metabolism;Metabolic pathways	C12144	pos	-	-	Metabolism;Metabolism	Lipid metabolism;Global and overview maps	318.3	M+H-H2O, M+H	C18H39NO3	6.4055	0.0174209	76.9	0	-0.0886955	554-62-1	5.5526	5.5691	5.5489	5.5473	5.5498	5.6216	5.8341	5.8301	5.8018	5.8562	5.8016	5.7645	5.9178	5.9349	5.88	5.9208	5.8807	5.8937	6.0804	6.1442	6.1129	6.0872	6.1597	6.0391	5.9532	5.9549	5.9806	5.8976	5.9608	5.866
pos_846	Dehydrophytosphingosine	metab_5733	-	-	-	pos	-	-	-	-	316.285	M+H-H2O, M+H	C18H37NO3	6.3582	0.0182488	0	73.7	-0.110141	3687-54-5	5.9715	5.9988	5.9691	5.9395	6.0049	5.9667	6.1859	6.1475	6.1817	6.2141	6.1683	6.1461	6.3606	6.3568	6.3492	6.318	6.3411	6.2982	6.6321	6.6437	6.6353	6.6203	6.8781	6.5913	6.277	6.3012	6.2866	6.261	6.274	6.2276
pos_848	Psilostachyin	metab_5735	-	-	-	pos	-	-	-	-	281.138	M+H-H2O, M+H	C15H20O5	6.3582	0.0235747	0	45.5	0.0612658	-	6.2208	6.2205	6.165	6.2928	6.1707	6.1293	6.1517	6.1568	6.066	5.9351	6.1236	6.1438	6.0753	6.0499	6.0688	6.0568	6.1182	6.0988	6.0505	6.0473	5.9942	6.0311	5.6965	5.9991	6.074	6.0961	6.1229	6.0878	6.0409	6.1137
pos_849	2,5-Dimethylbenzaldehyde	metab_5736	-	-	-	pos	-	-	-	-	135.081	M+H-H2O, M+H	C9H10O	6.3582	0.0129972	89.3	0	1.08464	34341-29-2	5.9783	5.9686	5.9507	6.0401	5.9464	5.891	5.9475	5.9433	5.8654	5.7233	5.9075	5.9489	5.8744	5.847	5.8731	5.8905	5.9133	5.922	5.8754	5.8605	5.8092	5.8537	5.5756	5.8395	5.8833	5.9046	5.9652	5.9244	5.8855	5.9349
pos_859	Lauryldiethanolamine	metab_5747	-	-	-	pos	-	-	-	-	274.274	M+H-H2O, M+H	C16H35NO2	6.2321	0.0232531	63.2	0	-0.0599022	-	7.3215	7.3455	7.3717	7.4397	7.3025	7.3273	7.3151	7.2211	7.2092	7.3971	7.2565	7.2526	7.1927	7.2557	7.1809	7.224	7.3504	7.2687	7.3791	7.1916	7.1272	7.2176	7.103	7.2368	7.1877	7.2174	7.2901	7.1874	7.2406	7.4904
pos_86	Pteroside D	metab_5748	-	-	-	pos	-	-	-	-	449.156	M+Na, M+K, M+NH4	C21H30O8	3.0928	0.0110478	0	37.2	-3.7461	35943-38-5	5.8342	5.7889	5.7963	5.7936	5.8185	5.7617	5.8608	5.8851	5.8899	5.8575	5.8946	5.8776	5.9383	5.9432	5.938	5.921	5.9017	5.9138	5.769	5.8305	5.8511	5.8624	5.8628	5.8406	5.9041	5.9395	5.9118	5.9253	5.9347	5.9071
pos_861	Myristoylglycine	metab_5750	-	-	-	pos	-	-	-	-	286.238	M+H-H2O, M+H	C16H31NO3	6.2006	0.0219158	0	35.1	0.116359	-	5.7028	5.6387	5.646	5.5767	5.588	5.6466	5.522	5.5337	5.5921	5.6372	5.6834	5.5653	5.5885	5.6422	5.54	5.588	5.6058	5.5982	5.392	5.5937	5.5197	5.4213	5.5088	5.4297	5.497	5.6792	5.5862	5.4252	5.4941	5.6228
pos_862	D-Linalool 3-(6''-malonylglucoside)	metab_5751	-	-	-	pos	-	-	-	-	420.223	M+NH4, M+Na	C19H30O9	6.1529	0.0603985	0	56.6	0.510637	-	3.9034	4.027	3.9615	4.0812	4.1189	3.903	3.9063	3.9716	4.0177	4.0173	3.9016	3.9791	5.2185	5.1864	5.2117	5.1569	5.1285	5.1425	6.0594	6.0388	6.0775	6.0988	6.2518	6.0856	5.1825	5.1844	5.1631	5.1714	5.1915	5.1781
pos_869	Testosterone enanthate	metab_5758	-	-	C08157	pos	-	-	-	-	423.283	M+H-H2O, M+Na	C26H40O3	6.145	0.0421008	0	31.5	-9.51749	315-37-7	5.6677	5.165	5.671	4.2141	3.6466	5.6342	3.5255	3.5185	5.2178	5.4583	5.7631	5.1918	5.1414	5.6754	5.4516	5.6265	5.4073	5.5326	3.5697	5.2871	4.9162	3.5927	5.2413	3.6497	4.4557	5.7488	5.4007	4.0372	4.3842	5.6722
pos_894	Officinalisnin I	metab_5786	-	-	C08904	pos	-	-	-	-	903.495	M+H-H2O, M+NH4	C45H76O19	5.9699	0.0112261	0	83.4	0.72797	57944-18-0	5.6432	5.6633	5.6804	5.7353	5.7155	5.6639	4.8769	4.4671	4.7012	4.8273	4.6075	4.5189	4.9574	4.9425	4.5581	4.9242	4.9351	4.4658	8.2828	4.5645	4.8224	4.6262	4.4349	4.6724	5.6266	5.6368	5.5958	5.6217	5.6667	5.8171
pos_9	1-O-Sinapoylglucose	metab_5792	-	-	-	pos	-	-	-	-	404.155	M+NH4, 2M+NH4, 2M+Na, M+K, M+Na	C17H22O10	3.9917	0.0170348	0	36.5	0.395135	-	6.8631	6.8437	6.8689	6.8279	6.8636	6.82	7.0729	7.0622	7.0604	7.0498	7.0844	7.0729	7.0994	7.1082	7.1086	7.0917	7.0729	7.0638	7.2988	7.3372	7.334	7.3178	7.3812	7.325	6.8907	6.9147	6.8827	6.9185	6.8902	6.9509
pos_90	Indoleacrylic acid	metab_5793	-	-	-	pos	-	-	-	-	188.071	M+H, M+NH4, M+H-H2O	C11H9NO2	3.2524	0.00995868	0	33.9	0.713889	29953-71-7	7.3535	7.3288	7.3509	7.338	7.3457	7.3386	7.1571	7.1471	7.1571	7.1471	7.1608	7.175	6.9842	6.9816	6.9875	6.9714	6.9615	6.9577	7.0166	6.6723	6.6772	6.6852	6.7693	6.6954	6.9424	6.951	6.9389	6.96	6.9289	6.9543
pos_900	(R)-Pterosin B	metab_5794	-	-	-	pos	-	-	-	-	201.128	M+H-H2O, M+H	C14H18O2	5.946	0.03014	0	56.5	0.686896	34175-96-7	5.2664	5.2619	5.2459	5.2751	5.3144	5.2443	5.2436	5.2789	5.2184	5.1651	5.1973	5.1795	5.2354	5.2128	5.2376	5.1506	5.1685	5.14	5.1157	5.2261	5.1834	5.1976	5.1677	5.1978	5.2471	5.2774	5.1599	5.2443	5.1431	5.2269
pos_907	3-Sinapoylquinic acid	metab_5800	-	-	-	pos	-	-	-	-	416.155	M+NH4, M+Na	C18H22O10	5.7873	0.0221526	0	33.6	0.045185	-	3.9297	5.8057	4.702	4.0194	4.6237	5.237	3.9147	3.9076	3.9125	3.9134	3.9185	3.9223	4.5746	4.0767	4.4549	4.3787	4.3205	4.125	5.7878	5.7472	5.7471	5.7571	5.7913	5.7561	4.8456	4.8077	4.7886	4.8595	4.8169	4.765
pos_913	Anemarrhenasaponin I	metab_5807	-	-	-	pos	-	-	-	-	741.442	M+H-H2O, M+H	C39H66O14	5.7158	0.00879465	0	80.3	0.276201	-	6.49	6.4791	6.4975	6.4703	6.4969	6.4841	6.2403	6.2182	6.1945	6.176	6.2252	6.2566	6.3804	6.3363	6.379	6.3884	6.3581	6.3322	6.7651	6.8014	6.8022	6.8167	6.9241	6.8351	6.471	6.5183	6.4899	6.5219	6.4995	6.5322
pos_914	Asparagoside B	metab_5808	-	-	-	pos	-	-	-	-	579.389	M+H-H2O, M+H	C33H56O9	5.7158	0.00756792	0	70.2	0.524609	60237-69-6	6.3951	6.3803	6.3835	6.3689	6.417	6.3873	6.1272	6.1136	6.1167	6.0785	6.1109	6.1519	6.271	6.235	6.2635	6.2785	6.25	6.2051	6.6549	6.6921	6.6973	6.7067	6.8209	6.7138	6.365	6.4016	6.3852	6.4073	6.3764	6.418
pos_916	5alpha-Androst-1-en-3-one	metab_5810	-	-	C02941	pos	-	-	-	-	255.211	M+H-H2O, M+H	C19H28O	5.7158	0.0300908	0	46.4	0.0629476	-	5.8166	5.8019	5.7958	5.795	5.8298	5.8043	5.5737	5.5378	5.5557	5.5224	5.5436	5.5998	5.7042	5.6728	5.6844	5.7046	5.6589	5.6659	6.0868	6.1196	6.1287	6.1326	6.2351	6.1496	5.8128	5.8288	5.8328	5.813	5.8122	5.8716
pos_917	Androsta-4,16-dien-3-one	metab_5811	-	-	-	pos	-	-	-	-	253.195	M+H-H2O, M+H	C19H26O	5.7158	0.0155553	0	38.7	0.202467	-	6.1048	6.0793	6.0963	6.0932	6.1107	6.0992	5.8556	5.8322	5.8339	5.8201	5.8368	5.8657	5.9828	5.9515	5.9799	5.9824	5.9483	5.9427	6.3509	6.387	6.4022	6.4022	6.5065	6.4122	6.0851	6.1004	6.1045	6.0923	6.1002	6.1389
pos_918	17-Deoxyestradiol	metab_5812	-	-	C02453	pos	-	-	-	-	239.18	M+H-H2O, M+H	C18H24O	5.7158	0.00380267	0	48.7	0.436566	-	5.3715	5.3316	5.342	5.3445	5.384	5.366	5.0839	5.0446	5.081	5.0787	5.1044	5.1072	5.234	5.2125	5.2263	5.2514	5.2212	5.2042	5.6298	5.6677	5.6758	5.6967	5.7787	5.6935	5.3514	5.3657	5.3637	5.3719	5.3675	5.4105
pos_92	4',6'-Dihydroxy-2'-methoxyacetophenone 6'-glucoside	metab_5814	-	-	-	pos	-	-	-	-	362.145	M+NH4, M+Na, M+K	C15H20O9	3.0848	0.0134186	0	34.4	-0.165812	241814-62-0	6.0517	6.0232	6.0306	6.0323	6.0704	5.9993	5.9315	5.9658	5.9707	5.9477	5.9545	5.9654	6.0371	6.0419	6.0286	6.0299	6.0057	6.0153	5.9712	6.0114	6.043	6.0348	6.0262	6.0342	5.9322	5.9522	5.94	5.9534	5.9367	5.9562
pos_927	3-[Bis(4-methoxyphenyl)methylidene]-1H-indol-2-one	metab_5822	-	-	-	pos	-	-	-	-	358.141	M+H-H2O, M+H	C23H19NO3	5.4623	0.0735657	0	32.2	-7.67532	-	3.3417	5.6313	5.6139	3.1547	4.3813	5.2418	3.154	3.147	3.1519	3.1528	3.1578	3.1617	3.1636	3.1682	3.1619	3.1573	3.1512	3.1504	3.1982	3.5159	3.2241	3.7415	3.4207	3.2241	3.1887	3.193	3.2022	3.1935	3.1934	3.191
pos_928	Bakkenolide D	metab_5823	-	-	-	pos	-	-	-	-	431.152	M+NH4, M+Na	C21H28O6S	5.4226	0.04141	0	35.2	6.28991	18456-03-6	3.7399	3.802	3.89	3.7442	3.466	3.8188	4.7568	4.7926	4.7607	4.7726	4.8373	4.8139	5.3002	5.2835	5.2793	5.2374	5.1781	5.1498	5.6752	5.6588	5.6298	5.5359	5.8411	5.614	5.4115	5.4566	5.368	5.5704	5.3927	5.4568
pos_932	(E)-3-(2,3-Dihydroxyphenyl)-2-propenoic acid	metab_5828	map01100;map00360	Metabolic pathways;Phenylalanine metabolism	C12623	pos	-	-	Metabolism;Metabolism	Global and overview maps;Amino acid metabolism	383.074	2M+Na, M+H	C9H8O4	5.3752	0.110042	0	36.6	0.0523612	38481-04-8	3.3593	3.4259	3.2907	2.8086	2.8691	3.7559	2.8079	2.8801	2.9963	3.0884	3.3736	3.2436	3.766	3.2799	4.1096	3.1849	3.5643	3.261	4.5188	5.1292	4.2748	4.2436	6.052	4.4777	3.1928	3.6282	3.9692	5.3797	3.6035	5.13
pos_934	Heteroflavanone C	metab_5830	-	-	-	pos	-	-	-	-	397.165	M+H-H2O, M+H	C23H26O7	5.3593	0.0276102	0	39.8	0.117365	156127-36-5	3.8073	6.2109	5.9157	4.319	4.9321	5.6888	0.19	0.1875	0.1892	0.1895	0.1913	0.1927	0.1934	0.1951	0.1928	0.1912	0.189	0.1887	3.2976	0.2176	0.2161	3.2645	0.2109	0.2161	0.2026	0.2042	0.2077	0.2044	0.2043	0.2035
pos_939	Geranic Acid	metab_5835	map01110	Biosynthesis of secondary metabolites	C16461	pos	-	-	Metabolism	Global and overview maps	186.149	M+NH4, M+Na	C10H16O2	5.073	0.0220395	36.7	0	0.951031	459-80-3	5.2683	5.3402	5.2813	5.3526	5.3132	5.3221	5.3333	5.2567	5.2514	5.3477	5.2054	5.2023	5.283	5.2772	5.2548	5.1126	5.2881	5.2198	5.3446	5.1967	5.2182	5.1191	5.2113	5.1848	5.1987	5.2361	5.3045	5.201	5.2055	5.2849
pos_941	Coniferyl ferulate	metab_5838	-	-	C17855	pos	-	-	-	-	357.133	M+H-H2O, M+H	C20H20O6	4.9464	0.0167841	0	44.1	-0.259772	63644-62-2	5.7222	5.9468	5.8908	5.693	5.7726	5.873	4.2313	4.3661	4.3001	4.3799	4.4595	4.3972	4.5131	4.6293	4.5658	4.5253	4.5083	4.3289	5.1203	4.2214	4.4095	4.408	4.3373	4.1467	3.8935	4.1714	4.2721	4.3188	4.09	4.1464
pos_944	Quercetin-3-O-Rutinoside	metab_5841	-	-	-	pos	-	-	-	-	611.162	M+H, M+Na	C27H30O16	4.9304	0.0241443	67.2	0	2.4408	-	5.8093	5.769	5.7618	5.7343	5.7818	5.7945	5.4404	5.4588	5.4443	5.5096	5.4437	5.4121	5.7329	5.6683	5.8651	5.7332	5.6779	5.6357	6.1213	6.0428	6.0699	6.0268	6.2986	6.0795	5.442	5.5075	5.5055	6.4292	5.6011	6.0147
pos_945	Zedoarol	metab_5842	-	-	C17490	pos	-	-	-	-	247.133	M+H-H2O, M+H	C15H18O3	4.9304	0.00641899	0	64	0.457862	103994-22-5	5.7864	5.7677	5.7805	5.7277	5.7948	5.751	5.851	5.8494	5.8611	5.8258	5.8564	5.8839	5.8743	5.863	5.893	5.8858	5.811	5.8417	6.0287	5.989	6.0142	6.0189	6.107	6.0218	5.7878	5.8177	5.7837	5.8138	5.789	5.81
pos_954	Sayaendoside	metab_5852	-	-	-	pos	-	-	-	-	434.202	M+NH4, M+Na	C19H28O10	4.4609	0.0203001	40.5	0	0.2622	-	5.3881	5.3979	5.4152	5.373	5.4195	5.4421	5.4723	5.4313	5.4144	5.4453	5.4405	5.4414	5.451	5.435	5.4371	5.4245	5.361	5.3932	5.5052	5.5169	5.5247	5.5221	5.5746	5.5861	5.4559	5.5015	5.4595	5.4465	5.4421	5.4956
pos_955	(S,E)-2-(5-Hydroxy-8,9-dihydro-5H-benzo[7]annulen-6(7H)-ylidene)acetic acid	metab_5853	-	-	-	pos	-	-	-	-	219.102	M+H-H2O, M+H	C13H14O3	4.4769	0.00334127	0	56.2	0.585285	-	6.042	6.0122	6.0386	6.0075	6.0322	6.0296	6.1401	6.1345	6.1236	6.1244	6.1481	6.1542	6.1927	6.1861	6.2039	6.1829	6.1672	6.1626	6.2893	6.2307	6.2478	6.2505	6.2547	6.2519	6.3101	6.3383	6.3042	6.2885	6.2993	6.2823
pos_962	Epoxyeremopetasinorol	metab_5861	-	-	-	pos	-	-	-	-	189.128	M+H-2H2O, M+H	C13H20O3	4.175	0.00452299	0	56.3	0.491844	182127-78-2	5.7399	5.7021	5.715	5.7148	5.7413	5.7069	5.7639	5.7336	5.7589	5.7474	5.7677	5.7707	5.8084	5.7893	5.8115	5.7826	5.7641	5.7684	5.9077	5.9107	5.9349	5.9294	5.9515	5.9385	5.9495	5.9517	5.9452	5.9544	5.9456	5.9703
pos_964	2-(Acetylamino)-2-deoxy-alpha-D-mannopyranose	metab_5863	-	-	C02711	pos	-	-	-	-	465.173	M+ACN+H, 2M+Na	C8H15NO6	4.151	0.0298407	0	36.4	9.49975	-	4.154	3.8209	3.9644	3.8819	3.5408	3.8003	4.3031	3.9587	3.9984	4.264	4.1941	4.4477	5.1197	5.0321	5.0742	5.0043	4.9779	4.9063	5.5699	5.539	5.5861	5.5693	5.5251	5.5686	5.6907	5.713	5.6617	5.7096	5.6929	5.7365
pos_970	Ethyl (S)-3-hydroxybutyrate glucoside	metab_5870	-	-	-	pos	-	-	-	-	312.165	M+NH4, M+Na	C12H22O8	4.0794	0.014639	0	42.2	0.00117208	-	5.7472	5.7316	5.7366	5.7178	5.7641	5.7148	5.7495	5.7528	5.7642	5.7403	5.7833	5.808	5.6126	5.6157	5.6516	5.6077	5.5899	5.5897	5.6119	5.6829	5.6785	5.6541	5.6316	5.656	5.8836	5.9027	5.8869	5.9154	5.8781	5.8394
pos_975	(1'R)-Nepetalic acid	metab_5875	-	-	-	pos	-	-	-	-	167.107	M+H-H2O, M+H	C10H16O3	4.0315	0.0114118	0	36.9	0.786603	21651-54-7	5.042	5.0583	5.0338	5.0385	5.0615	5.0142	5.1148	5.0815	5.1301	5.0894	5.099	5.0785	5.3494	5.3534	5.3227	5.334	5.3302	5.3254	5.5819	5.6074	5.6241	5.6125	5.6007	5.5852	5.602	5.5927	5.59	5.5969	5.5604	5.5709
pos_979	Elenolide	metab_5878	-	-	C09506	pos	-	-	-	-	207.065	M+H-H2O, M+H	C11H12O5	3.9917	0.00870139	0	56.1	0.775644	24582-91-0	6.2466	6.2299	6.2578	6.2307	6.2538	6.2165	6.4693	6.4553	6.4473	6.4488	6.4845	6.458	6.4864	6.5097	6.5065	6.488	6.461	6.4582	6.6924	6.7256	6.7445	6.7323	6.7795	6.7313	6.3147	6.33	6.3	6.3392	6.3114	6.3662
pos_98	Trans-p-Coumaroyl beta-D-glucopyranoside	metab_5879	-	-	C16827	pos	-	-	-	-	344.134	M+NH4, M+K, M+Na	C15H18O8	3.6495	0.0111996	0	54.3	-0.0867864	-	7.0654	7.0468	7.0558	7.0418	7.0546	7.0198	6.9578	6.9519	6.9446	6.949	6.962	6.9599	6.9871	6.9888	6.9962	7.0032	6.9696	6.955	6.907	6.9624	6.9655	6.9671	6.9182	6.9572	6.7962	6.8183	6.808	6.8253	6.8154	6.8361
pos_982	4-Methylcoumarin	metab_5882	-	-	-	pos	-	-	-	-	193.086	M+H, M+CH3OH+H	C10H8O2	3.8008	0.00368345	73.7	0	1.31037	-	5.0069	5.0189	5.0266	5.0108	4.9897	5.0042	4.9903	4.9767	4.9918	5.0071	5.024	5.0088	5.3225	5.2834	5.2951	5.2656	5.2861	5.2644	5.7641	5.644	5.681	5.6713	5.7498	5.6646	5.3064	5.3542	5.3316	5.3609	5.3278	5.329
pos_99	Acrylamide-sodium acrylate resin	metab_5890	-	-	-	pos	-	-	-	-	174.113	M+H, M+Na, M+H-H2O	C8H15NO3	3.6973	0.00720058	0	31.3	1.09077	-	5.5385	5.4023	5.4831	5.1414	5.1652	5.4425	5.057	5.0785	5.3049	5.5057	5.325	5.3642	5.3323	5.5231	5.4103	5.5281	5.4469	5.4868	5.0272	5.3993	5.3137	5.0016	5.2996	5.0787	5.1503	5.3583	5.395	5.1174	5.3153	5.5176
pos_992	Deoxyloganin	metab_5893	map01100;map01110;map00902	Metabolic pathways;Biosynthesis of secondary metabolites;Monoterpenoid biosynthesis	C06071	pos	-	-	Metabolism;Metabolism;Metabolism	Global and overview maps;Global and overview maps;Metabolism of terpenoids and polyketides	397.147	M+NH4, M+Na	C17H26O9	3.6178	0.0299128	0	63.5	0.41336	26660-57-1	5.0264	4.9788	4.9914	4.9098	4.9402	4.9487	5.0413	5.0711	5.035	5.0017	5.0986	5.1535	5.2652	5.3007	5.2674	5.228	5.1587	5.2358	5.5256	5.5684	5.5683	5.5823	5.3123	5.5234	5.4177	5.4896	5.4316	5.469	5.4299	5.4245
pos_993	Umbelliferone	metab_5894	map00940;map01110	Phenylpropanoid biosynthesis;Biosynthesis of secondary metabolites	C09315	pos	-	-	Metabolism;Metabolism	Biosynthesis of other secondary metabolites;Global and overview maps	163.039	M+H-H2O, M+H	C9H6O3	3.6178	0.00232107	0	61.9	0.669555	93-35-6	6.2484	6.2638	6.2516	6.2345	6.2463	6.2399	6.7292	6.7476	6.7293	6.7386	6.7474	6.7421	6.5277	6.5235	6.5128	6.5018	6.4996	6.5029	6.6686	6.7118	6.6241	6.653	7.358	6.8135	6.2825	6.319	6.3067	6.5893	6.3241	6.5548
pos_996	(8alpha,10beta,11beta)-3-Hydroxy-4,15-dinor-1(5)-xanthen-12,8-olide	metab_5897	-	-	-	pos	-	-	-	-	225.149	M+H-H2O, M+H	C13H20O3	3.6098	0.01251	0	33	0.553485	342372-61-6	5.2444	5.2409	5.2613	5.2277	5.2789	5.2144	5.2489	5.2586	5.2609	5.2244	5.2657	5.269	5.267	5.2463	5.2602	5.2389	5.253	5.2201	5.2807	5.3026	5.3201	5.3335	5.3185	5.2924	5.3761	5.3781	5.3355	5.3501	5.3515	5.3354
pos_4573	(+)-3-Carene	metab_5901	map01110	Biosynthesis of secondary metabolites	C09839	pos	-	-	Metabolism	Global and overview maps	137.133	M+H	C10H16	4.1431	0.00697216	44.7	0	1.17775	13466-78-9;498-15-7	4.3512	4.3496	4.3337	4.3785	4.3634	4.3455	4.4575	4.4294	4.3858	4.4843	4.5043	4.4467	5.0923	5.0848	5.0834	5.06	5.0368	5.0242	5.4498	5.4545	5.4701	5.4601	5.5194	5.4864	5.285	5.2671	5.2523	5.2681	5.2599	5.2959
pos_2591	13-cis-Retinoic acid	metab_5902	-	-	C11061	pos	-	-	-	-	618.457	2M+NH4	C20H28O2	6.6199	0.101493	0	69.7	9.22546	401-10-5;4759-48-2	5.7223	5.5909	5.6946	5.6817	5.6889	5.6574	5.717	5.526	5.5828	5.6232	5.6084	5.7301	5.7643	5.7206	5.841	5.9038	5.9077	5.8394	5.7541	5.7792	5.8025	5.7862	5.7311	5.66	5.8369	5.8784	5.8353	5.8158	5.6876	5.8531
pos_3681	17a,20a-Dihydroxycholesterol	metab_5903	-	-	C05487	pos	-	-	-	-	441.336	M+Na	C27H46O3	6.604	0.114129	0	82.1	5.86602	-	4.3617	4.2055	4.4433	4.4631	4.3869	4.5009	4.2187	4.1866	4.2404	4.3985	4.2315	4.3212	4.2859	4.1977	4.2134	3.981	4.3352	4.0539	5.8142	4.1279	3.751	4.1313	4.2384	4.4201	4.023	4.404	3.9695	4.2473	3.9663	4.4608
pos_341	2-Hydroxycinnamic acid	metab_5904	map01100;map00940;map01110;map00360	Metabolic pathways;Phenylpropanoid biosynthesis;Biosynthesis of secondary metabolites;Phenylalanine metabolism	C05838;C01772	pos	-	-	Metabolism;Metabolism;Metabolism;Metabolism	Global and overview maps;Biosynthesis of other secondary metabolites;Global and overview maps;Amino acid metabolism	182.081	M+H, M+NH4	C9H8O3	1.9593	0.00240729	79.1	0	1.16801	614-60-8;495-79-4	7.3361	7.3209	7.3457	7.3162	7.344	7.3336	7.2951	7.2873	7.2894	7.2933	7.3006	7.2958	7.1379	7.1323	7.137	7.1204	7.1177	7.1178	6.9088	6.8892	6.8981	6.8831	6.9429	6.8938	7.0373	7.037	7.0204	7.0416	7.0365	7.0307
pos_4780	4-Coumaric acid	metab_5905	map01100;map00940;map01110	Metabolic pathways;Phenylpropanoid biosynthesis;Biosynthesis of secondary metabolites	C02646	pos	-	-	Metabolism;Metabolism;Metabolism	Global and overview maps;Biosynthesis of other secondary metabolites;Global and overview maps	147.044	M+H-H2O	C9H8O3	3.6574	0.00537756	84.2	0	0.742013	20649-40-5;4501-31-9	5.8084	5.7939	5.7981	5.7958	5.811	5.7849	5.7562	5.7468	5.7386	5.7462	5.7716	5.7541	5.86	5.8655	5.8701	5.8701	5.8478	5.8292	6.4757	5.8818	5.8873	5.8824	5.8529	5.8859	5.81	5.8134	5.7927	5.8008	5.815	5.8019
pos_1086	4-Hydroxymandelonitrile	metab_5906	map00460;map01100;map01110	Cyanoamino acid metabolism;Metabolic pathways;Biosynthesis of secondary metabolites	C03742	pos	-	-	Metabolism;Metabolism;Metabolism	Metabolism of other amino acids;Global and overview maps;Global and overview maps	150.055	M+H, M+Na	C8H7NO2	2.7981	0.0363064	80.5	0	1.11077	71807-09-5	5.4346	5.4925	5.4861	5.4398	5.4582	5.5096	5.8154	5.751	5.7663	5.8052	5.7459	5.7381	5.899	5.8804	5.8573	5.8408	5.8777	5.8816	5.9318	6.0803	6.056	6.0215	6.1506	6.0934	5.9198	5.8641	5.8473	5.9427	5.9227	5.8863
pos_2688	4alpha-carboxy-4beta-methyl-5alpha-cholesta-8,24-dien-3beta-ol	metab_5907	map01100;map01110;map00100	Metabolic pathways;Biosynthesis of secondary metabolites;Steroid biosynthesis	C15808	pos	-	-	Metabolism;Metabolism;Metabolism	Global and overview maps;Global and overview maps;Lipid metabolism	505.35	M+ACN+Na	C29H45O3-	6.842	0.0425714	0	78.8	-5.1256	-	5.0617	5.1739	5.0599	4.9861	5.1653	5.1833	5.0233	4.9279	5.0344	5.1503	4.7459	5.0015	5.1261	5.1086	5.2347	4.799	5.1323	5.0787	5.3144	5.3648	5.3847	5.3204	5.8579	5.228	5.1638	5.1013	5.1123	5.2023	5.1083	5.325
pos_5470	7-Methylguanine	metab_5908	-	-	C02242	pos	-	-	-	-	166.072	M+H	C6H7N5O	2.1593	0.0252161	83.5	0	0.952241	10030-78-1;578-76-7	4.8439	4.8964	4.8514	4.8581	4.8019	4.8929	4.8243	4.7963	4.7561	4.8091	4.8043	4.8323	4.8946	4.88	4.8259	4.8555	4.8651	4.8471	4.999	5.0327	4.9978	5.0168	5.0647	5.0051	5.0401	5.0155	5.0261	5.074	5.0176	5.0359
pos_5650	Aspartic Acid	metab_5909	map01100;map00220;map01110;map00770;map00300;map01240;map01210;map00270;map01200;map00260;map01230;map00760;map00460;map00250;map00710;map00970;map00261;map02010;map00410;map00340	Metabolic pathways;Arginine biosynthesis;Biosynthesis of secondary metabolites;Pantothenate and CoA biosynthesis;Lysine biosynthesis;Biosynthesis of cofactors;2-Oxocarboxylic acid metabolism;Cysteine and methionine metabolism;Carbon metabolism;Glycine, serine and threonine metabolism;Biosynthesis of amino acids;Nicotinate and nicotinamide metabolism;Cyanoamino acid metabolism;Alanine, aspartate a…	C00049	pos	Peptides;Hormones and transmitters	Amino acids;Neurotransmitters	Metabolism;Metabolism;Metabolism;Metabolism;Metabolism;Metabolism;Metabolism;Metabolism;Metabolism;Metabolism;Metabolism;Metabolism;Metabolism;Metabolism;Metabolism;Genetic Information Processing;Metabolism;Environmental Information Processing;Metabolism;Metabolism	Global and overview maps;Amino acid metabolism;Global and overview maps;Metabolism of cofactors and vitamins;Amino acid metabolism;Global and overview maps;Global and overview maps;Amino acid metabolism;Global and overview maps;Amino acid metabolism;Global and overview maps;Metabolism of cofactors and vitamins;Metabolism of other amino acids;Amino acid metabolism;Energy metabolism;Translation;Bio…	134.045	M+H	C4H7NO4	1.1095	0.012338	89.2	0	1.28672	617-45-8;1783-96-6;56-84-8	6.8755	6.8754	6.8886	6.8778	6.8938	6.8895	6.9964	6.9953	6.9984	7.0016	7.0029	6.9997	7.0353	7.0431	7.044	7.0467	7.0348	7.0414	6.9331	6.9643	6.9628	6.9682	6.9385	6.9617	7.1135	7.109	7.1015	7.1055	7.1068	7.0934
pos_1910	Caffeate	metab_5910	map01100;map00940;map01110	Metabolic pathways;Phenylpropanoid biosynthesis;Biosynthesis of secondary metabolites	C01197	pos	-	-	Metabolism;Metabolism;Metabolism	Global and overview maps;Biosynthesis of other secondary metabolites;Global and overview maps	181.05	M+H	C9H8O4	3.6178	0.0226133	71	0	0.770099	4361-87-9;331-39-5;501-16-6	4.7459	4.7958	4.8017	4.7468	4.8186	4.7901	4.9825	5.022	5.0164	4.9975	5.0192	5.0261	5.0148	4.9885	5.0097	4.9859	5.0268	4.9885	5.0858	5.1288	5.09	5.0942	5.3473	5.1358	4.9055	4.9189	4.8898	4.9763	4.9017	4.9792
pos_5008	Caffeic Acid	metab_5911	map01100;map00940;map01110	Metabolic pathways;Phenylpropanoid biosynthesis;Biosynthesis of secondary metabolites	C01197	pos	-	-	Metabolism;Metabolism;Metabolism	Global and overview maps;Biosynthesis of other secondary metabolites;Global and overview maps	181.05	M+H	C9H8O4	3.2524	0.00985848	95.2	0	0.758377	4361-87-9;331-39-5;501-16-6	3.9995	3.8425	3.7937	3.7474	4.2204	4.0795	4.682	4.6638	4.6631	4.6989	4.6591	4.6521	4.7199	4.6917	4.6468	4.6325	4.6804	4.6688	5.6634	5.6553	5.6563	5.6548	6.0867	5.8215	4.6894	4.6831	4.6868	4.7924	4.6618	4.7134
pos_171	Dioctyl phthalate	metab_5913	-	-	C03690	pos	-	-	-	-	413.266	M+Na, M+ACN+Na, M+H	C24H38O4	7.0632	0.0188446	43.6	0	-0.0136945	117-81-7	6.5001	6.4956	6.4715	6.48	6.4366	6.4798	6.401	6.4364	6.3982	6.3987	6.3698	6.4024	6.4423	6.4439	6.416	6.4449	6.4069	6.4421	6.2587	6.3637	6.3439	6.3327	6.4353	6.3268	6.4187	6.3878	6.4099	6.3979	6.4109	6.3708
pos_4180	Dodecanoic acid	metab_5914	map01100;map01110;map00061	Metabolic pathways;Biosynthesis of secondary metabolites;Fatty acid biosynthesis	C02679	pos	Lipids	Fatty acids	Metabolism;Metabolism;Metabolism	Global and overview maps;Global and overview maps;Lipid metabolism	218.212	M+NH4	C12H24O2	5.7158	0.0181238	0	38.7	0.704717	143-07-7;1908-11-8	5.7317	5.6885	5.674	5.7166	5.7055	5.1329	5.7375	5.6902	5.6414	5.7567	5.715	5.7078	5.6307	5.6342	5.5929	5.6841	5.8563	5.6658	5.6149	5.5612	5.5316	5.5893	5.4117	5.6915	5.5643	5.6628	5.6844	5.6339	5.61	5.9809
pos_3447	Farnesol	metab_5915	map00510;map01110;map00900	N-Glycan biosynthesis;Biosynthesis of secondary metabolites;Terpenoid backbone biosynthesis	C06081	pos	-	-	Metabolism;Metabolism;Metabolism	Glycan biosynthesis and metabolism;Global and overview maps;Metabolism of terpenoids and polyketides	240.232	M+NH4	C15H26O	6.921	0.0206969	0	67.7	0.813555	4602-84-0	5.311	5.2549	5.2496	5.3372	5.3114	5.3477	5.288	5.2907	5.2878	5.3434	5.2105	5.2056	5.2216	5.2004	5.171	5.2057	5.2946	5.2641	5.1706	5.1963	5.1789	5.1521	5.2203	5.1667	5.1756	5.1933	5.223	5.2312	5.2324	5.2219
pos_4454	Geraniol	metab_5916	map01100;map01110;map00902	Metabolic pathways;Biosynthesis of secondary metabolites;Monoterpenoid biosynthesis	C01500	pos	-	-	Metabolism;Metabolism;Metabolism	Global and overview maps;Global and overview maps;Metabolism of terpenoids and polyketides	137.133	M+H-H2O	C10H18O	4.5487	0.0421209	35.3	0	1.01239	106-24-1;106-25-2	4.1313	4.115	4.0895	4.0426	4.0943	4.0784	4.1399	4.0593	3.944	4.2165	4.117	4.1165	4.4375	4.446	4.4787	4.4277	4.3926	4.4235	4.8639	4.8203	4.8233	4.8759	4.927	4.9183	4.6612	4.6707	4.6465	4.6791	4.682	4.6494
pos_2915	Hexanal	metab_5917	-	-	C02373	pos	-	-	-	-	142.123	M+ACN+H	C6H12O	7.6456	0.00174087	0	35.4	1.59229	6789-80-6;66-25-1	6.1229	6.1302	6.139	6.1017	6.1232	6.1206	6.1175	6.119	6.0929	6.1148	6.1065	6.1059	6.0839	6.0996	6.0918	6.1231	6.0979	6.082	6.0519	6.0728	6.0599	6.0664	6.0639	6.0672	6.1036	6.0927	6.1216	6.1	6.1113	6.0969
pos_5009	Indole-3-Carboxaldehyde	metab_5918	-	-	C08493	pos	-	-	-	-	146.06	M+H	C9H7NO	3.2524	0.0104483	92.7	0	0.935942	487-89-8;58-63-9;87-51-4	5.8457	5.8194	5.8435	5.8281	5.8442	5.8402	5.6545	5.6461	5.6559	5.6455	5.6649	5.6822	5.4923	5.4865	5.5035	5.4959	5.4734	5.478	5.534	5.2081	5.2141	5.2253	5.3485	5.2452	5.464	5.4498	5.4543	5.4731	5.4498	5.4771
pos_5590	Isonicotinic acid	metab_5919	-	-	C07446	pos	-	-	-	-	124.04	M+H	C6H5NO2	1.3304	0.0231877	58.6	0	2.42279	2015-20-5;55-22-1	5.8094	5.8427	5.8291	5.8293	5.845	5.838	5.6573	5.6743	5.6822	5.7021	5.677	5.6782	5.7819	5.803	5.8047	5.8132	5.7979	5.798	5.9729	5.9672	5.9785	5.9796	5.9877	5.9695	6.041	6.0627	6.0443	6.0517	6.0488	6.0497
pos_2248	Kaempferol	metab_5920	map01100;map00941;map01110;map00944	Metabolic pathways;Flavonoid biosynthesis;Biosynthesis of secondary metabolites;Flavone and flavonol biosynthesis	C05903	pos	-	-	Metabolism;Metabolism;Metabolism;Metabolism	Global and overview maps;Biosynthesis of other secondary metabolites;Global and overview maps;Biosynthesis of other secondary metabolites	287.055	M+H	C15H10O6	5.2956	0.0316721	82.4	0	-0.150652	80714-53-0;520-18-3	4.0047	3.8139	3.9421	3.8995	3.9132	4.044	2.9949	2.9878	2.9927	2.9936	2.9987	3.0025	3.1301	3.0091	3.4612	2.9982	3.5049	2.9912	5.4922	3.7547	3.0649	3.4694	3.7384	3.485	3.0295	3.0339	3.043	4.0934	3.0342	3.0318
pos_2012	Lawsone	metab_5922	-	-	C10368	pos	-	-	-	-	175.039	M+H	C10H6O3	3.9837	0.0105728	0	50.3	0.693727	83-72-7;481-39-0	4.8112	4.8301	4.8691	4.8491	4.9004	4.832	5.1021	5.0915	5.0827	5.0567	5.1052	5.0835	5.1457	5.1579	5.1542	5.1371	5.1021	5.1046	5.3554	5.3979	5.4317	5.3958	5.4582	5.411	4.9778	4.9675	4.9273	4.9885	4.9831	5.0111
pos_5414	N-Acetyl-D-galactosamine	metab_5923	map01100;map00052	Metabolic pathways;Galactose metabolism	C01132	pos	Carbohydrates	Monosaccharides	Metabolism;Metabolism	Global and overview maps;Carbohydrate metabolism	186.076	M+H-2H2O	C8H15NO6	2.559	0.0309439	63.1	0	0.728331	14131-60-3;1811-31-0;14215-68-0;1811-31-0	5.1931	5.2018	5.1843	5.1973	5.2273	5.2153	5.1517	5.1317	5.139	5.2022	5.1753	5.1834	5.2557	5.2523	5.2568	5.2185	5.2699	5.233	5.1245	5.1652	5.1813	5.1304	5.1392	5.1692	5.2209	5.2166	5.2121	5.2287	5.2196	5.1451
pos_4777	P-Coumaric Acid	metab_5924	map01100;map01110;map00130;map00998;map00950;map00940;map00350	Metabolic pathways;Biosynthesis of secondary metabolites;Ubiquinone and other terpenoid-quinone biosynthesis;Biosynthesis of various secondary metabolites - part 2;Isoquinoline alkaloid biosynthesis;Phenylpropanoid biosynthesis;Tyrosine metabolism	C00811	pos	-	-	Metabolism;Metabolism;Metabolism;Metabolism;Metabolism;Metabolism;Metabolism	Global and overview maps;Global and overview maps;Metabolism of cofactors and vitamins;Biosynthesis of other secondary metabolites;Biosynthesis of other secondary metabolites;Biosynthesis of other secondary metabolites;Amino acid metabolism	165.055	M+H	C9H8O3	3.6654	0.00444687	95.5	0	0.85628	501-98-4;7400-08-0;501-98-4;20649-40-5;4501-31-9	5.4611	5.4486	5.4649	5.4438	5.4625	5.4337	5.4852	5.4882	5.475	5.4856	5.4972	5.4785	5.6495	5.6416	5.6592	5.6589	5.6325	5.6148	5.6616	5.6896	5.6968	5.6908	5.6409	5.698	5.6891	5.6909	5.6697	5.6789	5.6768	5.661
pos_236	Phenol	metab_5925	map01100;map00350	Metabolic pathways;Tyrosine metabolism	C00146	pos	-	-	Metabolism;Metabolism	Global and overview maps;Amino acid metabolism	95.0497	M+H-H2O, 2M+NH4, M+H	C6H6O	2.8541	0.00605801	47.2	0	6.3564	108-95-2;87-66-1	5.487	5.4522	5.463	5.4458	5.4756	5.4473	5.4044	5.4085	5.4196	5.3956	5.3884	5.4244	5.1761	5.2409	5.2135	5.1905	5.1947	5.1858	5.1105	5.1232	5.0953	5.089	5.1635	5.1044	5.1183	5.1167	5.141	5.0949	5.116	5.1208
pos_901	Plastoquinone	metab_5926	-	-	C16694	pos	-	-	-	-	187.112	M+H-H2O, M+H	C13H16O2	5.946	0.0216414	0	50.1	0.833608	112055-76-2;4299-57-4	5.1153	5.0943	5.0916	5.1262	5.1476	5.0661	5.0736	4.9868	5.0424	5.0022	5.0423	5.0045	5.0759	5.0873	5.0658	4.9744	5.0123	5.0041	4.925	4.9902	4.9952	5.0003	4.9506	5.0235	5.076	5.0861	4.9553	5.0653	4.9426	5.0706
pos_4668	Riboflavin	metab_5927	map01100;map01240;map01110;map02010;map00740	Metabolic pathways;Biosynthesis of cofactors;Biosynthesis of secondary metabolites;ABC transporters;Riboflavin metabolism	C00255	pos	Vitamins and cofactors	Vitamins	Metabolism;Metabolism;Metabolism;Environmental Information Processing;Metabolism	Global and overview maps;Global and overview maps;Global and overview maps;Membrane transport;Metabolism of cofactors and vitamins	377.146	M+H	C17H20N4O6	3.9359	0.0313683	87.1	0	-0.0467286	146-17-8;83-88-5	5.5861	5.5549	5.6126	5.5574	5.6057	5.5818	5.494	5.452	5.3643	5.4385	5.4723	5.4825	5.5134	5.5159	5.5285	5.4739	5.4673	5.3494	5.542	5.617	5.5719	5.5736	5.5606	5.5867	5.364	5.3656	5.2801	5.3492	5.3673	5.387
pos_5327	Salicylic Acid	metab_5928	map01100;map01110;map00360;map04075	Metabolic pathways;Biosynthesis of secondary metabolites;Phenylalanine metabolism;Plant hormone signal transduction	C00805	pos	-	-	Metabolism;Metabolism;Metabolism;Environmental Information Processing	Global and overview maps;Global and overview maps;Amino acid metabolism;Signal transduction	139.039	M+H	C7H6O3	2.8141	0.0394793	61.6	0	0.949142	487-54-7;69-72-7	3.4525	3.6943	3.7879	3.726	3.9325	3.8222	3.9645	3.9513	4.0007	3.7834	3.762	3.6994	3.9064	4.0254	4.1625	3.9885	3.976	4.1752	5.7663	4.2345	4.2515	4.3154	4.4082	4.3071	4.1973	4.2022	4.231	4.1019	4.1838	4.0544
pos_395	Styrene	metab_5929	map01100	Metabolic pathways	C07083	pos	-	-	Metabolism	Global and overview maps	105.07	M+H, M+NH4	C8H8	3.021	0.00680574	69	0	4.86225	100-42-5	6.1999	6.1822	6.2023	6.1787	6.1953	6.1938	6.2782	6.2634	6.2721	6.2686	6.2796	6.2954	6.2804	6.2738	6.2827	6.2613	6.2587	6.2603	6.3801	6.4047	6.4131	6.4031	6.4624	6.4083	6.3666	6.3718	6.3672	6.3732	6.3539	6.3646
pos_4930	Trans-Cinnamic Acid	metab_5930	map01100;map01110;map00130;map00998;map00940;map00360	Metabolic pathways;Biosynthesis of secondary metabolites;Ubiquinone and other terpenoid-quinone biosynthesis;Biosynthesis of various secondary metabolites - part 2;Phenylpropanoid biosynthesis;Phenylalanine metabolism	C00423	pos	-	-	Metabolism;Metabolism;Metabolism;Metabolism;Metabolism;Metabolism	Global and overview maps;Global and overview maps;Metabolism of cofactors and vitamins;Biosynthesis of other secondary metabolites;Biosynthesis of other secondary metabolites;Amino acid metabolism	131.049	M+H-H2O	C9H8O2	3.3703	0.0524119	87.1	0	1.55399	140-10-3;102-94-3	4.699	4.6046	4.6745	4.6473	4.7202	4.6019	4.853	4.9163	4.9138	4.8556	4.8665	4.9436	4.9684	4.9848	5.0209	5.0048	4.9448	4.9822	5.4078	5.3716	5.3896	5.4397	5.4365	5.3836	5.1778	5.2154	5.1743	5.156	5.1758	5.2025
neg_1	Trehalose	metab_5931	map01100;map00500;map01110;map02010	Metabolic pathways;Starch and sucrose metabolism;Biosynthesis of secondary metabolites;ABC transporters	C01083	neg	Carbohydrates	Oligosaccharides	Metabolism;Metabolism;Metabolism;Environmental Information Processing	Global and overview maps;Carbohydrate metabolism;Global and overview maps;Membrane transport	377.086	M-H, M+Cl, M+FA-H, 2M-H, 2M+FA-H	C12H22O11	1.0105	0.00305559	82.3	0	1.92844	99-20-7	8.2504	8.2597	8.2543	8.2668	8.2502	8.2597	8.4697	8.4608	8.4592	8.4637	8.4567	8.4559	8.5424	8.5407	8.5465	8.5564	8.5542	8.559	8.3815	8.4071	8.4012	8.4012	8.338	8.4048	8.2913	8.2777	8.2779	8.2692	8.2807	8.2718
neg_1008	Butyric acid	metab_5942	map01100;map00650	Metabolic pathways;Butanoate metabolism	C00246	neg	Organic acids;Lipids	Carboxylic acids;Fatty acids	Metabolism;Metabolism	Global and overview maps;Carbohydrate metabolism	235.119	2M+Hac-H	C4H8O2	3.2768	0.00876621	0	37	1.71695	107-92-6	5.4179	5.3943	5.4314	5.4317	5.4244	5.4045	5.4909	5.4763	5.4825	5.4889	5.471	5.5016	5.5798	5.5954	5.5949	5.5752	5.5746	5.5829	5.5515	5.5569	5.5647	5.5492	5.5563	5.5713	5.4113	5.4407	5.4033	5.3953	5.4002	5.3775
neg_1030	Glutamylvaline	metab_5967	-	-	-	neg	-	-	-	-	245.115	M-H	C10H18N2O5	3.3318	0.0420575	0	51.1	1.40949	5879-06-01	4.6206	4.624	4.6036	4.6551	4.5923	4.6073	4.3485	4.3743	4.3092	4.3597	4.3204	4.3492	4.3006	4.3106	4.2721	4.2997	4.2165	4.2635	4.7417	4.7917	4.7831	4.7613	4.8006	4.7861	4.1014	4.1451	4.1541	4.1002	4.1034	4.1295
neg_1034	Perindoprilat glucuronide	metab_5971	-	-	-	neg	-	-	-	-	553.184	M+K-2H	C23H36N2O11	3.3396	0.00576709	0	51	7.00676	-	2.5377	2.7517	2.7402	2.6544	2.4583	2.4117	4.8987	4.9595	4.9635	4.9718	5.0007	4.9921	5.1581	5.1085	5.1124	5.0861	5.0511	5.0894	5.2714	5.298	5.2711	5.277	5.545	5.3632	5.4605	5.4783	5.4497	5.4391	5.4458	5.3848
neg_1036	2,4,5-Trihydroxyphenylalanine	metab_5973	-	-	-	neg	-	-	-	-	258.062	M+FA-H	C9H11NO5	3.3474	0.00879732	0	52.1	2.44704	-	5.5574	5.5564	5.5619	5.5534	5.5388	5.545	5.7775	5.793	5.7769	5.791	5.7717	5.7847	5.8813	5.8889	5.8708	5.8805	5.8902	5.8668	5.8287	5.8829	5.9009	5.8913	5.833	5.9012	5.9116	5.9276	5.9169	5.8963	5.9154	5.8882
neg_1039	Osmundalactone	metab_5976	-	-	-	neg	-	-	-	-	173.045	M+FA-H	C6H8O3	3.3553	0.0193874	0	54.8	-1.87995	69308-39-0	5.0226	5.0279	5.0018	5.0167	5.0319	5.0172	4.8521	4.8683	4.8641	4.8379	4.8601	4.8515	4.8315	4.8517	4.8472	4.8445	4.8578	4.8359	4.7932	4.7875	4.7937	4.8129	4.7811	4.839	4.8139	4.8566	4.8334	4.7934	4.8162	4.7955
neg_1054	3,N(4)-Ethenodeoxycytidine	metab_5993	-	-	-	neg	-	-	-	-	286.061	M+Cl	C11H13N3O4	3.3946	0.107803	0	56.7	3.31751	-	4.6362	4.5012	4.6736	4.5862	4.6657	4.5745	4.3688	4.386	4.3691	4.4237	4.463	4.3887	4.3437	4.4582	4.4149	4.3782	4.3818	4.3496	3.8872	4.1643	4.1349	4.1587	4.1669	4.1781	4.1057	4.0638	4.088	4.098	4.0667	4.1469
neg_1057	(Z)-2-Methyl-2-butene-1,4-diol 4-O-beta-D-Glucopyranoside	metab_5996	-	-	-	neg	-	-	-	-	309.12	M+FA-H	C11H20O7	3.4024	0.00837035	0	56.7	2.47222	-	6.3487	6.3384	6.3426	6.3317	6.3627	6.3289	6.1615	6.1618	6.1434	6.1441	6.1514	6.1504	6.1458	6.1774	6.1595	6.1375	6.1377	6.14	6.1022	6.1508	6.1527	6.1565	6.1218	6.1564	6.2446	6.241	6.2342	6.2039	6.2178	6.2278
neg_1059	3-Hydroxykynurenamine	metab_5998	map00380	Tryptophan metabolism	C05636	neg	-	-	Metabolism	Amino acid metabolism	225.088	M+FA-H	C9H12N2O2	3.4103	0.0172057	0	35	0.815742	-	4.4588	4.4457	4.4109	4.3924	4.4545	4.3888	4.6458	4.6702	4.6299	4.6267	4.6648	4.6245	4.7771	4.7994	4.7878	4.7652	4.7638	4.7728	4.9159	4.9884	4.9976	5.0021	4.9767	4.9931	4.9029	4.9391	4.9179	4.9036	4.9319	4.8945
neg_1067	4-Hydroxy-2H-pyran-3-carboxaldehyde	metab_6007	-	-	-	neg	-	-	-	-	311.078	2M+Hac-H	C6H6O3	3.4423	0.026684	0	34.8	2.77795	26110-68-9	4.3079	4.2229	4.3045	4.2016	4.2982	4.3081	4.6765	4.6861	4.6778	4.6624	4.6806	4.6902	4.7525	4.7573	4.7609	4.7066	4.6926	4.7363	5.1063	5.132	5.134	5.1066	5.4024	5.163	4.7746	4.7718	4.7908	4.8345	4.7443	4.8588
neg_1068	Glutaric Acid	metab_6008	map01100;map00310;map00071	Metabolic pathways;Lysine degradation;Fatty acid degradation	C00489	neg	Organic acids	Carboxylic acids	Metabolism;Metabolism;Metabolism	Global and overview maps;Amino acid metabolism;Lipid metabolism	131.034	M-H	C5H8O4	3.4501	0.0235918	88.3	0	-3.9422	110-94-1	5.5507	5.5294	5.5287	5.5247	5.5391	5.5104	5.4535	5.4446	5.4654	5.4666	5.4719	5.4784	5.4843	5.4813	5.4992	5.4785	5.4745	5.463	5.4529	5.4438	5.4447	5.4506	5.4034	5.4739	5.5044	5.5144	5.5079	5.4938	5.5095	5.4738
neg_1082	Fotemustina	metab_6024	-	-	-	neg	-	-	-	-	689.159	2M+Hac-H	C9H19ClN3O5P	3.4815	0.0389208	0	36.9	-8.61092	-	4.3371	4.3085	4.3433	4.3506	4.191	4.2898	5.0949	5.1628	5.1376	5.1348	5.1911	5.193	5.2018	5.1614	5.1941	5.1818	5.1682	5.1808	5.4268	5.4522	5.4337	5.485	5.5152	5.4494	4.9823	5.1057	5.0009	5.0542	4.9784	5.0366
neg_1091	N6-Methyl-2'-deoxyadenosine	metab_6034	-	-	C03795	neg	-	-	-	-	310.116	M+FA-H	C11H15N5O3	3.4972	0.00969388	0	43	1.69801	2002-35-9	5.0145	4.9941	4.9636	4.9753	4.9777	4.9739	4.9521	4.935	4.9749	4.9702	4.9493	4.9342	4.9923	5.0053	4.996	4.9861	4.9412	4.9848	4.99	5.0225	5.0097	5.0125	5.0412	4.9945	5.0715	5.1015	5.0705	5.0782	5.1186	5.0805
neg_1094	Salicin	metab_6037	map00010	Glycolysis / Gluconeogenesis	C01451	neg	-	-	Metabolism	Carbohydrate metabolism	331.104	M+FA-H	C13H18O7	3.505	0.071081	0	40.5	2.62196	138-52-3	4.3971	4.4649	4.3816	4.3983	4.4547	4.4532	4.425	4.4616	4.472	4.4303	4.4545	4.5059	4.4982	4.4815	4.4934	4.4765	4.4548	4.5589	4.9486	4.3612	4.394	4.391	4.4664	4.3702	4.4097	4.2785	4.3426	4.3363	4.3254	4.2778
neg_1100	4-Hydroxymandelic Acid	metab_6045	-	-	C11527	neg	-	-	-	-	167.035	M-H	C8H8O4	3.5364	0.0179937	45.2	0	-1.45233	1198-84-1	4.4847	4.4449	4.4778	4.4553	4.4592	4.4812	4.1238	4.0999	4.1566	4.0856	4.0993	4.1336	4.1607	4.1641	4.1255	4.1188	4.1783	4.0936	4.5609	4.0689	4.1402	4.1462	4.1618	4.1942	4.2516	4.3275	4.2613	4.2339	4.2769	4.2673
neg_1117	Protocatechuic acid 4-glucoside	metab_6062	-	-	-	neg	-	-	-	-	315.073	M-H	C13H16O9	3.5757	0.0211088	0	40.2	2.73809	-	5.5553	5.5411	5.5486	5.5348	5.5512	5.5237	5.4734	5.4677	5.4531	5.4721	5.4548	5.4936	5.5725	5.5835	5.5786	5.5479	5.5571	5.5478	5.5978	5.5716	5.5752	5.5944	5.5847	5.5742	5.4082	5.45	5.4428	5.4461	5.447	5.5042
neg_1118	Desacetyl-alacepril	metab_6063	-	-	C21533	neg	-	-	-	-	385.118	M+Na-2H	C18H24N2O4S	3.5757	0.0219745	0	39.2	-5.93644	74259-08-8	4.9859	4.9399	4.9507	4.9776	4.9852	4.9379	4.9518	4.9488	4.9404	4.9298	4.9145	4.9704	4.8995	4.8694	4.8987	4.8563	4.8366	4.8666	4.8298	4.8765	4.8397	4.8714	4.8006	4.8425	4.9869	5.0316	4.9794	4.9879	5.0486	4.968
neg_1124	6-Heptenyl glucosinolate	metab_6070	-	-	-	neg	-	-	-	-	460.093	M+FA-H	C14H25NO9S2	3.5914	0.0288236	0	53.2	-5.84455	-	5.5324	5.5037	5.5276	5.5051	5.518	5.49	5.0627	5.0393	5.0389	5.0625	5.0549	5.063	4.9736	4.9644	4.9372	4.9615	4.9064	4.9323	3.6976	3.3082	2.7098	3.8466	3.7597	3.9592	4.2258	4.2715	4.3083	4.1794	4.1143	4.2472
neg_1132	2,2'-Bifuran	metab_6078	-	-	-	neg	-	-	-	-	179.035	M+FA-H	C8H6O2	3.6155	0.00605974	0	30.9	-1.3232	-	3.9284	3.9256	4.0042	3.9138	3.9183	3.8753	4.0773	4.0521	4.0264	4.0127	4.008	4.0067	4.0851	4.0809	4.0808	4.0767	4.0361	4.0996	4.4365	4.4224	4.4372	4.4559	4.5744	4.4425	4.1586	4.1812	4.1356	4.1228	4.1406	4.176
neg_1133	4-Hydroxybenzoyl glucose	metab_6079	-	-	-	neg	-	-	-	-	299.078	M-H	C13H16O8	3.6155	0.018207	0	77.7	1.95768	-	5.5855	5.5771	5.5882	5.5725	5.5714	5.5472	5.7287	5.708	5.7269	5.718	5.7279	5.7422	5.7064	5.7016	5.71	5.6938	5.6846	5.6738	5.7767	5.776	5.7821	5.8073	5.7999	5.7744	5.7638	5.7787	5.7685	5.7696	5.7835	5.776
neg_1141	N5-(3,4-Dioxo-1,5-cyclohexadien-1-yl)-L-glutamine	metab_6087	-	-	-	neg	-	-	-	-	251.068	M-H	C11H12N2O5	3.6312	0.217135	0	36.9	1.62971	30382-25-3	2.1495	2.3904	2.5321	2.3512	2.3593	2.3526	2.4885	2.3711	2.2851	2.5294	2.5881	2.4467	2.6302	2.6793	2.7542	2.6309	2.8815	2.6428	5.5914	2.2585	2.3846	2.6535	2.3075	2.5247	2.1414	2.2782	2.2793	2.2195	2.302	2.0995
neg_1143	4beta-(2-Aminoethylthio)epicatechin 3-gallate	metab_6089	-	-	-	neg	-	-	-	-	562.106	M+FA-H	C24H23NO10S	3.6312	0.0448753	0	70.6	7.20049	-	5.6119	5.6096	5.6874	5.662	5.6901	5.6559	5.8414	5.8319	5.8452	5.8367	5.8634	5.8623	6.0534	6.0588	6.0417	6.0552	6.0347	6.0356	6.2778	6.318	6.3104	6.3457	6.351	6.3111	5.8463	5.8735	5.8514	5.8937	5.8892	5.9477
neg_1144	1-O-p-Coumaroyl-(b-D-glucose 6-O-sulfate)	metab_6090	-	-	-	neg	-	-	-	-	405.05	M-H	C15H18O11S	3.6391	0.0381822	0	66.8	1.75288	-	4.7453	4.6959	4.7131	4.7091	4.7807	4.6162	5.0395	4.9941	5.0539	4.9868	5.0402	5.0451	4.9902	4.9796	4.981	4.974	4.953	4.9325	4.7798	4.7298	4.7657	4.7506	4.7073	4.7199	5.014	5.0293	5.0321	5.0075	5.0374	5.0261
neg_1145	Dethiobiotin	metab_6091	map01100;map00780;map01240	Metabolic pathways;Biotin metabolism;Biosynthesis of cofactors	C01909	neg	-	-	Metabolism;Metabolism;Metabolism	Global and overview maps;Metabolism of cofactors and vitamins;Global and overview maps	259.13	M+FA-H	C10H18N2O3	3.6469	0.0122026	0	45.2	2.43698	533-48-2	5.3277	5.3391	5.3383	5.3334	5.3404	5.3384	5.1161	5.1108	5.1227	5.0693	5.1027	5.1282	5.1122	5.1134	5.1166	5.0897	5.1044	5.0977	5.1856	5.1271	5.1416	5.1436	5.1055	5.1411	5.167	5.1783	5.1669	5.1503	5.171	5.1499
neg_1147	Protocatechuic Acid	metab_6093	map01100;map01110	Metabolic pathways;Biosynthesis of secondary metabolites	C00230	neg	-	-	Metabolism;Metabolism	Global and overview maps;Global and overview maps	153.019	M-H	C7H6O4	3.6548	0.0261414	86.1	0	-2.44769	99-50-3	4.6449	4.62	4.6481	4.6136	4.6386	4.6148	4.539	4.4875	4.5367	4.483	4.5123	4.5014	4.5385	4.5722	4.585	4.5264	4.5688	4.534	4.627	4.6023	4.5902	4.5744	4.6469	4.6682	4.5217	4.627	4.6186	4.5895	4.5871	4.6364
neg_1169	Trans-Caffeic acid [apiosyl-(1->6)-glucosyl] ester	metab_6117	-	-	-	neg	-	-	-	-	473.131	M-H	C20H26O13	3.6946	0.0229678	0	76.2	0.968557	-	4.8045	4.7524	4.8504	4.7837	4.7919	4.8058	5.2068	5.2081	5.2153	5.2172	5.2342	5.2261	5.3528	5.3473	5.3322	5.3113	5.3237	5.3097	5.6808	5.7031	5.7233	5.7458	5.792	5.7259	5.3912	5.3961	5.3841	5.4048	5.419	5.4594
neg_1180	Succinic acid semialdehyde	metab_6130	map01100;map00760;map01200;map00250;map00350;map00650;map00750	Metabolic pathways;Nicotinate and nicotinamide metabolism;Carbon metabolism;Alanine, aspartate and glutamate metabolism;Tyrosine metabolism;Butanoate metabolism;Vitamin B6 metabolism	C00232	neg	Organic acids	Carboxylic acids	Metabolism;Metabolism;Metabolism;Metabolism;Metabolism;Metabolism;Metabolism	Global and overview maps;Metabolism of cofactors and vitamins;Global and overview maps;Amino acid metabolism;Amino acid metabolism;Carbohydrate metabolism;Metabolism of cofactors and vitamins	203.056	2M-H	C4H6O3	3.7182	0.03185	0	34.5	0.192173	692-29-5	4.4233	4.4252	4.4468	4.4271	4.4882	4.4004	4.4372	4.3964	4.4288	4.4207	4.4988	4.447	4.4587	4.4263	4.4545	4.3651	4.3883	4.3909	4.5073	4.442	4.4398	4.4339	4.4119	4.4639	4.3995	4.4328	4.4096	4.3701	4.3869	4.3576
neg_1188	Triacetin	metab_6138	-	-	-	neg	-	-	-	-	481.157	2M+FA-H	C9H14O6	3.7339	0.0629927	0	34.5	2.04893	102-76-1	3.2211	3.4239	3.2555	3.1348	3.1431	3.1406	4.1924	4.1263	4.0967	4.0611	4.1416	4.1569	4.7901	4.7411	4.7788	4.7048	4.7155	4.7123	5.027	5.0676	5.0905	5.0968	5.0257	5.0495	5.0845	5.033	5.0159	4.9818	5.0102	4.9627
neg_1189	Zizybeoside II	metab_6139	-	-	C17565	neg	-	-	-	-	629.185	M+Cl	C25H38O16	3.7339	0.0158105	0	61.4	-0.490658	81417-79-0	4.9149	4.9019	4.8962	4.9575	4.9368	4.8653	4.9296	4.9626	4.9929	4.9084	4.9545	4.9686	5.1526	5.1538	5.1801	5.1579	5.1321	5.1857	6.3852	5.1646	5.1701	5.1946	5.1261	5.2171	5.295	5.3239	5.2773	5.2812	5.3582	5.2671
neg_1191	(E)-2-Methyl-2-buten-1-ol O-beta-D-Glucopyranoside	metab_6142	-	-	-	neg	-	-	-	-	293.125	M+FA-H	C11H20O6	3.7418	0.0125444	0	33.2	2.69429	-	5.4635	5.4586	5.4591	5.4278	5.4578	5.4333	5.4872	5.4683	5.4721	5.4757	5.4825	5.4997	5.5193	5.5338	5.5338	5.5049	5.5156	5.5084	5.7216	5.7388	5.7473	5.7574	5.6963	5.7483	5.7282	5.7453	5.7324	5.7136	5.7375	5.7268
neg_1203	Thesinine 4'-O-glucoside	metab_6155	-	-	-	neg	-	-	-	-	486.152	M+K-2H	C23H31NO8	3.7653	0.00640074	0	50.1	-3.89181	-	5.3388	5.3379	5.3722	5.3583	5.4002	5.3722	5.5847	5.5567	5.5711	5.5695	5.6072	5.5871	5.6407	5.6498	5.6508	5.6349	5.6292	5.632	5.9135	5.9176	5.9505	5.955	5.8582	5.9506	5.9321	5.9576	5.9357	5.9192	5.9379	5.9012
neg_1216	Acorafloxacin	metab_6167	-	-	-	neg	-	-	-	-	456.116	M+K-2H	C21H23F2N3O4	3.7967	0.0164998	0	37.7	3.43892	-	6.1263	6.1349	6.1514	6.1197	6.1509	6.138	6.1842	6.2108	6.1976	6.1925	6.2323	6.2251	6.3355	6.3417	6.3522	6.3217	6.3152	6.3217	6.5404	6.5307	6.5403	6.548	6.4733	6.5515	6.3916	6.4174	6.4015	6.3671	6.3923	6.3586
neg_1228	Phenylacetic Acid	metab_6180	map01100;map00360	Metabolic pathways;Phenylalanine metabolism	C07086	neg	-	-	Metabolism;Metabolism	Global and overview maps;Amino acid metabolism	135.045	M-H	C8H8O2	3.8281	0.0128348	34.3	0	-3.68434	103-82-2	4.1232	4.1238	4.0941	4.1317	4.0783	4.1013	4.2425	4.2493	4.2192	4.223	4.2183	4.257	4.2098	4.2192	4.2281	4.2123	4.2424	4.2236	4.6376	4.6396	4.6044	4.6375	4.8743	4.7521	4.4115	4.4318	4.4213	4.4207	4.4005	4.4105
neg_1232	Gluconolactone	metab_6185	map01100;map00030;map01110;map01200	Metabolic pathways;Pentose phosphate pathway;Biosynthesis of secondary metabolites;Carbon metabolism	C00198	neg	-	-	Metabolism;Metabolism;Metabolism;Metabolism	Global and overview maps;Carbohydrate metabolism;Global and overview maps;Global and overview maps	223.046	M+FA-H	C6H10O6	3.8359	0.0203167	0	41.4	1.04575	90-80-2	4.864	4.8708	4.8597	4.8561	4.8278	4.8026	5.4587	5.4714	5.4574	5.4672	5.4992	5.4805	5.3236	5.3085	5.3194	5.3341	5.2605	5.2947	5.3587	5.3594	5.3434	5.3613	5.6858	5.5381	5.1955	5.2169	5.2165	5.2292	5.2088	5.2698
neg_1233	Pimelic acid	metab_6186	map01100;map00780;map01240	Metabolic pathways;Biotin metabolism;Biosynthesis of cofactors	C02656	neg	Organic acids	Carboxylic acids	Metabolism;Metabolism;Metabolism	Global and overview maps;Metabolism of cofactors and vitamins;Global and overview maps	379.162	2M+Hac-H	C7H12O4	3.8359	0.0122381	0	51.8	2.22401	111-16-0	5.7572	5.7524	5.7519	5.7373	5.7457	5.7455	5.861	5.8523	5.8545	5.8672	5.8578	5.8713	5.9331	5.9281	5.9419	5.9144	5.9149	5.909	5.9945	5.9793	5.9789	5.9981	5.9917	6.0097	5.8979	5.9105	5.9103	5.8907	5.9031	5.8819
neg_1246	5-Aminovaleric Acid	metab_6200	map01100;map00310;map00330	Metabolic pathways;Lysine degradation;Arginine and proline metabolism	C00431	neg	-	-	Metabolism;Metabolism;Metabolism	Global and overview maps;Amino acid metabolism;Amino acid metabolism	116.071	M-H	C5H11NO2	3.8601	0.0151537	32.2	0	-4.91756	660-88-8	4.8791	4.8765	4.8718	4.8577	4.9051	4.8803	4.5925	4.6021	4.6049	4.6161	4.6137	4.5981	4.5478	4.5778	4.5678	4.5729	4.5661	4.5722	4.5672	4.5675	4.5715	4.5726	4.5066	4.5864	4.6151	4.601	4.6119	4.5726	4.5937	4.5819
neg_1249	Leucyl-Tyrosine	metab_6203	-	-	-	neg	-	-	-	-	293.151	M-H	C15H22N2O4	3.8679	0.0254376	0	53.3	2.35707	-	4.0929	4.0667	4.0669	4.0086	4.1325	4.0097	4.0805	4.0199	4.1053	3.9992	4.0408	4.1079	4.1809	4.1439	4.1557	4.1596	4.1054	4.1665	4.7121	4.7232	4.7047	4.7188	4.7707	4.7172	3.9272	4.0701	4.0231	4.1071	4.0896	4.0396
neg_1254	O-feruloylquinate	metab_6209	-	-	C02572	neg	-	-	-	-	402.069	M+Cl	C17H19O9-	3.8758	0.0104414	0	42.4	-9.96642	62929-69-5;96646-16-1	5.3353	5.3711	5.3458	5.3587	5.3451	5.3757	5.3631	5.3503	5.3326	5.3419	5.3481	5.3425	5.4411	5.4544	5.452	5.4384	5.4641	5.4752	5.3442	5.3754	5.3824	5.4009	5.2595	5.3632	5.6749	5.6393	5.6453	5.6322	5.665	5.6378
neg_1264	3'-Ketolactose	metab_6220	-	-	C05403	neg	-	-	-	-	725.195	2M+FA-H	C12H20O11	3.8836	0.0670664	0	52.9	-6.53262	15990-62-2	3.4352	3.4309	3.4342	3.4359	3.4442	3.4416	3.3792	3.382	3.3831	3.3819	3.385	3.3843	3.3892	3.7132	3.8246	3.3856	3.386	3.3827	5.5137	5.5573	5.5319	5.5521	5.6667	5.6309	3.8855	3.9188	3.8597	4.1662	3.6121	4.0566
neg_1266	N-Acetyl-L-Tyrosine	metab_6222	-	-	C01657	neg	-	-	-	-	222.077	M-H	C11H13NO4	3.8914	0.0067427	84.7	0	0.842442	537-55-3	5.3884	5.3551	5.3672	5.3554	5.381	5.3593	5.174	5.1571	5.1633	5.1451	5.1715	5.1606	5.1091	5.1272	5.1094	5.0845	5.1044	5.0919	4.9449	4.953	4.9661	4.9754	4.9647	4.9914	5.0809	5.0903	5.0903	5.0656	5.0856	5.0777
neg_1273	Tiglic acid	metab_6230	-	-	C08279	neg	-	-	-	-	99.0445	M-H	C5H8O2	3.9071	0.013943	67.3	0	-6.24441	80-59-1	4.6237	4.6004	4.611	4.5991	4.5955	4.6086	4.5721	4.5756	4.5837	4.5571	4.5789	4.5989	4.6468	4.6413	4.6515	4.6184	4.6276	4.6275	4.4573	4.4466	4.4444	4.4708	4.3827	4.4554	4.6101	4.637	4.6273	4.5922	4.6338	4.6271
neg_1274	Tranexamic Acid	metab_6231	-	-	C12535	neg	-	-	-	-	202.108	M+FA-H	C8H15NO2	3.9071	0.0177397	0	44.1	-0.201158	1197-18-8	4.4363	4.2846	4.5051	3.8944	3.9938	4.4283	3.5598	3.6874	4.2081	4.4045	4.227	4.2129	4.1548	4.4678	4.2645	4.4015	4.2949	4.4437	3.6192	4.1513	4.0433	3.3693	4.0885	3.7248	3.9219	4.3559	4.3026	3.8379	4.1619	4.4908
neg_1278	1-[2-Amino-6-(3,5-dimethoxyphenyl)pyrido[2,3-d]pyrimidin-7-yl]-3-tert-butylurea	metab_6235	-	-	-	neg	-	-	-	-	431.157	M+Cl	C20H24N6O3	3.9071	0.0121086	0	40	-8.78699	-	5.1625	5.1423	5.1533	5.1572	5.1547	5.1513	5.0554	5.0914	5.0464	5.0768	5.1025	5.1086	5.0563	5.0121	5.0409	5.0055	4.9952	4.9885	5.1142	5.1296	5.1528	5.1388	5.1821	5.1214	5.0618	5.0719	5.0182	5.0404	5.0548	5.0343
neg_1282	20-COOH-leukotriene E4	metab_6240	-	-	-	neg	-	-	-	-	490.188	M+Na-2H	C23H35NO7S	3.915	0.0273539	0	53	-0.991077	-	4.4623	4.4484	4.4315	4.4456	4.3731	4.488	4.2181	4.2949	4.3195	4.5768	4.1401	4.2738	4.8792	4.8856	4.9151	4.8707	4.8914	4.8596	5.3275	5.3012	5.3678	5.329	5.2483	5.3398	5.369	5.3995	5.3761	5.3005	5.3543	5.3143
neg_1287	Zierin	metab_6245	-	-	C08345	neg	-	-	-	-	356.1	M+FA-H	C14H17NO7	3.9306	0.0404524	0	43.5	2.58131	645-02-3	4.5418	4.4207	4.5711	4.4653	4.548	4.4261	4.684	4.6944	4.686	4.6817	4.7344	4.7067	4.702	4.6647	4.7018	4.6521	4.6304	4.6493	4.6941	4.6937	4.7044	4.7138	4.7667	4.7315	4.5662	4.5007	4.5145	4.5309	4.4948	4.5632
neg_1295	2'',3''-Di-O-p-coumaroylafzelin	metab_6254	-	-	-	neg	-	-	-	-	705.157	M-H2O-H	C39H32O14	3.9385	0.0167805	0	37.9	-6.19463	-	5.6549	5.605	5.5838	5.6044	5.6293	5.5843	5.5006	5.5349	5.5134	5.5358	5.5731	5.5749	5.7187	5.6993	5.7207	5.7117	5.712	5.715	5.9578	5.9767	5.9939	5.9939	6.3	6.0411	5.6048	5.6446	5.6372	5.6776	5.6499	5.6986
neg_1302	Esmolol	metab_6263	-	-	C06980	neg	-	-	-	-	316.152	M+Na-2H	C16H25NO4	3.962	0.0268338	0	51.8	-3.48291	103598-03-4	5.1706	5.1397	5.1738	5.1503	5.1985	5.1486	4.9576	4.9377	4.938	4.93	4.9526	5.0024	4.8129	4.7865	4.7936	4.7784	4.7583	4.7688	4.8407	4.8212	4.8398	4.8184	4.7583	4.8236	4.8201	4.8328	4.7734	4.7094	4.7672	4.7643
neg_1310	1,2,10-Trihydroxydihydro-trans-linalyl oxide 7-O-beta-D-glucopyranoside	metab_6271	-	-	-	neg	-	-	-	-	381.177	M-H	C16H30O10	3.9856	0.0128966	0	84.2	2.06885	219814-37-6	5.838	5.8334	5.8341	5.8224	5.8428	5.8091	5.8807	5.8767	5.8773	5.8609	5.8946	5.8896	6.0042	6.0166	6.0183	5.9897	5.9824	5.9872	6.0763	6.0254	6.0224	6.0518	6.0878	6.0466	5.7823	5.8146	5.7945	5.7935	5.7825	5.7943
neg_1319	Sweroside	metab_6280	-	-	C17071	neg	-	-	-	-	403.126	M+FA-H	C16H22O9	4.0091	0.0385577	0	60.8	2.73679	14215-86-2	4.0352	3.6097	3.9992	3.7326	4.0147	3.6034	4.6438	4.6458	4.6373	4.6467	4.6888	4.5822	4.6749	4.7407	4.672	4.7017	4.6742	4.6544	4.9111	4.9068	4.9215	4.9274	5.0916	4.9255	4.6804	4.7708	4.6606	4.6666	4.7222	4.658
neg_1321	Vaccinoside	metab_6283	-	-	-	neg	-	-	-	-	535.147	M-H	C25H28O13	4.0091	0.0192784	0	50.3	2.04481	36138-58-6	5.6648	5.6868	5.6898	5.6623	5.7125	5.6943	5.0089	4.984	5.0313	4.9427	4.9791	5.0425	5.1469	5.182	5.1913	5.1674	5.1277	5.1526	5.0792	4.9638	4.9842	5.0154	4.8639	4.9533	4.9185	4.9555	4.947	4.9194	4.8752	4.7981
neg_1324	Dimethyl adipate	metab_6286	-	-	C14570	neg	-	-	-	-	393.178	2M+FA-H	C8H14O4	4.0248	0.0137632	0	40.6	2.77189	627-93-0	1.2757	3.0387	1.2747	1.2763	2.8816	1.2818	4.0992	4.207	4.2095	4.1596	4.3021	4.2086	5.2011	5.2111	5.2273	5.1685	5.1723	5.1729	5.6264	5.6128	5.6366	5.6421	5.593	5.6238	5.6644	5.6682	5.6683	5.6496	5.6638	5.6287
neg_1325	Ptaquiloside	metab_6287	-	-	C19515	neg	-	-	-	-	443.193	M+FA-H	C20H30O8	4.0248	0.0101351	0	48.8	2.10262	87625-62-5	6.0937	6.1034	6.1103	6.0791	6.114	6.1018	6.1417	6.1461	6.141	6.1395	6.1513	6.1658	6.261	6.2614	6.2735	6.254	6.2462	6.2407	6.4867	6.4389	6.4485	6.4395	6.3907	6.4493	6.573	6.5761	6.5706	6.5533	6.5584	6.5405
neg_1332	Scopolin	metab_6295	map00940;map01110	Phenylpropanoid biosynthesis;Biosynthesis of secondary metabolites	C01527	neg	-	-	Metabolism;Metabolism	Biosynthesis of other secondary metabolites;Global and overview maps	399.094	M+FA-H	C16H18O9	4.0405	0.0435708	0	80.2	2.32306	531-44-2	5.6183	5.5922	5.5973	5.5786	5.6115	5.5828	5.6667	5.6569	5.6615	5.6594	5.6555	5.6623	5.6313	5.64	5.6377	5.6164	5.6199	5.607	5.4757	5.4274	5.4361	5.4334	5.4425	5.4066	5.6351	5.6225	5.6305	5.6141	5.621	5.5726
neg_1350	3-(2-Glucosyloxy-4-methoxyphenyl)propanoic Acid	metab_6315	-	-	-	neg	-	-	-	-	357.12	M-H	C16H22O9	4.0875	0.0155295	54	0	2.11971	-	5.4297	5.4462	5.4486	5.4157	5.4353	5.4371	5.0417	5.0532	5.0654	5.0393	5.0537	5.0408	5.2365	5.2108	5.2338	5.1831	5.2021	5.2088	5.248	5.237	5.262	5.262	5.1343	5.223	5.1998	5.2237	5.2061	5.1678	5.2016	5.1966
neg_1352	Traumatic acid	metab_6317	map00592;map01110	alpha-Linolenic acid metabolism;Biosynthesis of secondary metabolites	C16308	neg	-	-	Metabolism;Metabolism	Lipid metabolism;Global and overview maps	273.135	M+FA-H	C12H20O4	4.0954	0.0575872	0	48.8	2.88718	6402-36-4	4.1745	4.1702	4.1734	4.1751	4.1834	4.1809	4.1628	4.1899	4.1223	4.2007	4.2054	4.227	4.4889	4.5003	4.4849	4.4744	4.3997	4.456	4.8005	4.8223	4.7901	4.8227	4.8115	4.7932	4.5469	4.6432	4.5564	4.6084	4.585	4.5559
neg_1353	10-Formyltetrahydrofolate	metab_6318	map01100;map01200;map00670;map00970;map01240	Metabolic pathways;Carbon metabolism;One carbon pool by folate;Aminoacyl-tRNA biosynthesis;Biosynthesis of cofactors	C00234	neg	-	-	Metabolism;Metabolism;Metabolism;Genetic Information Processing;Metabolism	Global and overview maps;Global and overview maps;Metabolism of cofactors and vitamins;Translation;Global and overview maps	508.132	M+Cl	C20H23N7O7	4.0954	0.0213059	0	71.3	-7.85258	2800-34-2	4.46	4.5466	4.4528	4.5207	4.4631	4.5272	4.6613	4.5951	4.6183	4.6211	4.6328	4.5982	4.9073	4.8876	4.9356	4.8448	4.8194	4.8327	5.0917	5.101	5.1104	5.1303	5.1115	5.1009	5.1664	5.216	5.1678	5.2099	5.2114	5.1566
neg_1355	Kaempferol 3-coumaroyl-triglucoside	metab_6320	-	-	-	neg	-	-	-	-	755.205	M-H	C33H40O20	4.0954	0.019322	0	55.4	1.7328	-	3.6244	3.5004	4.0567	3.5054	3.5137	3.5112	4.8402	5.002	4.8414	4.8153	4.9044	4.9065	5.0245	4.9827	5.0351	4.9886	5.0366	4.983	5.3135	5.3941	5.42	5.4186	5.5369	5.4432	4.8991	5.0745	4.9744	5.1031	5.0081	5.2057
neg_1365	Quercetin 3-gluco-xyloside	metab_6330	-	-	-	neg	-	-	-	-	595.132	M-H	C26H28O16	4.1189	0.0932314	0	54.4	1.98527	-	4.0518	3.9302	4.1776	4.2235	4.2015	4.2216	4.5285	4.5255	4.2758	4.4607	4.4704	4.5041	4.6883	4.6384	4.7031	4.5899	4.6023	4.7216	5.0193	5.1131	5.0867	5.1044	5.3271	5.1028	4.0151	4.1335	4.2318	4.331	4.1454	4.3197
neg_1369	3-Carbamyl-(3'-picolyl)-4-methoxy-1-benzamide	metab_6334	-	-	-	neg	-	-	-	-	615.221	2M+FA-H	C15H15N3O3	4.1268	0.0208922	0	48.5	-0.195362	-	3.9311	3.7767	3.9401	4.0672	4.3314	4.2468	4.8348	4.7956	4.8506	4.8298	4.8341	4.9031	4.8959	4.8699	4.9043	4.9171	4.9575	4.8695	5.3763	5.4406	5.4111	5.392	5.5757	5.4711	4.8533	5.026	5.0234	5.1451	4.9717	4.9664
neg_1382	Formononetin-B-D-glucuronide sodium salt	metab_6349	-	-	-	neg	-	-	-	-	467.042	M+K-2H	C21H18O10	4.166	0.0282748	0	40.6	7.70646	-	3.2455	3.629	3.3879	3.5952	3.324	3.2653	4.8575	4.9026	4.8596	4.8363	4.8902	4.8403	4.5114	4.4803	4.4527	4.4806	4.4138	4.4487	4.774	4.7511	4.59	4.6516	5.3274	4.9214	3.3267	3.6695	3.8716	4.6369	3.2921	4.5505
neg_1384	Sorbinil	metab_6351	-	-	-	neg	-	-	-	-	273.008	M+K-2H	C11H9FN2O3	4.1738	0.0144922	0	38.5	-1.10209	-	5.624	5.6217	5.6622	5.6114	5.6565	5.6247	4.9893	4.9617	4.9871	4.9504	4.9876	5.0056	4.7102	4.7365	4.7338	4.6523	4.6985	4.7218	5.1222	4.8406	4.8629	4.8683	4.5444	4.8103	4.9169	4.9562	4.9403	4.9583	4.9573	4.9579
neg_1387	Asparagine-betaxanthin	metab_6354	-	-	-	neg	-	-	-	-	695.184	2M+FA-H	C13H15N3O7	4.1816	0.0532635	0	31.1	5.99585	-	3.5265	1.9319	1.9352	1.9368	1.9451	1.9426	5.4093	5.4218	5.3876	5.3432	5.3896	5.4107	5.2078	5.1397	5.1708	5.0117	5.0158	5.0401	5.5405	5.5922	5.479	5.5474	6.096	5.7345	3.9649	4.0973	4.1789	5.0311	4.0438	5.1333
neg_1390	(-)-Shikimic acid	metab_6358	map01100;map00400;map01110;map01230;map01240	Metabolic pathways;Phenylalanine, tyrosine and tryptophan biosynthesis;Biosynthesis of secondary metabolites;Biosynthesis of amino acids;Biosynthesis of cofactors	C00493	neg	-	-	Metabolism;Metabolism;Metabolism;Metabolism;Metabolism	Global and overview maps;Amino acid metabolism;Global and overview maps;Global and overview maps;Global and overview maps	173.045	M-H	C7H10O5	4.2051	0.00754159	48.8	0	-1.46457	138-59-0	4.1126	4.1577	4.1177	4.1349	4.0741	4.1625	4.6875	4.6919	4.6804	4.7094	4.7038	4.6821	4.4579	4.4765	4.4408	4.4468	4.4177	4.4436	4.6676	4.6449	4.5672	4.6128	5.2681	4.8168	4.3545	4.3843	4.4054	4.651	4.3577	4.6101
neg_1392	1-O-Caffeoylglucose	metab_6360	-	-	C10433	neg	-	-	-	-	341.088	M-H	C15H18O9	4.213	0.0114361	0	85.9	1.65024	14364-08-0	6.5667	6.5621	6.5685	6.5524	6.5654	6.5485	6.6544	6.6473	6.6477	6.6339	6.6536	6.6526	6.6926	6.696	6.6936	6.6787	6.6782	6.6755	6.7199	6.727	6.7343	6.7516	6.6007	6.7346	6.6234	6.6418	6.6242	6.6021	6.6293	6.6215
neg_1393	Succinyladenosine	metab_6361	-	-	-	neg	-	-	-	-	404.084	M+Na-2H	C14H17N5O8	4.213	0.0246601	0	42.3	5.00898	4542-23-8	5.8711	5.8783	5.9048	5.8925	5.9141	5.8891	5.9465	5.9305	5.9221	5.9269	5.9453	5.9411	6.0419	6.0431	6.0226	6.0336	6.0224	6.0329	5.9786	5.9849	6.011	6.0434	5.7255	5.9572	5.8834	5.9067	5.8962	5.8352	5.8957	5.871
neg_1398	Isocoumarin	metab_6366	-	-	C02381	neg	-	-	-	-	145.029	M-H	C9H6O2	4.2365	0.00636179	0	50	-3.08444	13410-15-6	3.8841	3.8471	3.8919	3.8966	3.9359	3.86	4.2426	4.2658	4.2598	4.2165	4.2819	4.2605	4.5928	4.5798	4.5934	4.5784	4.5739	4.5663	4.7006	4.6555	4.6843	4.6501	4.5502	4.6754	4.7428	4.7713	4.7486	4.7316	4.7616	4.7198
neg_1401	Diosbulbinoside F	metab_6371	-	-	-	neg	-	-	-	-	573.177	M+Cl	C26H34O12	4.2365	0.0157182	0	63.9	5.19805	66756-58-9	4.7231	4.7127	4.7288	4.6465	4.6926	4.7249	5.2369	5.2318	5.2418	5.2319	5.2547	5.282	5.4975	5.5013	5.5025	5.4769	5.464	5.467	5.8383	5.8574	5.8549	5.8642	5.6842	5.8699	5.9447	5.9868	5.9332	5.9271	5.9551	5.9299
neg_1405	Dattelic acid	metab_6375	map01100;map00941;map00940;map01110;map00945	Metabolic pathways;Flavonoid biosynthesis;Phenylpropanoid biosynthesis;Biosynthesis of secondary metabolites;Stilbenoid, diarylheptanoid and gingerol biosynthesis	C10434	neg	-	-	Metabolism;Metabolism;Metabolism;Metabolism;Metabolism	Global and overview maps;Biosynthesis of other secondary metabolites;Biosynthesis of other secondary metabolites;Global and overview maps;Biosynthesis of other secondary metabolites	381.084	M+FA-H	C16H16O8	4.2522	0.018382	0	52.1	2.37262	73263-62-4	5.2482	5.2415	5.2988	5.2309	5.2702	5.2251	4.461	4.4262	4.3122	4.394	4.3961	4.4175	4.6769	4.6312	4.6698	4.6863	4.6655	4.64	4.7796	4.8167	4.8187	4.8253	4.5324	4.7522	4.3172	4.4713	4.4813	4.509	4.461	4.5679
neg_1408	2-Isopropylmalic Acid	metab_6378	map01100;map01110;map00290;map01210;map00620;map01230	Metabolic pathways;Biosynthesis of secondary metabolites;Valine, leucine and isoleucine biosynthesis;2-Oxocarboxylic acid metabolism;Pyruvate metabolism;Biosynthesis of amino acids	C02504	neg	-	-	Metabolism;Metabolism;Metabolism;Metabolism;Metabolism;Metabolism	Global and overview maps;Global and overview maps;Amino acid metabolism;Global and overview maps;Carbohydrate metabolism;Global and overview maps	175.061	M-H	C7H12O5	4.2679	0.0136915	34.7	0	-1.19025	49601-06-1	5.2964	5.2862	5.2972	5.2842	5.3061	5.2634	4.9528	4.9149	4.9256	4.9183	4.9606	4.9584	5.1398	5.1309	5.1072	5.1052	5.1054	5.1065	5.4782	5.451	5.4706	5.4593	5.5121	5.4856	5.3611	5.4012	5.3673	5.35	5.3517	5.3428
neg_1420	3-Ketopetromyzonol sulfate	metab_6391	-	-	-	neg	-	-	-	-	453.235	M-H2O-H	C24H40O7S	4.2914	0.0148159	0	38.8	7.39861	-	5.4923	5.4882	5.5363	5.5006	5.5242	5.4939	5.5719	5.5447	5.5541	5.5456	5.5593	5.5826	5.733	5.7525	5.7454	5.7324	5.7251	5.7193	5.5399	5.5484	5.6058	5.6006	5.5972	5.5806	5.5013	5.561	5.5105	5.5318	5.5425	5.5554
neg_1429	Citrusin B	metab_6400	-	-	-	neg	-	-	-	-	603.188	M+Cl	C27H36O13	4.3149	0.0247982	0	41.7	5.13609	105279-10-5	4.2917	4.2151	4.4064	4.3245	4.4733	4.279	4.3858	4.4526	4.3388	4.3032	4.4138	4.4774	4.963	5.035	4.9597	4.9349	4.9319	4.9882	5.3087	5.291	5.3635	5.3408	5.1308	5.3396	5.7587	5.7786	5.7403	5.7342	5.779	5.7235
neg_1437	Kiwiionoside	metab_6408	-	-	-	neg	-	-	-	-	451.22	M+FA-H	C19H34O9	4.3385	0.0554795	0	93	2.96276	141897-12-3	4.8807	4.8789	4.896	4.8686	4.8985	4.8428	5.1262	5.1451	5.1373	5.1196	5.1597	5.1875	5.1392	5.1541	5.1928	5.1734	5.1134	5.1332	5.2549	5.3232	5.3244	5.3019	5.2545	5.2791	5.3357	5.3443	5.2919	5.3401	5.3352	5.3255
neg_1442	Sinapyl alcohol	metab_6413	map01100;map00940;map01110	Metabolic pathways;Phenylpropanoid biosynthesis;Biosynthesis of secondary metabolites	C02325	neg	-	-	Metabolism;Metabolism;Metabolism	Global and overview maps;Biosynthesis of other secondary metabolites;Global and overview maps	209.082	M-H	C11H14O4	4.3541	0.0300603	76.5	0	0.13225	537-33-7	4.6623	4.64	4.6319	4.6481	4.6558	4.6386	4.8926	4.8599	4.8795	4.8592	4.8694	4.8774	5.1946	5.2028	5.1949	5.1855	5.1721	5.195	5.455	5.5306	5.5389	5.5542	5.5793	5.5354	5.0821	5.1072	5.0829	5.0974	5.1115	5.1113
neg_1447	((4-(4-Amidinophenoxy)butanoyl)aspartyl)valine	metab_6418	-	-	-	neg	-	-	-	-	417.177	M-H2O-H	C20H28N4O7	4.3698	0.0329526	0	44.1	-1.25825	-	3.221	3.2167	3.2199	3.2216	3.2299	3.2274	4.4265	4.4468	4.426	4.3683	4.4581	4.5101	4.6112	4.7337	4.685	4.697	4.6399	4.5685	4.9079	4.9198	4.8826	4.9266	4.8001	4.9093	5.0983	5.1231	5.0948	5.0676	5.0464	5.0696
neg_1448	1-Methyl-2-phenylindole	metab_6419	-	-	-	neg	-	-	-	-	473.226	2M+Hac-H	C15H13N	4.3698	0.0585666	0	40.3	6.45787	-	4.8186	4.8283	4.819	4.8526	4.9244	4.8165	5.3285	5.3507	5.3545	5.3297	5.3523	5.3703	5.0256	5.0264	5.0661	5.0153	5.0408	5.0328	4.5808	4.7038	4.6755	4.6837	4.55	4.7609	4.5153	4.4225	4.5161	4.4198	4.5061	4.4788
neg_1450	Bis-(1,3-diethylthiobarbituric acid)trimethine oxonol	metab_6421	-	-	-	neg	-	-	-	-	457.1	M+Na-2H	C19H24N4O4S2	4.3777	0.0189484	0	70.3	2.61856	-	6.5761	6.5788	6.5843	6.5905	6.5941	6.5754	6.4473	6.4458	6.4613	6.4374	6.4613	6.4709	6.4781	6.5064	6.5019	6.4743	6.4758	6.4826	6.2123	6.216	6.2379	6.2442	6.1699	6.2438	6.2655	6.2602	6.2708	6.2536	6.2608	6.3088
neg_1456	4-Aminophenylmannoside	metab_6427	-	-	-	neg	-	-	-	-	306.077	M+Cl	C12H17NO6	4.3934	0.0179395	0	35.8	7.34908	-	5.5826	5.5388	5.5537	5.555	5.5522	5.5296	5.3772	5.3819	5.3789	5.3535	5.3924	5.3861	5.6162	5.6193	5.6263	5.6186	5.5921	5.601	5.7063	5.715	5.7347	5.7485	5.6591	5.7432	5.5136	5.5025	5.5105	5.4948	5.5086	5.4963
neg_1459	6,7-Dihydroxycoumarin	metab_6430	-	-	C09263	neg	-	-	-	-	177.019	M-H	C9H6O4	4.4012	0.00261915	46.2	0	-1.20692	305-01-1	5.8431	5.7042	5.7791	5.7003	5.7532	5.6813	5.5803	5.5878	5.5792	5.5617	5.5971	5.5944	5.1972	5.2381	5.2483	5.2116	5.2143	5.2182	5.0605	5.0769	5.0564	5.0675	5.242	5.1508	5.1997	5.1964	5.1894	5.1945	5.1822	5.2527
neg_1462	Sinapyl aldehyde	metab_6434	-	-	-	neg	-	-	-	-	207.066	M-H	C11H12O4	4.4169	0.00742543	56.7	0	-0.369122	-	4.776	4.7394	4.7593	4.7493	4.7505	4.7366	4.2014	4.1998	4.2234	4.1963	4.2119	4.2183	4.5081	4.5121	4.5283	4.4746	4.4946	4.4881	4.4617	4.5483	4.5495	4.546	4.3957	4.5296	4.6799	4.7133	4.7163	4.6881	4.7049	4.677
neg_1466	Capecitabine	metab_6438	-	-	C12650	neg	-	-	-	-	404.151	M+FA-H	C15H22FN3O6	4.4248	0.00825174	0	31.5	8.55043	154361-50-9	6.3262	6.3107	6.3188	6.3199	6.3207	6.2922	6.147	6.1518	6.1518	6.1403	6.1561	6.1634	6.3785	6.388	6.3939	6.3661	6.3668	6.3702	6.4542	6.4679	6.4918	6.4954	6.4127	6.4841	6.249	6.2464	6.2418	6.2152	6.2337	6.2104
neg_1473	Terephthalic Acid	metab_6446	map01100	Metabolic pathways	C06337	neg	-	-	Metabolism	Global and overview maps	165.019	M-H	C8H6O4	4.4483	0.0127509	44.6	0	-1.86139	100-21-0	5.2941	5.2981	5.8289	5.7201	5.5392	5.4135	5.3136	5.2514	5.243	5.9406	5.6485	5.4485	5.261	5.2296	5.7997	5.6466	5.4862	5.4012	5.2628	5.2005	5.1702	5.8887	5.475	5.4047	5.3059	5.2376	5.8516	5.6218	5.4662	5.367
neg_1477	Pentyl 2-furyl ketone	metab_6450	-	-	C02088	neg	-	-	-	-	211.098	M+FA-H	C10H14O2	4.4562	0.0454604	0	60.9	0.565153	14360-50-0	2.7014	2.9441	2.7003	2.9114	2.7103	2.7078	3.3194	3.0583	3.1866	2.972	3.0234	3.2496	3.927	3.8489	3.8274	3.8693	3.9449	3.8944	4.4391	4.4544	4.4466	4.4604	4.4632	4.4374	3.7859	3.8641	3.6927	3.7742	3.838	3.8737
neg_1486	Brucein E	metab_6460	-	-	-	neg	-	-	-	-	457.169	M+FA-H	C20H28O9	4.4719	0.01889	0	34.3	-5.47175	-	5.4077	5.4046	5.4551	5.4235	5.4289	5.3654	5.3379	5.3427	5.3577	5.3225	5.3428	5.351	5.2842	5.2645	5.3172	5.2269	5.2728	5.2717	5.1547	5.2017	5.1867	5.1723	5.1454	5.1792	5.2699	5.2708	5.2656	5.2504	5.2823	5.2633
neg_1494	Triterpenoid	metab_6469	-	-	C06085	neg	-	-	-	-	573.29	M+Na-2H	C30H48O7S	4.4876	0.0332938	0	47.4	6.15538	-	4.5132	4.6123	4.6134	4.6647	4.575	4.5937	4.662	4.5953	4.6217	4.5764	4.5642	4.6513	5.2748	5.3022	5.3181	5.2885	5.2946	5.2829	4.9241	4.9049	4.9243	4.9668	5.1485	4.9574	4.4759	4.4135	4.4245	4.3667	4.4997	4.3922
neg_1495	Coniferyl Alcohol	metab_6470	map01100;map00940;map00998;map01110	Metabolic pathways;Phenylpropanoid biosynthesis;Biosynthesis of various secondary metabolites - part 2;Biosynthesis of secondary metabolites	C00590	neg	-	-	Metabolism;Metabolism;Metabolism;Metabolism	Global and overview maps;Biosynthesis of other secondary metabolites;Biosynthesis of other secondary metabolites;Global and overview maps	179.071	M-H	C10H12O3	4.4955	0.0066469	56.7	0	-1.53887	32811-40-8;458-35-5;32811-40-8	4.5119	4.559	4.527	4.4871	4.5001	4.4992	4.7145	4.7276	4.7249	4.7192	4.7239	4.7419	4.905	4.9383	4.9115	4.9126	4.8886	4.887	5.2893	5.2984	5.3248	5.3422	5.2827	5.3197	5.0815	5.0941	5.0642	5.0515	5.0728	5.0672
neg_1496	Oxyphencyclimine	metab_6471	-	-	C07851	neg	-	-	-	-	365.182	M+Na-2H	C20H28N2O3	4.4955	0.0107138	0	56.3	-6.62197	125-53-1	4.9825	4.9936	4.9944	4.9919	4.9786	4.9728	5.2863	5.281	5.2989	5.2684	5.3054	5.3068	5.3771	5.3733	5.3715	5.3683	5.3639	5.334	5.2807	5.3058	5.3321	5.3243	5.3487	5.3143	5.007	4.9715	4.9876	5.0037	5.0293	5.0937
neg_15	Uridine	metab_6475	map00240;map01100;map02010	Pyrimidine metabolism;Metabolic pathways;ABC transporters	C00299	neg	Nucleic acids	Nucleosides	Metabolism;Metabolism;Environmental Information Processing	Nucleotide metabolism;Global and overview maps;Membrane transport	243.063	M-H, M+FA-H, M+Cl	C9H12N2O6	2.0784	0.00656555	90.8	0	1.18167	58-96-8	6.8117	6.8049	6.8011	6.789	6.7813	6.7728	6.6683	6.66	6.6557	6.6531	6.6584	6.6536	6.654	6.6497	6.6546	6.6485	6.6448	6.6502	6.7154	6.7067	6.7187	6.7093	6.679	6.721	6.8646	6.8693	6.86	6.8415	6.8574	6.8501
neg_150	L-Glutamine	metab_6476	map01100;map00630;map00220;map00230;map01240;map02010;map00910;map01230;map00240;map00250;map00970;map00750	Metabolic pathways;Glyoxylate and dicarboxylate metabolism;Arginine biosynthesis;Purine metabolism;Biosynthesis of cofactors;ABC transporters;Nitrogen metabolism;Biosynthesis of amino acids;Pyrimidine metabolism;Alanine, aspartate and glutamate metabolism;Aminoacyl-tRNA biosynthesis;Vitamin B6 metabolism	C00064	neg	Peptides	Amino acids	Metabolism;Metabolism;Metabolism;Metabolism;Metabolism;Environmental Information Processing;Metabolism;Metabolism;Metabolism;Metabolism;Genetic Information Processing;Metabolism	Global and overview maps;Carbohydrate metabolism;Amino acid metabolism;Nucleotide metabolism;Global and overview maps;Membrane transport;Energy metabolism;Global and overview maps;Nucleotide metabolism;Amino acid metabolism;Translation;Metabolism of cofactors and vitamins	145.061	M-H2O-H, M-H	C5H10N2O3	0.9559	0.0107515	0	75.6	-2.87342	56-85-9;5959-95-5	7.2573	7.2601	7.2559	7.2569	7.2561	7.2594	6.8655	6.8596	6.8498	6.8506	6.8443	6.854	6.659	6.652	6.6506	6.6608	6.6646	6.6658	6.3579	6.3775	6.3818	6.3827	6.4112	6.4002	6.5093	6.5073	6.5036	6.4894	6.5074	6.4947
neg_1507	Bolton-Hunter reagent	metab_6484	-	-	-	neg	-	-	-	-	308.078	M+FA-H	C13H13NO5	4.5111	0.00702973	0	61	2.92178	-	3.8829	3.7647	3.8581	3.8633	3.9907	3.8607	4.0127	4.0927	4.0159	4.0869	4.1598	4.0923	4.4991	4.4534	4.5128	4.4484	4.435	4.4224	6.6318	4.7433	4.6414	4.6964	4.8244	4.6943	4.8348	4.8399	4.8128	4.8178	4.7922	4.7678
neg_1513	Prenyl arabinosyl-(1->6)-glucoside	metab_6491	-	-	-	neg	-	-	-	-	361.151	M-H2O-H	C16H28O10	4.519	0.0237171	0	33	2.0407	175737-84-5	4.5392	4.4421	4.446	4.4673	4.4475	4.3818	4.6101	4.6009	4.555	4.6229	4.5897	4.578	4.8101	4.8196	4.7647	4.7514	4.7577	4.724	5.1529	5.0983	5.1467	5.1428	5.1482	5.1502	4.9003	4.8775	4.8762	4.9038	4.8501	4.8594
neg_1516	Myotoxin A	metab_6494	-	-	-	neg	-	-	-	-	529.243	M-H	C29H38O9	4.5268	0.0175608	0	41.4	-2.29489	-	2.9048	3.0175	2.94	2.925	3.1375	3.2342	4.2277	3.6144	4.1405	4.2356	4.1927	4.1917	4.9008	4.8612	4.9593	4.8905	4.7932	4.8985	5.6733	5.6709	5.7005	5.6894	5.6625	5.7413	5.6568	5.6842	5.6477	5.6159	5.6192	5.6186
neg_1519	Sinapic acid	metab_6497	map01100;map00940;map01110	Metabolic pathways;Phenylpropanoid biosynthesis;Biosynthesis of secondary metabolites	C00482	neg	-	-	Metabolism;Metabolism;Metabolism	Global and overview maps;Biosynthesis of other secondary metabolites;Global and overview maps	223.061	M-H	C11H12O5	4.5347	0.00639731	90.3	0	0.725547	530-59-6;7362-37-0;7361-90-2;7362-37-0	5.3347	5.3391	5.3341	5.3268	5.3388	5.3068	5.467	5.4584	5.4654	5.4623	5.4737	5.4809	5.4785	5.4615	5.4745	5.4634	5.4657	5.4426	5.6176	5.6375	5.66	5.665	5.6648	5.6851	5.2692	5.2833	5.2773	5.2627	5.2878	5.3481
neg_1526	Sesaminol glucosyl-(1->2)-glucoside	metab_6505	-	-	-	neg	-	-	-	-	693.205	M-H	C32H38O17	4.5582	0.0270814	0	50.7	1.43366	157469-82-4	5.1826	5.2415	5.2058	5.1825	5.203	5.186	5.241	5.2676	5.261	5.2941	5.2885	5.3265	5.453	5.4078	5.4623	5.3774	5.4156	5.3989	5.7528	5.7384	5.791	5.7878	5.7714	5.7981	5.7834	5.766	5.7624	5.712	5.7337	5.7064
neg_1528	Dodeca-7,10-dienedioylcarnitine	metab_6507	-	-	-	neg	-	-	-	-	406.166	M+K-2H	C19H31NO6	4.566	0.011488	0	37.4	7.14171	-	5.0285	5.071	5.0414	5.0252	5.0746	5.0211	5.1476	5.14	5.1572	5.1189	5.1343	5.1636	5.6263	5.6193	5.6233	5.6047	5.5954	5.5986	5.8952	5.9042	5.9332	5.9199	5.7582	5.9209	5.6217	5.6398	5.6249	5.5882	5.6199	5.5702
neg_1529	K-Rha-gal-glu	metab_6508	-	-	-	neg	-	-	-	-	755.206	M-H	C33H40O20	4.566	0.0420244	75.7	0	2.16122	-	4.2721	4.2678	4.271	4.2728	4.2811	4.2785	4.5906	4.616	4.6927	4.5693	4.5875	4.7703	4.6405	4.7508	4.5954	4.4917	4.5446	4.6272	5.2323	5.2837	5.2505	5.2911	5.6274	5.3983	4.3387	4.5696	4.5324	4.8802	4.2483	4.951
neg_1531	Fumarycarnitine	metab_6511	-	-	-	neg	-	-	-	-	304.104	M+FA-H	C11H17NO6	4.5739	0.0100742	0	31.4	2.45683	-	5.74	5.711	5.7402	5.7033	5.742	5.7131	5.6844	5.6746	5.6872	5.6747	5.682	5.6984	5.5812	5.585	5.5847	5.558	5.5476	5.5483	5.2794	5.2598	5.2891	5.3143	5.2736	5.3273	5.2349	5.2772	5.2332	5.2368	5.2377	5.1918
neg_1540	Prenyl glucoside	metab_6521	-	-	C09808	neg	-	-	-	-	293.125	M+FA-H	C11H20O6	4.6053	0.00740968	0	62.1	2.59734	117861-55-9	6.2619	6.2526	6.257	6.2487	6.2641	6.2258	6.2368	6.227	6.2325	6.2342	6.2403	6.2538	6.0915	6.1036	6.1033	6.0851	6.075	6.072	6.1204	6.0923	6.1422	6.1444	6.0735	6.1496	6.3731	6.3881	6.3673	6.3487	6.3595	6.3473
neg_1557	Empagliflozin	metab_6538	-	-	C22194	neg	-	-	-	-	471.115	M+Na-2H	C23H27ClO7	4.6602	0.0245468	0	39.5	-9.02688	-	5.3053	5.2772	5.2865	5.2659	5.2922	5.2762	5.2072	5.2241	5.2284	5.2098	5.2299	5.2279	5.1892	5.1998	5.2245	5.2072	5.1788	5.2085	5.1788	5.1834	5.2037	5.2267	5.209	5.2171	5.086	5.1309	5.0786	5.094	5.1114	5.1034
neg_1559	Kaempferol 3-gentiobioside 7-rhamnoside	metab_6540	-	-	-	neg	-	-	-	-	737.195	M-H2O-H	C33H40O20	4.6602	0.0181927	0	39.9	2.27667	173740-43-7	6.1998	6.1714	6.1894	6.1761	6.1759	6.1718	6.2978	6.2833	6.2815	6.2873	6.3031	6.2862	6.4525	6.4424	6.4817	6.4617	6.445	6.4555	6.867	6.8758	6.8914	6.8985	7.0014	6.917	6.5379	6.586	6.5731	6.6573	6.5856	6.7211
neg_1562	5-p-Coumaroylquinic acid	metab_6544	map00940;map00941;map01110;map00945	Phenylpropanoid biosynthesis;Flavonoid biosynthesis;Biosynthesis of secondary metabolites;Stilbenoid, diarylheptanoid and gingerol biosynthesis	C12208	neg	-	-	Metabolism;Metabolism;Metabolism;Metabolism	Biosynthesis of other secondary metabolites;Biosynthesis of other secondary metabolites;Global and overview maps;Biosynthesis of other secondary metabolites	337.094	M-H	C16H18O8	4.6759	0.0242937	0	69.1	2.51594	-	5.4724	5.4615	5.4876	5.4562	5.4747	5.4724	4.7932	4.7917	4.821	4.7732	4.8145	4.7527	4.7923	4.7997	4.8165	4.7705	4.7321	4.7892	5.0699	5.0495	5.0618	5.0636	5.3629	5.1189	4.5701	4.6693	4.6171	4.7146	4.6239	4.6174
neg_1563	4,5-Dihydroniveusin A	metab_6545	-	-	-	neg	-	-	-	-	441.177	M+FA-H	C20H28O8	4.6837	0.0121399	0	51	1.47566	98204-96-7	3.8344	3.3112	3.4957	3.758	3.5398	3.4695	4.0221	4.1205	3.9516	3.7854	3.9613	3.9499	4.7474	4.7542	4.8396	4.7443	4.7684	4.7393	5.2171	5.2114	5.2061	5.2047	5.1647	5.2286	5.4034	5.4431	5.43	5.3968	5.429	5.3717
neg_1567	Imazamox	metab_6549	-	-	C18598	neg	-	-	-	-	350.136	M+FA-H	C15H19N3O4	4.6916	0.0291706	0	55.5	2.1526	114311-32-9	5.1331	5.1441	5.1486	5.1458	5.1586	5.1557	4.9683	4.9504	4.9213	4.8888	4.9765	4.9572	4.8626	4.8756	4.913	4.8614	4.8306	4.8249	5.0115	4.9319	4.9722	4.9773	4.8502	4.978	4.4707	4.567	4.436	4.4549	4.4206	4.4402
neg_1568	N1-(alpha-D-ribosyl)-5,6-dimethyl-benzimidazole	metab_6550	-	-	-	neg	-	-	-	-	323.126	M+FA-H	C14H18N2O4	4.6994	0.0337578	0	61.2	2.32526	-	4.4735	4.5007	4.4869	4.4457	4.4892	4.4008	4.65	4.6373	4.6352	4.5936	4.662	4.5921	4.9111	4.8919	4.9161	4.9152	4.9277	4.892	5.0586	4.9802	4.9958	4.9885	4.9696	4.9434	4.9518	5.0051	4.9259	4.9557	4.9458	4.9756
neg_1573	Skimmin	metab_6556	-	-	-	neg	-	-	-	-	707.184	2M+Hac-H	C15H16O8	4.7308	0.0161109	0	60.5	1.84128	-	5.1063	5.105	5.1641	5.093	5.1221	5.0721	4.7648	4.7928	4.8536	4.7752	4.822	4.8042	5.1969	5.2104	5.2734	5.2165	5.2197	5.1642	5.9605	5.9345	5.9762	5.9813	5.9376	6.0118	5.3867	5.48	5.4364	5.4752	5.4245	5.4228
neg_1580	Levamisole	metab_6564	-	-	C07070	neg	-	-	-	-	467.157	2M+Hac-H	C11H12N2S	4.7543	0.0452045	0	30.8	-3.6173	14769-73-4	5.1136	5.0988	5.1689	5.1296	5.1682	5.0957	4.8496	4.7695	4.7845	4.7351	4.776	4.7999	4.9847	4.8903	4.9988	4.928	4.8871	4.9231	5.3146	5.2894	5.2994	5.3266	5.1822	5.3216	5.0525	5.1061	5.1083	5.0363	5.0813	5.0703
neg_1586	9-Hydroxy-4-methoxypsoralen 9-glucoside	metab_6570	-	-	-	neg	-	-	-	-	439.089	M+FA-H	C18H18O10	4.7701	0.0783552	0	33.3	2.16453	115356-06-4	5.1444	5.134	5.1712	5.1433	5.2112	5.189	4.8822	4.8519	4.8525	4.7603	4.8703	4.8413	5.214	5.2235	5.2372	5.2371	5.1886	5.1914	5.5626	5.5393	5.5796	5.6079	5.3713	5.5767	5.2622	5.2786	5.2692	5.2818	5.2771	5.3284
neg_159	Melezitose	metab_6573	-	-	C08243	neg	-	-	-	-	503.163	M-H, M+FA-H	C18H32O16	1.0182	0.119887	55.3	0	1.47572	597-12-6	4.1823	4.9428	4.7223	4.627	4.4909	4.8479	4.139	4.2577	4.6148	4.098	4.2284	4.1004	4.8942	4.7185	5.094	4.7904	5.037	5.2843	6.4062	5.6308	5.683	5.674	5.4924	5.571	4.1248	4.1264	4.1268	4.1196	4.1276	4.2149
neg_1596	Dihydrophaseic acid	metab_6580	map00906	Carotenoid biosynthesis	C15971	neg	-	-	Metabolism	Metabolism of terpenoids and polyketides	281.14	M-H	C15H22O5	4.7936	0.0386252	0	55.1	1.91579	41756-77-8	5.2649	5.2396	5.2512	5.2446	5.2711	5.2448	5.2124	5.2005	5.2219	5.2049	5.2001	5.2099	5.4535	5.4331	5.4432	5.4311	5.4014	5.4186	5.7708	5.7962	5.8018	5.81	5.8322	5.7379	5.6556	5.645	5.6557	5.6166	5.6493	5.6319
neg_160	Oxoadipic acid	metab_6585	map01100;map00310;map01110;map00300;map01240;map01210;map01230;map00380	Metabolic pathways;Lysine degradation;Biosynthesis of secondary metabolites;Lysine biosynthesis;Biosynthesis of cofactors;2-Oxocarboxylic acid metabolism;Biosynthesis of amino acids;Tryptophan metabolism	C00322	neg	Organic acids	Carboxylic acids	Metabolism;Metabolism;Metabolism;Metabolism;Metabolism;Metabolism;Metabolism;Metabolism	Global and overview maps;Amino acid metabolism;Global and overview maps;Amino acid metabolism;Global and overview maps;Global and overview maps;Global and overview maps;Amino acid metabolism	205.035	M+FA-H, 2M+FA-H	C6H8O5	1.0259	0.00362244	0	66.1	0.00198873	3184-35-8	6.5566	6.5659	6.5586	6.5529	6.5502	6.5526	6.6815	6.6769	6.6714	6.6651	6.6751	6.6699	6.6886	6.6923	6.6941	6.6906	6.6964	6.7017	6.7357	6.7642	6.7662	6.7576	6.6956	6.7608	6.7605	6.7532	6.7473	6.7423	6.7578	6.7446
neg_1601	Phthalic Acid	metab_6587	map01100;map02010	Metabolic pathways;ABC transporters	C01606	neg	-	-	Metabolism;Environmental Information Processing	Global and overview maps;Membrane transport	165.019	M-H	C8H6O4	4.8171	0.00607476	56.2	0	-1.86682	88-99-3	5.6856	5.6843	5.8097	5.7309	5.7091	5.7047	5.6319	5.6314	5.623	5.7415	5.6654	5.6219	5.5885	5.5864	5.7278	5.6535	5.629	5.6189	5.4503	5.4838	5.4684	5.6219	5.4874	5.5224	5.6025	5.5831	5.7203	5.6354	5.6147	5.567
neg_1606	Ruberythric acid	metab_6592	-	-	-	neg	-	-	-	-	515.121	M-H2O-H	C25H26O13	4.8328	0.189963	0	51.7	3.12463	-	3.6824	3.6781	3.6814	3.6831	3.6914	3.6889	3.6264	3.6292	3.6303	3.6291	3.6322	3.6314	3.6364	3.6392	3.6314	3.6328	3.6332	3.6299	4.9389	4.9915	4.8871	4.8949	5.4151	5.0654	3.6559	3.6575	3.6579	3.9452	3.6586	4.4858
neg_1608	5-Hydroxyconiferyl alcohol	metab_6594	map00940;map01110	Phenylpropanoid biosynthesis;Biosynthesis of secondary metabolites	C12205	neg	-	-	Metabolism;Metabolism	Biosynthesis of other secondary metabolites;Global and overview maps	177.055	M-H2O-H	C10H12O4	4.8407	0.0264095	0	38.1	-1.11204	1782-47-4	4.4893	4.4574	4.4877	4.4342	4.4807	4.4988	4.0274	4.0651	4.0627	4.0881	4.1092	4.0446	4.325	4.3645	4.3543	4.3343	4.3173	4.3383	4.7373	4.7524	4.7927	4.7689	4.637	4.6792	4.6871	4.7078	4.6585	4.6622	4.6697	4.6306
neg_1611	Caffeoyl tyrosine	metab_6598	-	-	-	neg	-	-	-	-	388.105	M+FA-H	C18H17NO6	4.8565	0.0945202	0	49	2.5413	124027-56-1	2.5283	3.2593	3.8117	3.1526	3.4855	3.8061	3.7889	3.5704	3.1493	3.3321	3.2194	3.5541	3.9077	4.0074	4.1397	3.9151	3.9627	3.5511	4.2089	4.6674	4.6128	4.5582	5.2037	4.7018	3.9775	3.7314	4.0588	4.9246	4.02	4.8489
neg_162	Chrysoobtusin	metab_6606	-	-	C17669	neg	-	-	-	-	379.083	M-H, M+Na-2H	C19H18O7	1.0259	0.00538661	0	75.4	8.44676	70588-06-6	7.2579	7.2684	7.2634	7.2733	7.2593	7.2712	7.5411	7.5373	7.5332	7.5368	7.5361	7.5341	7.6499	7.6455	7.6611	7.667	7.6599	7.6627	7.547	7.5757	7.5652	7.5593	7.5066	7.5691	7.4255	7.4107	7.4162	7.408	7.4092	7.4098
neg_1626	Artonin D	metab_6613	-	-	-	neg	-	-	-	-	713.174	M+K-2H	C40H36O10	4.9035	0.115715	0	51.4	-8.34222	128532-95-6	0.8697	0.8659	0.8687	0.8702	2.0894	0.8752	0.8216	0.824	0.8249	0.8239	0.8265	0.8259	0.8301	0.8325	3.652	0.8271	0.8274	0.8246	5.1881	5.1758	5.0756	5.1172	5.9088	5.2854	0.8468	3.5924	0.8485	4.5232	3.4771	4.58
neg_1630	Avizafone	metab_6618	-	-	C11725	neg	-	-	-	-	475.173	M+FA-H	C22H27ClN4O3	4.9192	0.0669972	0	32	-5.88014	65617-86-9	3.5626	3.2546	3.537	3.2596	3.5247	3.2654	4.047	4.1357	4.0896	4.0793	4.1038	3.8993	4.5862	4.5093	4.4921	4.5238	4.4754	4.4554	5.2891	5.2846	5.3351	5.3195	5.3939	5.336	4.37	4.433	4.4908	4.3677	4.3071	4.3728
[truncated: 684 more rows]
[truncated: 4 more columns]

## Sheet: Table S2
Table S2 Changed metabolites between MA and GR fruit
[truncated: 662 more rows]

## Sheet: Table S3
Table S3 The relative abundance of metabolites involved in KEGG pathways enriched in MA-regulated metabolites
[truncated: 41 more rows]
[truncated: 2 more columns]

## Sheet: Table S4
Table S4 Changed metabolites between OM and MA fruit
[truncated: 597 more rows]
